# Supplementary material for: Enantioselective Synthesis of a New Class of Stable and Functionalized Cyclopentadienes via CuH‐Catalysis
Source: Angew Chem Int Ed Engl. 2026 Jun 9;65(32):e6630116. doi: 10.1002/anie.6630116 (PMC13427131; doi:10.1002/anie.6630116)
Supplement: Supplementary file 2 — Supporting File 1: anie73053‐sup‐0002‐Data.zip. [file ANIE-65-e6630116-s002.zip]

Archive with 2 entries (2 files):
- 2499127_2.cif
- 2499110_2.cif
