# Supplementary material for: Enantioselective Synthesis of a New Class of Stable and Functionalized Cyclopentadienes via CuH‐Catalysis
Source: Angew Chem Int Ed Engl. 2026 Jun 9;65(32):e6630116. doi: 10.1002/anie.6630116 (PMC13427131; doi:10.1002/anie.6630116)
Supplement: Supplementary file 2 — Supporting File 1: anie73053‐sup‐0002‐Data.zip. [file ANIE-65-e6630116-s002.zip › 2499127_2.cif]

data_orlandi
_audit_creation_date               2025-10-30
_audit_creation_method
;
Olex2 1.5
(compiled 2025.07.13 svn.rb7424aed for OlexSys, GUI svn.r7314)
;
_shelx_SHELXL_version_number       '2018/3'
_audit_contact_author_address      ?
_audit_contact_author_email        ?
_audit_contact_author_name         'Marco Baron'
_audit_contact_author_phone        ?
_publ_contact_author_id_orcid      ?
_publ_section_references
;
Dolomanov, O.V., Bourhis, L.J., Gildea, R.J, Howard, J.A.K. & Puschmann, H.
 (2009), J. Appl. Cryst. 42, 339-341.

Sheldrick, G.M. (2015). Acta Cryst. C71, 3-8.
;
_chemical_name_common              ?
_chemical_name_systematic          ?
_chemical_formula_moiety           'C22 H23 N O2'
_chemical_formula_sum              'C22 H23 N O2'
_chemical_formula_weight           333.41
_chemical_absolute_configuration   R
_chemical_melting_point            ?
loop_
  _atom_type_symbol
  _atom_type_description
  _atom_type_scat_dispersion_real
  _atom_type_scat_dispersion_imag
  _atom_type_scat_source
 'C' 'C' 0.0181 0.0091 'International Tables Vol C Tables 4.2.6.8 and 6.1.1.4'
 'H' 'H' 0.0000 0.0000 'International Tables Vol C Tables 4.2.6.8 and 6.1.1.4'
 'N' 'N' 0.0311 0.0180 'International Tables Vol C Tables 4.2.6.8 and 6.1.1.4'
 'O' 'O' 0.0492 0.0322 'International Tables Vol C Tables 4.2.6.8 and 6.1.1.4'

_shelx_space_group_comment
;
The symmetry employed for this shelxl refinement is uniquely defined
by the following loop, which should always be used as a source of
symmetry information in preference to the above space-group names.
They are only intended as comments.
;
_space_group_crystal_system        'orthorhombic'
_space_group_IT_number             19
_space_group_name_H-M_alt          'P 21 21 21'
_space_group_name_Hall             'P 2ac 2ab'
loop_
  _space_group_symop_operation_xyz
 'x, y, z'
 '-x+1/2, -y, z+1/2'
 '-x, y+1/2, -z+1/2'
 'x+1/2, -y+1/2, -z'

_cell_length_a                     8.5709(12)
_cell_length_b                     9.9820(15)
_cell_length_c                     22.148(3)
_cell_angle_alpha                  90
_cell_angle_beta                   90
_cell_angle_gamma                  90
_cell_volume                       1894.9(5)
_cell_formula_units_Z              4
_cell_measurement_reflns_used      1024
_cell_measurement_temperature      298.00
_cell_measurement_theta_max        107.6
_cell_measurement_theta_min        47.6
_shelx_estimated_absorpt_T_max     ?
_shelx_estimated_absorpt_T_min     ?
_exptl_absorpt_coefficient_mu      0.586
_exptl_absorpt_correction_T_max    ?
_exptl_absorpt_correction_T_min    ?
_exptl_absorpt_correction_type     ?
_exptl_absorpt_process_details     ?
_exptl_absorpt_special_details     ?
_exptl_crystal_colour              colourless 
_exptl_crystal_density_diffrn      1.169
_exptl_crystal_density_meas        ?
_exptl_crystal_density_method      ?
_exptl_crystal_description         Prism
_exptl_crystal_F_000               712
_exptl_crystal_size_max            0.663                
_exptl_crystal_size_mid            0.495
_exptl_crystal_size_min            0.424
_exptl_transmission_factor_max     ?
_exptl_transmission_factor_min     ?
_diffrn_reflns_av_R_equivalents    0.0296
_diffrn_reflns_av_unetI/netI       0.0252
_diffrn_reflns_Laue_measured_fraction_full  0.995
_diffrn_reflns_Laue_measured_fraction_max  0.995
_diffrn_reflns_limit_h_max         10
_diffrn_reflns_limit_h_min         -10
_diffrn_reflns_limit_k_max         12
_diffrn_reflns_limit_k_min         -12
_diffrn_reflns_limit_l_max         27
_diffrn_reflns_limit_l_min         -27
_diffrn_reflns_number              33990
_diffrn_reflns_point_group_measured_fraction_full  0.993
_diffrn_reflns_point_group_measured_fraction_max  0.991
_diffrn_reflns_theta_full          67.679
_diffrn_reflns_theta_max           72.589
_diffrn_reflns_theta_min           4.859
_diffrn_ambient_temperature        298.00
_diffrn_detector_area_resol_mean   ?
_diffrn_measured_fraction_theta_full  0.995
_diffrn_measured_fraction_theta_max  0.995
_diffrn_measurement_device_type    'Bruker D8'
_diffrn_measurement_method         ?
_diffrn_radiation_type             CuK\a
_diffrn_radiation_wavelength       1.54178
_diffrn_source                     ?
_reflns_Friedel_coverage           0.729
_reflns_Friedel_fraction_full      0.990
_reflns_Friedel_fraction_max       0.986
_reflns_number_gt                  3742
_reflns_number_total               3744
_reflns_special_details
;
 Reflections were merged by SHELXL according to the crystal
 class for the calculation of statistics and refinement.
 
 _reflns_Friedel_fraction is defined as the number of unique
 Friedel pairs measured divided by the number that would be
 possible theoretically, ignoring centric projections and
 systematic absences.
;
_reflns_threshold_expression       'I > 2\s(I)'
_computing_cell_refinement         ?
_computing_data_collection         ?
_computing_data_reduction          ?
_computing_molecular_graphics      'Olex2 1.5 (Dolomanov et al., 2009)'
_computing_publication_material    'Olex2 1.5 (Dolomanov et al., 2009)'
_computing_structure_refinement    'SHELXL 2018/3 (Sheldrick, 2015)'
_computing_structure_solution      'SHELXT 2014/5 (Sheldrick, 2014)'
_refine_diff_density_max           0.157
_refine_diff_density_min           -0.145
_refine_diff_density_rms           0.029
_refine_ls_abs_structure_details
;
 Flack x determined using 1568 quotients [(I+)-(I-)]/[(I+)+(I-)]
 (Parsons, Flack and Wagner, Acta Cryst. B69 (2013) 249-259).
;
_refine_ls_abs_structure_Flack     0.13(3)
_refine_ls_extinction_coef         0.0092(9)
_refine_ls_extinction_expression  
 'Fc^*^=kFc[1+0.001xFc^2^\l^3^/sin(2\q)]^-1/4^'
_refine_ls_extinction_method       'SHELXL-2018/3 (Sheldrick 2018)'
_refine_ls_goodness_of_fit_ref     1.075
_refine_ls_hydrogen_treatment      constr
_refine_ls_matrix_type             full
_refine_ls_number_parameters       229
_refine_ls_number_reflns           3744
_refine_ls_number_restraints       0
_refine_ls_R_factor_all            0.0319
_refine_ls_R_factor_gt             0.0319
_refine_ls_restrained_S_all        1.075
_refine_ls_shift/su_max            0.000
_refine_ls_shift/su_mean           0.000
_refine_ls_structure_factor_coef   Fsqd
_refine_ls_weighting_details      
 'w=1/[\s^2^(Fo^2^)+(0.0410P)^2^+0.2324P] where P=(Fo^2^+2Fc^2^)/3'
_refine_ls_weighting_scheme        calc
_refine_ls_wR_factor_gt            0.0850
_refine_ls_wR_factor_ref           0.0850
_refine_special_details            ?
_olex2_refinement_description
;
1. Fixed Uiso
 At 1.2 times of:
  All C(H) groups, All C(H,H) groups, All N(H,H) groups
 At 1.5 times of:
  All C(H,H,H) groups
2.a Ternary CH refined with riding coordinates:
 C008(H008), C00C(H00C)
2.b Secondary CH2 refined with riding coordinates:
 C00I(H00A,H00I)
2.c Aromatic/amide H refined with riding coordinates:
 C00B(H00B), C00D(H00D), C00E(H00E), C00F(H00F), C00G(H00G), C00H(H00H),
 C00K(H00M), C00L(H00N), C00M(H00O), C00N(H00P), C00O(H00Q)
2.d X=CH2 refined with riding coordinates:
 N1(H1A,H1B)
2.e Idealised Me refined as rotating group:
 C00J(H00J,H00K,H00L), C00P(H00R,H00S,H00T)
;
_atom_sites_solution_hydrogens     geom
_atom_sites_solution_primary       ?
_atom_sites_solution_secondary     ?
loop_
  _atom_site_label
  _atom_site_type_symbol
  _atom_site_fract_x
  _atom_site_fract_y
  _atom_site_fract_z
  _atom_site_U_iso_or_equiv
  _atom_site_adp_type
  _atom_site_occupancy
  _atom_site_site_symmetry_order
  _atom_site_calc_flag
  _atom_site_refinement_flags_posn
  _atom_site_refinement_flags_adp
  _atom_site_refinement_flags_occupancy
  _atom_site_disorder_assembly
  _atom_site_disorder_group
 O001 O 0.27380(15) 0.91682(12) 0.37942(6) 0.0483(3) Uani 1 1 d . . . . .
 N1 N 0.59083(19) 0.67219(15) 0.27820(6) 0.0461(3) Uani 1 1 d . . . . .
 H1A H 0.562339 0.741102 0.257664 0.055 Uiso 1 1 calc R U . . .
 H1B H 0.648228 0.611690 0.261740 0.055 Uiso 1 1 calc R U . . .
 O002 O 0.41602(17) 0.91024(13) 0.29404(5) 0.0498(3) Uani 1 1 d . . . . .
 C004 C 0.54552(17) 0.65901(15) 0.33617(7) 0.0342(3) Uani 1 1 d . . . . .
 C005 C 0.38383(18) 0.86275(16) 0.34365(7) 0.0376(3) Uani 1 1 d . . . . .
 C006 C 0.45446(19) 0.74576(15) 0.36911(7) 0.0361(3) Uani 1 1 d . . . . .
 C007 C 0.58501(18) 0.54102(15) 0.37340(7) 0.0363(3) Uani 1 1 d . . . . .
 C008 C 0.68376(18) 0.42528(15) 0.35162(7) 0.0360(3) Uani 1 1 d . . . . .
 H008 H 0.631564 0.388664 0.315879 0.043 Uiso 1 1 calc R U . . .
 C009 C 0.6902(2) 0.31277(16) 0.39813(7) 0.0389(3) Uani 1 1 d . . . . .
 C00A C 0.84840(19) 0.46349(17) 0.33215(7) 0.0419(4) Uani 1 1 d . . . . .
 C00B C 0.5128(2) 0.55641(16) 0.42647(7) 0.0432(4) Uani 1 1 d . . . . .
 H00B H 0.518093 0.494239 0.457681 0.052 Uiso 1 1 calc R U . . .
 C00C C 0.4227(2) 0.68442(16) 0.43020(7) 0.0427(4) Uani 1 1 d . . . . .
 H00C H 0.311390 0.662566 0.432667 0.051 Uiso 1 1 calc R U . . .
 C00D C 0.7729(3) 0.32655(19) 0.45139(9) 0.0545(5) Uani 1 1 d . . . . .
 H00D H 0.828063 0.405064 0.458819 0.065 Uiso 1 1 calc R U . . .
 C00E C 0.9213(2) 0.5801(2) 0.35072(10) 0.0590(5) Uani 1 1 d . . . . .
 H00E H 0.868560 0.640256 0.375449 0.071 Uiso 1 1 calc R U . . .
 C00F C 0.6146(2) 0.1932(2) 0.38781(10) 0.0570(5) Uani 1 1 d . . . . .
 H00F H 0.560888 0.180512 0.351764 0.068 Uiso 1 1 calc R U . . .
 C00G C 0.9291(3) 0.3754(2) 0.29532(10) 0.0595(5) Uani 1 1 d . . . . .
 H00G H 0.881050 0.297032 0.282265 0.071 Uiso 1 1 calc R U . . .
 C00H C 0.7743(3) 0.2244(2) 0.49381(10) 0.0638(6) Uani 1 1 d . . . . .
 H00H H 0.829679 0.235342 0.529589 0.077 Uiso 1 1 calc R U . . .
 C00I C 0.1905(3) 1.0327(2) 0.35602(10) 0.0571(5) Uani 1 1 d . . . . .
 H00A H 0.166335 1.019920 0.313623 0.068 Uiso 1 1 calc R U . . .
 H00I H 0.254200 1.112573 0.360003 0.068 Uiso 1 1 calc R U . . .
 C00J C 0.4661(3) 0.7682(2) 0.48517(8) 0.0656(6) Uani 1 1 d . . . . .
 H00J H 0.446754 0.717488 0.521237 0.098 Uiso 1 1 calc R U . . .
 H00K H 0.404347 0.848391 0.485740 0.098 Uiso 1 1 calc R U . . .
 H00L H 0.574689 0.791467 0.483194 0.098 Uiso 1 1 calc R U . . .
 C00K C 0.6954(3) 0.1083(2) 0.48353(11) 0.0674(6) Uani 1 1 d . . . . .
 H00M H 0.694536 0.040857 0.512503 0.081 Uiso 1 1 calc R U . . .
 C00L C 0.6173(3) 0.0918(2) 0.43024(13) 0.0785(8) Uani 1 1 d . . . . .
 H00N H 0.565665 0.011636 0.422484 0.094 Uiso 1 1 calc R U . . .
 C00M C 1.0731(3) 0.6074(3) 0.33247(14) 0.0834(8) Uani 1 1 d . . . . .
 H00O H 1.120968 0.686379 0.344899 0.100 Uiso 1 1 calc R U . . .
 C00N C 1.1526(3) 0.5203(4) 0.29666(16) 0.0931(10) Uani 1 1 d . . . . .
 H00P H 1.254399 0.539281 0.284942 0.112 Uiso 1 1 calc R U . . .
 C00O C 1.0812(3) 0.4030(3) 0.27772(13) 0.0838(8) Uani 1 1 d . . . . .
 H00Q H 1.134981 0.342952 0.253277 0.101 Uiso 1 1 calc R U . . .
 C00P C 0.0465(4) 1.0474(4) 0.39093(14) 0.0978(11) Uani 1 1 d . . . . .
 H00R H -0.005097 1.128916 0.379481 0.147 Uiso 1 1 calc R U . . .
 H00S H 0.071005 1.050258 0.433202 0.147 Uiso 1 1 calc R U . . .
 H00T H -0.020966 0.972654 0.383003 0.147 Uiso 1 1 calc R U . . .

loop_
  _atom_site_aniso_label
  _atom_site_aniso_U_11
  _atom_site_aniso_U_22
  _atom_site_aniso_U_33
  _atom_site_aniso_U_23
  _atom_site_aniso_U_13
  _atom_site_aniso_U_12
 O001 0.0556(7) 0.0426(6) 0.0467(6) 0.0073(5) 0.0076(5) 0.0133(5)
 N1 0.0600(8) 0.0448(7) 0.0336(6) 0.0063(6) 0.0077(6) 0.0101(7)
 O002 0.0642(8) 0.0460(7) 0.0391(6) 0.0129(5) 0.0038(5) 0.0099(6)
 C004 0.0364(7) 0.0333(7) 0.0328(7) 0.0027(6) -0.0011(6) -0.0024(6)
 C005 0.0420(8) 0.0351(7) 0.0357(7) 0.0008(6) -0.0008(6) -0.0008(6)
 C006 0.0422(8) 0.0326(7) 0.0335(7) 0.0037(6) 0.0020(6) 0.0000(6)
 C007 0.0405(7) 0.0319(7) 0.0366(7) 0.0024(6) -0.0013(6) -0.0009(6)
 C008 0.0400(7) 0.0325(7) 0.0356(7) -0.0012(6) -0.0028(6) 0.0007(6)
 C009 0.0402(8) 0.0329(7) 0.0436(8) 0.0008(6) -0.0010(6) 0.0038(7)
 C00A 0.0407(8) 0.0427(8) 0.0424(8) 0.0051(7) -0.0031(6) 0.0008(7)
 C00B 0.0547(9) 0.0359(8) 0.0389(8) 0.0094(6) 0.0059(7) 0.0027(7)
 C00C 0.0541(9) 0.0369(8) 0.0371(8) 0.0073(6) 0.0099(7) 0.0051(7)
 C00D 0.0717(12) 0.0398(9) 0.0519(10) 0.0010(8) -0.0165(9) -0.0002(9)
 C00E 0.0507(10) 0.0562(11) 0.0700(12) 0.0004(10) -0.0087(9) -0.0114(9)
 C00F 0.0569(11) 0.0463(10) 0.0677(12) 0.0111(9) -0.0175(9) -0.0110(9)
 C00G 0.0515(10) 0.0620(12) 0.0651(12) -0.0027(10) 0.0078(9) 0.0087(9)
 C00H 0.0809(15) 0.0586(12) 0.0519(11) 0.0098(9) -0.0158(10) 0.0139(11)
 C00I 0.0626(11) 0.0480(10) 0.0606(11) 0.0094(9) 0.0038(9) 0.0191(9)
 C00J 0.1122(19) 0.0495(10) 0.0352(9) 0.0026(8) 0.0034(10) 0.0120(12)
 C00K 0.0701(13) 0.0539(12) 0.0781(14) 0.0297(11) -0.0039(11) 0.0058(10)
 C00L 0.0794(15) 0.0520(12) 0.1042(19) 0.0283(13) -0.0262(14) -0.0220(11)
 C00M 0.0560(13) 0.0873(18) 0.107(2) 0.0151(16) -0.0140(14) -0.0244(13)
 C00N 0.0419(11) 0.123(3) 0.115(2) 0.030(2) 0.0078(13) -0.0062(14)
 C00O 0.0534(13) 0.111(2) 0.0870(17) 0.0068(16) 0.0187(12) 0.0186(14)
 C00P 0.0909(19) 0.111(2) 0.0916(18) 0.0291(17) 0.0275(16) 0.0540(19)

_geom_special_details
;
 All esds (except the esd in the dihedral angle between two l.s. planes)
 are estimated using the full covariance matrix.  The cell esds are taken
 into account individually in the estimation of esds in distances, angles
 and torsion angles; correlations between esds in cell parameters are only
 used when they are defined by crystal symmetry.  An approximate (isotropic)
 treatment of cell esds is used for estimating esds involving l.s. planes.
;
loop_
  _geom_bond_atom_site_label_1
  _geom_bond_atom_site_label_2
  _geom_bond_distance
  _geom_bond_site_symmetry_2
  _geom_bond_publ_flag
 O001 C005 1.345(2) . ?
 O001 C00I 1.455(2) . ?
 N1 H1A 0.8600 . ?
 N1 H1B 0.8600 . ?
 N1 C004 1.348(2) . ?
 O002 C005 1.2280(19) . ?
 C004 C006 1.375(2) . ?
 C004 C007 1.477(2) . ?
 C005 C006 1.431(2) . ?
 C006 C00C 1.510(2) . ?
 C007 C008 1.511(2) . ?
 C007 C00B 1.337(2) . ?
 C008 H008 0.9800 . ?
 C008 C009 1.525(2) . ?
 C008 C00A 1.524(2) . ?
 C009 C00D 1.383(2) . ?
 C009 C00F 1.377(3) . ?
 C00A C00E 1.383(3) . ?
 C00A C00G 1.385(3) . ?
 C00B H00B 0.9300 . ?
 C00B C00C 1.496(2) . ?
 C00C H00C 0.9800 . ?
 C00C C00J 1.523(3) . ?
 C00D H00D 0.9300 . ?
 C00D C00H 1.386(3) . ?
 C00E H00E 0.9300 . ?
 C00E C00M 1.390(3) . ?
 C00F H00F 0.9300 . ?
 C00F C00L 1.382(3) . ?
 C00G H00G 0.9300 . ?
 C00G C00O 1.388(3) . ?
 C00H H00H 0.9300 . ?
 C00H C00K 1.362(3) . ?
 C00I H00A 0.9700 . ?
 C00I H00I 0.9700 . ?
 C00I C00P 1.464(3) . ?
 C00J H00J 0.9600 . ?
 C00J H00K 0.9600 . ?
 C00J H00L 0.9600 . ?
 C00K H00M 0.9300 . ?
 C00K C00L 1.367(4) . ?
 C00L H00N 0.9300 . ?
 C00M H00O 0.9300 . ?
 C00M C00N 1.360(5) . ?
 C00N H00P 0.9300 . ?
 C00N C00O 1.386(5) . ?
 C00O H00Q 0.9300 . ?
 C00P H00R 0.9600 . ?
 C00P H00S 0.9600 . ?
 C00P H00T 0.9600 . ?

loop_
  _geom_angle_atom_site_label_1
  _geom_angle_atom_site_label_2
  _geom_angle_atom_site_label_3
  _geom_angle
  _geom_angle_site_symmetry_1
  _geom_angle_site_symmetry_3
  _geom_angle_publ_flag
 C005 O001 C00I 116.96(14) . . ?
 H1A N1 H1B 120.0 . . ?
 C004 N1 H1A 120.0 . . ?
 C004 N1 H1B 120.0 . . ?
 N1 C004 C006 127.40(14) . . ?
 N1 C004 C007 122.93(14) . . ?
 C006 C004 C007 109.63(13) . . ?
 O001 C005 C006 113.08(13) . . ?
 O002 C005 O001 121.99(15) . . ?
 O002 C005 C006 124.93(15) . . ?
 C004 C006 C005 123.02(14) . . ?
 C004 C006 C00C 108.81(13) . . ?
 C005 C006 C00C 127.42(14) . . ?
 C004 C007 C008 124.03(13) . . ?
 C00B C007 C004 107.05(14) . . ?
 C00B C007 C008 128.87(14) . . ?
 C007 C008 H008 106.7 . . ?
 C007 C008 C009 111.57(13) . . ?
 C007 C008 C00A 114.68(13) . . ?
 C009 C008 H008 106.7 . . ?
 C00A C008 H008 106.7 . . ?
 C00A C008 C009 110.01(13) . . ?
 C00D C009 C008 121.42(15) . . ?
 C00F C009 C008 120.62(15) . . ?
 C00F C009 C00D 117.96(16) . . ?
 C00E C00A C008 122.99(16) . . ?
 C00E C00A C00G 118.94(18) . . ?
 C00G C00A C008 118.06(17) . . ?
 C007 C00B H00B 123.7 . . ?
 C007 C00B C00C 112.69(14) . . ?
 C00C C00B H00B 123.7 . . ?
 C006 C00C H00C 108.4 . . ?
 C006 C00C C00J 116.72(15) . . ?
 C00B C00C C006 101.76(13) . . ?
 C00B C00C H00C 108.4 . . ?
 C00B C00C C00J 112.76(16) . . ?
 C00J C00C H00C 108.4 . . ?
 C009 C00D H00D 119.7 . . ?
 C009 C00D C00H 120.62(19) . . ?
 C00H C00D H00D 119.7 . . ?
 C00A C00E H00E 119.9 . . ?
 C00A C00E C00M 120.1(2) . . ?
 C00M C00E H00E 119.9 . . ?
 C009 C00F H00F 119.5 . . ?
 C009 C00F C00L 120.95(19) . . ?
 C00L C00F H00F 119.5 . . ?
 C00A C00G H00G 119.7 . . ?
 C00A C00G C00O 120.6(2) . . ?
 C00O C00G H00G 119.7 . . ?
 C00D C00H H00H 119.7 . . ?
 C00K C00H C00D 120.55(19) . . ?
 C00K C00H H00H 119.7 . . ?
 O001 C00I H00A 110.2 . . ?
 O001 C00I H00I 110.2 . . ?
 O001 C00I C00P 107.76(18) . . ?
 H00A C00I H00I 108.5 . . ?
 C00P C00I H00A 110.2 . . ?
 C00P C00I H00I 110.2 . . ?
 C00C C00J H00J 109.5 . . ?
 C00C C00J H00K 109.5 . . ?
 C00C C00J H00L 109.5 . . ?
 H00J C00J H00K 109.5 . . ?
 H00J C00J H00L 109.5 . . ?
 H00K C00J H00L 109.5 . . ?
 C00H C00K H00M 120.3 . . ?
 C00H C00K C00L 119.38(19) . . ?
 C00L C00K H00M 120.3 . . ?
 C00F C00L H00N 119.8 . . ?
 C00K C00L C00F 120.5(2) . . ?
 C00K C00L H00N 119.8 . . ?
 C00E C00M H00O 119.6 . . ?
 C00N C00M C00E 120.9(3) . . ?
 C00N C00M H00O 119.6 . . ?
 C00M C00N H00P 120.1 . . ?
 C00M C00N C00O 119.7(2) . . ?
 C00O C00N H00P 120.1 . . ?
 C00G C00O H00Q 120.1 . . ?
 C00N C00O C00G 119.8(3) . . ?
 C00N C00O H00Q 120.1 . . ?
 C00I C00P H00R 109.5 . . ?
 C00I C00P H00S 109.5 . . ?
 C00I C00P H00T 109.5 . . ?
 H00R C00P H00S 109.5 . . ?
 H00R C00P H00T 109.5 . . ?
 H00S C00P H00T 109.5 . . ?

loop_
  _geom_torsion_atom_site_label_1
  _geom_torsion_atom_site_label_2
  _geom_torsion_atom_site_label_3
  _geom_torsion_atom_site_label_4
  _geom_torsion
  _geom_torsion_site_symmetry_1
  _geom_torsion_site_symmetry_2
  _geom_torsion_site_symmetry_3
  _geom_torsion_site_symmetry_4
  _geom_torsion_publ_flag
 O001 C005 C006 C004 166.37(15) . . . . ?
 O001 C005 C006 C00C -2.5(2) . . . . ?
 N1 C004 C006 C005 4.5(3) . . . . ?
 N1 C004 C006 C00C 175.22(16) . . . . ?
 N1 C004 C007 C008 2.0(2) . . . . ?
 N1 C004 C007 C00B -175.63(16) . . . . ?
 O002 C005 C006 C004 -12.6(3) . . . . ?
 O002 C005 C006 C00C 178.50(17) . . . . ?
 C004 C006 C00C C00B 1.90(18) . . . . ?
 C004 C006 C00C C00J 125.08(18) . . . . ?
 C004 C007 C008 C009 -174.32(14) . . . . ?
 C004 C007 C008 C00A 59.8(2) . . . . ?
 C004 C007 C00B C00C -1.1(2) . . . . ?
 C005 O001 C00I C00P 161.4(2) . . . . ?
 C005 C006 C00C C00B 172.09(16) . . . . ?
 C005 C006 C00C C00J -64.7(2) . . . . ?
 C006 C004 C007 C008 -179.99(14) . . . . ?
 C006 C004 C007 C00B 2.36(18) . . . . ?
 C007 C004 C006 C005 -173.36(14) . . . . ?
 C007 C004 C006 C00C -2.65(18) . . . . ?
 C007 C008 C009 C00D -71.4(2) . . . . ?
 C007 C008 C009 C00F 109.32(19) . . . . ?
 C007 C008 C00A C00E 20.8(2) . . . . ?
 C007 C008 C00A C00G -160.75(16) . . . . ?
 C007 C00B C00C C006 -0.4(2) . . . . ?
 C007 C00B C00C C00J -126.27(18) . . . . ?
 C008 C007 C00B C00C -178.58(16) . . . . ?
 C008 C009 C00D C00H 178.43(19) . . . . ?
 C008 C009 C00F C00L -178.7(2) . . . . ?
 C008 C00A C00E C00M 178.4(2) . . . . ?
 C008 C00A C00G C00O -178.0(2) . . . . ?
 C009 C008 C00A C00E -105.93(18) . . . . ?
 C009 C008 C00A C00G 72.54(19) . . . . ?
 C009 C00D C00H C00K 0.6(3) . . . . ?
 C009 C00F C00L C00K 0.1(4) . . . . ?
 C00A C008 C009 C00D 57.0(2) . . . . ?
 C00A C008 C009 C00F -122.23(18) . . . . ?
 C00A C00E C00M C00N -0.5(4) . . . . ?
 C00A C00G C00O C00N -0.6(4) . . . . ?
 C00B C007 C008 C009 2.8(2) . . . . ?
 C00B C007 C008 C00A -123.11(19) . . . . ?
 C00D C009 C00F C00L 2.0(3) . . . . ?
 C00D C00H C00K C00L 1.5(4) . . . . ?
 C00E C00A C00G C00O 0.5(3) . . . . ?
 C00E C00M C00N C00O 0.4(5) . . . . ?
 C00F C009 C00D C00H -2.3(3) . . . . ?
 C00G C00A C00E C00M 0.0(3) . . . . ?
 C00H C00K C00L C00F -1.8(4) . . . . ?
 C00I O001 C005 O002 1.7(2) . . . . ?
 C00I O001 C005 C006 -177.28(16) . . . . ?
 C00M C00N C00O C00G 0.1(5) . . . . ?

_shelx_res_file
;
TITL orlandi_01_a.res in P2(1)2(1)2(1)
    orlandi.res
    created by SHELXL-2018/3 at 11:40:31 on 30-Oct-2025
REM Old TITL Orlandi_01 in P2(1)2(1)2(1)
REM SHELXT solution in P2(1)2(1)2(1)
REM R1 0.179, Rweak 0.045, Alpha 0.004, Orientation as input
REM Flack x = 0.301 ( 0.024 ) from Parsons' quotients
REM Formula found by SHELXT: C22 O3
REM LIST 4
REM orlandi_01_a.res in P2(1)2(1)2(1)
REM wR2 = 0.0829, GooF = S = 0.882, Restrained GooF = 0.882 for all data
REM 229 parameters refined using 0 restraints
CELL 1.54178 8.5709 9.982 22.1482 90 90 90
ZERR 4 0.0012 0.0015 0.0032 0 0 0
LATT -1
SYMM 0.5-X,-Y,0.5+Z
SYMM -X,0.5+Y,0.5-Z
SYMM 0.5+X,0.5-Y,-Z
SFAC C H N O
UNIT 88 92 4 8

L.S. 20
PLAN  4
TEMP 25
CONF
LIST 4
MORE -1
BOND $H
fmap 2 53
acta
REM <olex2.extras>
REM <HklSrc "%.\\Orlandi_01.hkl">
REM </olex2.extras>

WGHT    0.041000    0.232400
EXTI    0.009168
FVAR       1.05417
O001  4    0.273799    0.916825    0.379421    11.00000    0.05557    0.04263 =
         0.04672    0.00727    0.00758    0.01330
N1    3    0.590830    0.672192    0.278197    11.00000    0.06002    0.04475 =
         0.03357    0.00630    0.00769    0.01011
AFIX  93
H1A   2    0.562339    0.741102    0.257664    11.00000   -1.20000
H1B   2    0.648228    0.611690    0.261740    11.00000   -1.20000
AFIX   0
O002  4    0.416016    0.910241    0.294044    11.00000    0.06423    0.04601 =
         0.03905    0.01290    0.00383    0.00993
C004  1    0.545523    0.659012    0.336173    11.00000    0.03643    0.03331 =
         0.03284    0.00266   -0.00106   -0.00238
C005  1    0.383828    0.862748    0.343648    11.00000    0.04200    0.03511 =
         0.03574    0.00084   -0.00082   -0.00075
C006  1    0.454457    0.745759    0.369108    11.00000    0.04222    0.03263 =
         0.03350    0.00365    0.00197   -0.00001
C007  1    0.585008    0.541022    0.373405    11.00000    0.04054    0.03192 =
         0.03657    0.00239   -0.00135   -0.00088
C008  1    0.683756    0.425282    0.351621    11.00000    0.03996    0.03255 =
         0.03555   -0.00118   -0.00278    0.00069
AFIX  13
H008  2    0.631564    0.388664    0.315879    11.00000   -1.20000
AFIX   0
C009  1    0.690168    0.312769    0.398126    11.00000    0.04015    0.03290 =
         0.04356    0.00079   -0.00096    0.00381
C00A  1    0.848396    0.463493    0.332148    11.00000    0.04070    0.04269 =
         0.04243    0.00506   -0.00314    0.00083
C00B  1    0.512819    0.556407    0.426473    11.00000    0.05471    0.03591 =
         0.03887    0.00945    0.00588    0.00269
AFIX  43
H00B  2    0.518093    0.494239    0.457681    11.00000   -1.20000
AFIX   0
C00C  1    0.422680    0.684420    0.430205    11.00000    0.05405    0.03687 =
         0.03706    0.00735    0.00993    0.00507
AFIX  13
H00C  2    0.311390    0.662566    0.432667    11.00000   -1.20000
AFIX   0
C00D  1    0.772888    0.326551    0.451393    11.00000    0.07169    0.03976 =
         0.05192    0.00104   -0.01652   -0.00018
AFIX  43
H00D  2    0.828063    0.405064    0.458819    11.00000   -1.20000
AFIX   0
C00E  1    0.921264    0.580085    0.350715    11.00000    0.05074    0.05625 =
         0.06998    0.00044   -0.00874   -0.01135
AFIX  43
H00E  2    0.868560    0.640256    0.375449    11.00000   -1.20000
AFIX   0
C00F  1    0.614556    0.193168    0.387809    11.00000    0.05691    0.04629 =
         0.06774    0.01110   -0.01746   -0.01103
AFIX  43
H00F  2    0.560888    0.180512    0.351764    11.00000   -1.20000
AFIX   0
C00G  1    0.929130    0.375374    0.295315    11.00000    0.05148    0.06200 =
         0.06514   -0.00265    0.00781    0.00867
AFIX  43
H00G  2    0.881050    0.297032    0.282265    11.00000   -1.20000
AFIX   0
C00H  1    0.774319    0.224429    0.493812    11.00000    0.08092    0.05865 =
         0.05194    0.00978   -0.01581    0.01390
AFIX  43
H00H  2    0.829679    0.235342    0.529589    11.00000   -1.20000
AFIX   0
C00I  1    0.190487    1.032748    0.356018    11.00000    0.06256    0.04795 =
         0.06064    0.00938    0.00378    0.01908
AFIX  23
H00A  2    0.166335    1.019920    0.313623    11.00000   -1.20000
H00I  2    0.254200    1.112573    0.360003    11.00000   -1.20000
AFIX   0
C00J  1    0.466134    0.768184    0.485175    11.00000    0.11219    0.04946 =
         0.03521    0.00263    0.00344    0.01198
AFIX 137
H00J  2    0.446754    0.717488    0.521237    11.00000   -1.50000
H00K  2    0.404347    0.848391    0.485740    11.00000   -1.50000
H00L  2    0.574689    0.791467    0.483194    11.00000   -1.50000
AFIX   0
C00K  1    0.695355    0.108295    0.483532    11.00000    0.07012    0.05395 =
         0.07811    0.02966   -0.00394    0.00584
AFIX  43
H00M  2    0.694536    0.040857    0.512503    11.00000   -1.20000
AFIX   0
C00L  1    0.617302    0.091750    0.430240    11.00000    0.07942    0.05197 =
         0.10417    0.02830   -0.02619   -0.02199
AFIX  43
H00N  2    0.565665    0.011636    0.422484    11.00000   -1.20000
AFIX   0
C00M  1    1.073094    0.607450    0.332468    11.00000    0.05602    0.08730 =
         0.10687    0.01514   -0.01403   -0.02439
AFIX  43
H00O  2    1.120968    0.686379    0.344899    11.00000   -1.20000
AFIX   0
C00N  1    1.152583    0.520275    0.296661    11.00000    0.04188    0.12296 =
         0.11452    0.03016    0.00779   -0.00624
AFIX  43
H00P  2    1.254399    0.539281    0.284942    11.00000   -1.20000
AFIX   0
C00O  1    1.081156    0.402983    0.277717    11.00000    0.05345    0.11102 =
         0.08700    0.00677    0.01871    0.01858
AFIX  43
H00Q  2    1.134981    0.342952    0.253277    11.00000   -1.20000
AFIX   0
C00P  1    0.046463    1.047405    0.390931    11.00000    0.09090    0.11087 =
         0.09165    0.02910    0.02752    0.05405
AFIX 137
H00R  2   -0.005097    1.128916    0.379481    11.00000   -1.50000
H00S  2    0.071005    1.050258    0.433202    11.00000   -1.50000
H00T  2   -0.020966    0.972654    0.383003    11.00000   -1.50000
AFIX   0
HKLF 4


REM  orlandi_01_a.res in P2(1)2(1)2(1)
REM wR2 = 0.0850, GooF = S = 1.075, Restrained GooF = 1.075 for all data
REM R1 = 0.0319 for 3742 Fo > 4sig(Fo) and 0.0319 for all 3744 data
REM 229 parameters refined using 0 restraints

END

WGHT      0.0412      0.2316

REM Highest difference peak  0.157,  deepest hole -0.145,  1-sigma level  0.029
Q1    1   0.4377  0.7228  0.3988  11.00000  0.05    0.16
Q2    1   0.4522  0.8165  0.3617  11.00000  0.05    0.15
Q3    1   0.6947  0.3755  0.3780  11.00000  0.05    0.14
Q4    1   0.7637  0.4534  0.3418  11.00000  0.05    0.14
;
_shelx_res_checksum                97465
_shelx_hkl_file
;
   0   1   0    0.60    0.10
   0   4   0 1537.75   49.50
   0   4   0 1417.46   52.49
   0  -5   0    1.50    0.30
   0   6   0  781.92   27.30
   0   7   0    0.00    0.20
   0   7   0    0.50    0.40
   0   7   0    0.30    0.10
   0  -7   0    0.40    0.30
   0  -7   0    0.30    0.20
   0  -7   0    0.10    0.20
   0   7   0    0.30    0.20
   0  -8   0  469.15   15.70
   0  -8   0  474.95   16.10
   0   9   0    0.70    0.20
   0  -9   0    0.30    0.20
   0   9   0    0.40    0.60
   0   9   0    0.40    0.20
   0  -9   0    0.80    0.30
   0   9   0    0.50    0.20
   0  10   0    4.10    0.30
   0  10   0    4.80    0.40
   0 -10   0    4.40    0.50
   0  10   0    4.60    0.40
   0  10   0    4.70    0.30
   0 -10   0    4.00    0.40
   0  11   0    0.20    0.20
   0 -11   0    0.40    0.20
   0  11   0    0.10    0.20
   0  12   0   46.70    1.70
   0  12   0   50.19    1.70
   0 -12   0   50.69    1.80
  -1   0   0    0.30    0.10
   1  -2   0 1115.79   39.00
   1   2   0 1084.69   38.50
   1  -3   0   25.90    1.10
   1  -3   0   26.90    1.10
  -1   3   0   25.50    1.10
  -1  -3   0   23.60    1.10
  -1   3   0   26.00    1.20
  -1  -3   0   28.40    1.00
  -1  -3   0   26.90    1.00
   1   4   0 1544.55   50.39
   1   4   0 1506.45   53.39
   1  -4   0 1464.65   55.79
  -1   4   0 1534.05   50.99
   1   5   0  200.28   12.60
   1   5   0  215.18    7.90
  -1   5   0  206.48    8.40
   1   6   0  158.28    5.40
   1  -6   0  158.68    5.90
   1  -6   0  156.48    5.70
   1   6   0  160.78    5.40
  -1  -6   0  160.28    5.60
   1  -7   0   27.30    1.40
   1  -7   0   25.40    1.50
   1   7   0   23.60    1.00
   1   7   0   22.80    1.00
   1   7   0   23.50    1.00
   1  -7   0   24.30    1.10
   1   7   0   22.20    0.90
   1   7   0   22.70    0.90
   1   7   0   25.70    1.40
   1  -7   0   22.10    1.00
  -1  -7   0   21.90    1.00
  -1   7   0   25.00    1.70
  -1   7   0   23.40    1.10
  -1   7   0   23.80    1.00
  -1   7   0   22.60    0.90
  -1   7   0   23.80    1.10
  -1   7   0   26.70    1.00
  -1  -7   0   26.00    1.30
  -1  -7   0   23.20    1.20
   1  -8   0  356.76   12.00
   1   8   0  325.37   11.50
   1  -8   0  381.36   11.80
  -1  -8   0  332.77   11.40
  -1  -8   0  324.07   11.50
  -1   8   0  339.57   11.40
   1  -9   0  354.36   12.30
   1   9   0  332.17   12.00
   1   9   0  349.96   11.50
   1  -9   0  351.66   12.50
   1   9   0  327.67   11.70
   1   9   0  353.46   12.20
  -1  -9   0  352.96   12.30
  -1  -9   0  353.46   11.70
  -1  -9   0  342.67   11.60
  -1   9   0  337.27   11.60
  -1   9   0  370.96   12.50
   1 -10   0   18.60    0.80
   1  10   0   15.90    0.70
   1 -10   0   17.60    0.90
   1  10   0   15.50    0.80
   1  10   0   15.20    0.80
  -1  10   0   17.80    0.70
  -1  10   0   17.50    0.80
  -1 -10   0   16.80    0.80
  -1  10   0   17.40    0.80
  -1 -10   0   15.20    0.90
   1 -11   0    3.20    0.50
   1  11   0    3.10    0.30
   1  11   0    2.90    0.30
   1 -11   0    3.10    0.30
  -1  11   0    2.90    0.30
  -1 -11   0    3.00    0.40
  -1 -11   0    3.10    0.30
   1  12   0    9.90    0.50
   1 -12   0   10.80    0.50
   1  12   0   10.00    0.40
  -1  12   0   10.30    0.50
   2   0   0 2675.03   90.19
   2   1   0 4145.99  136.49
   2  -1   0 4036.90  137.19
   2   2   0  205.28    7.00
   2  -2   0  200.78   10.20
   2   2   0  184.78    7.10
  -2   2   0  190.18    7.60
   2  -3   0 1471.25   54.79
   2   3   0 1553.84   50.49
  -2   3   0 1501.25   50.99
   2  -4   0    6.10    0.60
   2   4   0    6.70    0.60
   2   4   0    6.00    0.60
  -2   4   0    7.00    0.50
   2  -5   0   92.99    3.40
   2  -5   0   87.69    3.50
   2   5   0   94.29    3.50
  -2   5   0   86.49    3.70
  -2   5   0   87.99    3.20
  -2   5   0   80.89    3.30
  -2  -5   0   86.29    3.10
   2   6   0   19.10    0.80
   2   6   0   18.90    0.80
   2   6   0   18.90    0.80
   2  -6   0   21.20    1.20
   2  -6   0   19.20    1.30
   2  -6   0   17.90    0.90
   2   6   0   20.60    0.90
   2   6   0   21.70    1.10
  -2  -6   0   18.50    1.00
  -2   6   0   19.70    0.90
  -2   6   0   19.40    1.00
  -2   6   0   21.10    1.60
   2   7   0  402.76   13.30
   2   7   0  423.76   13.90
  -2  -7   0  382.76   13.80
  -2   7   0  405.06   13.40
   2   8   0   68.49    2.40
   2   8   0   64.49    2.30
   2   8   0   69.19    2.40
   2   8   0   65.39    2.40
   2  -8   0   72.89    2.60
   2   8   0   64.09    2.60
   2   8   0   66.79    2.50
   2  -8   0   65.89    2.90
   2  -8   0   70.89    3.30
   2   8   0   67.09    2.40
   2   8   0   62.49    2.50
   2  -8   0   68.19    2.50
   2   8   0   66.49    2.40
  -2   8   0   67.69    2.40
  -2   8   0   62.79    3.30
  -2  -8   0   65.49    2.40
  -2  -8   0   64.99    3.20
  -2   8   0   64.99    2.40
  -2   8   0   63.69    2.50
   2  -9   0  413.66   14.40
   2   9   0  404.36   13.80
   2  -9   0  404.76   14.70
  -2  -9   0  426.06   14.30
  -2   9   0  421.36   14.80
  -2   9   0  406.96   13.60
  -2  -9   0  410.26   13.80
  -2  -9   0  401.36   13.70
   2  10   0  114.49    4.00
   2 -10   0  114.49    4.00
   2  10   0  117.39    4.00
   2  10   0  105.79    4.00
   2  10   0  115.29    3.90
   2  10   0  114.39    4.00
   2 -10   0  119.49    4.10
  -2  10   0  115.89    4.00
  -2 -10   0  116.09    4.10
  -2  10   0  114.39    3.90
  -2 -10   0  113.89    4.10
  -2  10   0  119.49    3.90
   2 -11   0    1.00    0.20
   2  11   0    0.60    0.20
   2 -11   0    1.10    0.30
   2  11   0    0.70    0.20
   2  11   0    1.00    0.20
   2  11   0    1.00    0.20
  -2 -11   0    1.20    0.30
  -2  11   0    0.80    0.10
   2 -12   0    0.60    0.20
  -2 -12   0    0.50    0.20
  -2  12   0    0.80    0.10
   3  -1   0  578.54   22.80
   3   1   0  516.15   19.50
   3   1   0  587.24   21.70
  -3   1   0  560.34   19.90
   3   2   0  392.26   13.70
   3   2   0  393.36   13.40
   3  -2   0  377.86   17.70
  -3   2   0  357.86   14.10
   3   3   0   42.20    1.80
   3  -3   0   43.40    1.80
   3  -3   0   41.40    1.90
   3   3   0   47.30    1.90
  -3  -3   0   45.30    1.70
  -3   3   0   42.30    1.80
  -3  -3   0   46.70    1.70
  -3   3   0   44.50    1.80
  -3   3   0   46.10    2.20
   3   4   0   46.70    2.00
   3  -4   0   49.30    2.00
   3   4   0   42.40    2.00
   3  -4   0   49.90    2.20
  -3   4   0   47.40    2.40
  -3  -4   0   44.80    1.80
  -3   4   0   46.20    1.90
  -3   4   0   43.40    2.00
   3   5   0   82.09    3.00
   3   5   0   74.79    2.80
   3   5   0   76.39    2.80
   3  -5   0   81.99    3.20
   3  -5   0   82.89    3.40
   3   5   0   78.39    2.90
  -3   5   0   86.49    3.10
  -3   5   0   79.69    3.60
  -3   5   0   77.09    3.10
  -3   5   0   87.59    3.10
  -3  -5   0   76.99    3.00
  -3  -5   0   77.49    2.90
   3   6   0   33.30    1.30
   3  -6   0   35.20    1.40
   3   6   0   36.60    1.40
   3  -6   0   35.50    1.50
   3   6   0   38.00    1.40
   3   6   0   39.50    1.30
   3   6   0   37.40    1.40
   3   6   0   37.00    1.30
   3   6   0   39.90    1.60
   3   6   0   36.80    1.40
   3  -6   0   35.80    1.80
   3   6   0   37.60    1.40
   3   6   0   37.20    1.70
   3  -6   0   32.90    2.00
  -3   6   0   35.50    2.30
  -3  -6   0   35.40    1.50
  -3   6   0   35.50    1.40
  -3   6   0   35.40    1.60
  -3   6   0   36.10    1.40
   3  -7   0  100.99    3.90
   3   7   0  118.89    3.90
   3  -7   0  108.39    3.90
   3   7   0  107.89    3.70
   3   7   0  111.39    3.90
   3   7   0  115.49    3.80
   3  -7   0  107.39    4.70
   3  -7   0  108.19    4.40
  -3  -7   0  113.59    4.10
  -3   7   0  100.89    4.90
  -3   7   0  111.89    3.80
  -3   7   0  108.69    4.10
   3  -8   0   17.20    0.90
   3  -8   0   15.50    1.30
   3   8   0   17.90    0.90
   3   8   0   15.70    0.80
   3   8   0   16.30    0.80
   3  -8   0   17.20    1.50
   3   8   0   16.40    0.80
   3   8   0   16.80    0.80
   3   8   0   15.40    0.70
  -3   8   0   16.70    1.00
  -3  -8   0   16.30    0.80
  -3   8   0   16.60    0.80
  -3   8   0   18.30    1.80
  -3  -8   0   17.00    1.10
   3   9   0    3.80    0.40
   3  -9   0    4.40    0.60
   3   9   0    4.00    0.40
   3   9   0    5.30    0.50
   3  -9   0    5.10    0.50
   3   9   0    4.70    0.40
   3   9   0    4.30    0.40
   3   9   0    5.50    0.50
   3  -9   0    3.70    0.90
  -3  -9   0    3.90    0.50
  -3   9   0    4.10    0.40
  -3   9   0    3.70    1.20
  -3   9   0    5.10    0.50
  -3  -9   0    4.60    0.70
   3  10   0   16.40    0.70
   3  10   0   15.60    0.70
   3  10   0   16.00    0.80
   3 -10   0   15.90    0.90
   3 -10   0   16.30    0.80
   3  10   0   14.40    0.70
  -3  10   0   15.20    0.70
  -3  10   0   16.30    0.70
  -3 -10   0   15.10    0.80
   3  11   0  160.18    5.60
   3  11   0  170.08    5.70
  -3  11   0  168.28    5.60
  -3  11   0  169.98    5.60
  -3 -11   0  171.28    5.70
   4   0   0 1058.69   39.90
   4   1   0    4.00    0.60
   4  -1   0    3.10    0.40
   4   2   0  218.68    7.70
  -4   2   0  212.58    8.00
   4   3   0  918.41   32.10
   4   3   0  927.41   31.70
   4  -3   0  960.60   39.60
  -4   3   0  923.61   33.30
   4   4   0  315.67   10.30
   4  -4   0  292.87   10.30
   4  -4   0  305.97   10.20
  -4   4   0  301.57   10.10
   4  -5   0  339.27   12.00
   4   5   0  348.47   11.20
   4   5   0  353.36   11.30
   4   5   0  345.97   11.30
   4  -5   0  340.37   11.30
  -4   5   0  309.37   11.20
  -4  -5   0  333.47   11.50
  -4   5   0  318.27   11.70
   4   6   0   72.39    2.70
   4  -6   0   75.69    2.90
   4   6   0   78.49    2.80
   4  -6   0   80.99    2.90
   4   6   0   82.59    2.90
   4   6   0   81.69    2.80
   4  -6   0   78.09    3.00
   4   6   0   79.69    2.90
   4  -6   0   76.99    3.70
   4   6   0   80.49    2.80
   4   6   0   81.59    2.80
   4   6   0   78.19    2.80
  -4   6   0   80.69    2.80
  -4   6   0   80.59    2.90
  -4   6   0   80.39    4.10
  -4   6   0   81.89    3.20
  -4  -6   0   81.29    3.10
   4  -7   0  160.48    5.50
   4  -7   0  160.28    5.50
   4   7   0  154.38    5.30
   4   7   0  152.78    5.30
   4   7   0  153.68    5.40
   4   7   0  153.68    5.30
   4   7   0  148.49    5.40
   4  -7   0  157.18    6.50
   4  -7   0  153.58    5.40
   4   7   0  162.38    5.40
  -4   7   0  156.88    5.40
  -4   7   0  160.48    5.30
  -4   7   0  155.78    6.00
  -4   7   0  162.38    6.80
  -4  -7   0  154.08    6.00
   4  -8   0    0.40    0.50
   4   8   0    0.70    0.30
   4   8   0    0.70    0.30
   4   8   0    1.00    0.30
   4  -8   0    0.50    0.30
   4   8   0    0.60    0.20
   4  -8   0    0.40    0.30
   4  -8   0    0.80    0.30
   4   8   0    0.40    0.20
   4   8   0    0.40    0.20
  -4   8   0    0.00    0.70
  -4  -8   0    0.20    0.40
  -4   8   0    0.70    0.30
  -4  -8   0    0.90    0.30
  -4   8   0    0.90    0.20
  -4   8   0    1.00    0.40
  -4   8   0    0.50    0.20
   4   9   0    0.10    0.20
   4   9   0    0.30    0.40
   4   9   0    0.20    0.20
   4   9   0    0.00    0.20
   4   9   0    0.10    0.20
   4  -9   0    0.10    0.30
   4   9   0    0.20    0.10
   4  -9   0    0.30    0.30
  -4   9   0    0.30    0.20
  -4   9   0    0.70    0.30
   4  10   0   32.00    1.30
   4  10   0   31.90    1.30
   4  10   0   34.50    1.30
   4 -10   0   36.00    1.40
  -4  10   0   35.60    1.30
  -4  10   0   32.40    1.20
  -4 -10   0   32.60    1.30
   4  11   0    0.10    0.10
   4  11   0    0.00    0.10
  -4  11   0    0.30    0.10
  -4 -11   0   -0.10    0.20
  -4  11   0    0.10    0.10
  -5   0   0    0.30    0.30
   5   1   0  555.04   23.60
   5  -1   0  524.95   25.10
   5   2   0  157.48    5.00
   5  -2   0  145.59    5.50
   5   2   0  140.19    5.50
   5  -2   0  149.49    5.00
   5  -2   0  146.39    5.00
  -5   2   0  141.39    5.00
  -5   2   0  142.29    5.40
  -5   2   0  138.09    5.00
  -5   2   0  147.59    5.30
  -5   2   0  141.49    6.00
  -5  -2   0  152.68    5.20
   5  -3   0    2.40    0.50
   5   3   0    1.90    0.50
   5   3   0    1.50    0.50
   5   3   0    2.50    0.60
  -5   3   0    3.40    1.00
  -5   3   0    2.50    0.30
   5   4   0  163.88    5.40
   5  -4   0  157.98    5.40
   5   4   0  149.69    5.20
   5  -4   0  157.68    6.10
   5   4   0  158.78    5.40
   5   4   0  160.88    5.30
   5   4   0  160.98    5.30
   5   4   0  159.28    5.30
   5   4   0  151.18    5.40
   5   4   0  159.18    5.70
   5  -4   0  159.28    5.50
   5  -4   0  157.38    5.40
   5   4   0  155.78    5.30
  -5  -4   0  153.48    5.50
  -5   4   0  157.98    5.90
  -5   4   0  150.48    5.30
  -5   4   0  148.19    5.30
  -5   4   0  154.18    5.70
  -5   4   0  152.48    6.60
  -5   4   0  150.88    5.40
   5  -5   0   65.79    3.30
   5   5   0   61.49    2.30
   5   5   0   68.29    2.40
   5  -5   0   68.29    2.60
   5   5   0   65.79    2.40
   5   5   0   64.19    2.50
   5   5   0   68.69    2.40
   5   5   0   68.59    2.50
   5   5   0   71.19    2.40
   5   5   0   65.99    2.40
   5  -5   0   69.69    2.50
   5   5   0   70.19    2.50
   5   5   0   69.79    2.50
  -5   5   0   69.49    2.90
  -5   5   0   65.49    4.40
  -5   5   0   68.09    2.40
  -5   5   0   62.99    2.40
  -5  -5   0   72.79    2.80
  -5   5   0   69.29    2.50
  -5   5   0   59.19    3.80
   5  -6   0  485.75   17.80
  -5   6   0  509.95   18.40
  -5   6   0  498.85   16.60
   5   7   0   12.00    0.70
   5   7   0   13.00    0.70
   5   7   0   13.30    0.70
   5   7   0   13.90    0.80
   5  -7   0   15.80    0.90
   5  -7   0   15.30    0.80
   5   7   0   12.70    0.70
   5   7   0   12.30    0.70
   5  -7   0   14.50    1.60
  -5  -7   0   13.30    1.00
  -5   7   0   13.90    0.70
  -5   7   0   16.10    2.10
  -5   7   0   14.70    1.10
  -5   7   0   15.70    0.80
  -5   7   0   15.20    0.70
  -5  -7   0   12.60    0.70
   5  -8   0    4.80    0.60
   5   8   0    3.60    0.40
   5  -8   0    5.60    0.50
   5   8   0    4.70    0.40
   5   8   0    4.20    0.40
   5   8   0    4.90    0.50
  -5   8   0    4.40    0.30
  -5   8   0    4.90    0.30
  -5  -8   0    4.00    0.40
   5   9   0   69.59    2.50
   5   9   0   66.89    2.50
   5   9   0   69.19    2.50
   5  -9   0   70.29    2.50
   5   9   0   69.19    2.50
   5   9   0   70.09    2.50
  -5   9   0   72.79    2.50
  -5  -9   0   71.59    2.50
  -5   9   0   70.69    2.40
   5  10   0    9.20    0.50
   5  10   0    8.80    0.50
   5  10   0    9.10    0.50
   5  10   0    8.90    0.50
  -5  10   0    9.10    0.40
  -5  10   0    9.30    0.50
   6  -1   0    1.60    0.30
   6   1   0    2.00    0.30
   6   1   0    0.90    0.30
   6  -1   0    1.00    0.20
  -6   1   0    1.10    0.20
  -6  -1   0    1.60    0.30
  -6   1   0    0.70    0.40
  -6  -1   0    1.30    0.40
   6   2   0  162.58    5.80
   6   2   0  166.68    5.70
   6  -2   0  170.18    5.70
   6  -2   0  172.98    5.70
   6   2   0  162.38    5.90
   6   2   0  168.68    5.60
   6   2   0  178.78    5.80
   6   2   0  171.58    5.70
  -6  -2   0  170.88    6.20
  -6   2   0  167.88    5.80
  -6   2   0  164.68    6.10
  -6   2   0  170.98    5.70
  -6  -2   0  162.88    5.70
  -6  -2   0  148.49    5.80
  -6  -2   0  171.38    6.00
  -6   2   0  175.88    6.40
   6   3   0   10.90    1.00
   6  -3   0   10.70    0.70
   6   3   0   11.30    0.60
   6   3   0   10.70    0.80
   6   3   0   10.00    0.60
   6   3   0    9.10    1.00
   6   3   0   10.90    0.60
   6   3   0   10.20    0.50
   6   3   0   10.60    0.50
   6   3   0    8.50    0.70
  -6   3   0   10.60    0.70
  -6   3   0   10.10    0.70
  -6  -3   0   10.60    0.90
  -6  -3   0   10.20    0.50
  -6   3   0    9.20    1.00
  -6   3   0    9.80    0.90
  -6  -3   0   10.80    0.80
  -6  -3   0    9.80    0.60
  -6   4   0  641.34   21.80
  -6  -4   0  629.04   21.00
   6   5   0  652.43   21.50
   6   6   0   49.30    1.90
   6   6   0   53.59    2.00
   6   6   0   53.39    1.90
   6   6   0   50.09    1.90
   6  -6   0   52.89    2.00
   6   6   0   51.69    1.90
   6   6   0   51.19    1.90
  -6   6   0   54.29    2.00
  -6  -6   0   49.70    2.00
  -6   6   0   54.79    2.00
  -6   6   0   51.59    2.40
  -6  -6   0   52.89    2.30
   6   7   0    3.70    0.30
   6   7   0    3.70    0.50
   6   7   0    2.90    0.40
   6  -7   0    3.30    0.50
   6   7   0    2.70    0.40
   6   7   0    2.70    0.40
  -6  -7   0    3.10    0.40
  -6   7   0    3.70    0.50
   6   8   0    1.90    0.30
   6   8   0    2.30    0.30
   6  -8   0    2.10    0.30
   6   8   0    2.30    0.30
   6   8   0    2.10    0.20
   6   8   0    2.10    0.30
  -6  -8   0    2.50    0.40
  -6   8   0    2.10    0.30
  -6   8   0    1.90    0.20
   6   9   0    2.60    0.30
   6   9   0    2.90    0.30
   6  -9   0    2.60    0.40
   6   9   0    2.60    0.30
   6   9   0    2.30    0.30
   6   9   0    2.50    0.40
  -6   9   0    2.50    0.30
  -6  -9   0    3.00    0.40
   6  10   0   15.20    0.70
   6  10   0   16.10    0.60
   6  10   0   16.80    0.60
  -6  10   0   16.00    0.70
   7   0   0    0.40    0.30
   7   0   0    0.30    0.20
   7   0   0    0.80    0.20
   7   0   0    0.60    0.20
  -7   0   0    0.50    0.40
  -7   0   0    0.70    0.30
  -7   0   0    0.10    0.30
   7   1   0   29.40    1.10
   7  -1   0   31.20    1.20
   7   1   0   29.80    1.30
   7   1   0   28.30    1.30
   7   1   0   28.70    1.10
   7  -1   0   29.80    1.10
   7  -1   0   28.10    1.10
  -7   1   0   33.20    1.90
  -7   1   0   30.60    1.60
  -7  -1   0   29.90    1.70
  -7  -1   0   30.20    1.60
  -7  -1   0   27.90    1.30
  -7   1   0   31.00    1.30
  -7   1   0   30.30    1.20
  -7  -1   0   29.30    1.20
   7   2   0    6.10    0.70
   7  -2   0    6.80    0.50
   7  -2   0    6.00    0.50
   7   2   0    7.60    0.50
   7   2   0    6.70    1.00
   7   2   0    6.60    0.40
   7   2   0    6.20    0.40
  -7  -2   0    6.50    0.40
  -7  -2   0    6.30    1.00
  -7   2   0    5.80    0.80
  -7  -2   0    6.30    0.80
  -7   2   0    5.40    0.60
  -7  -2   0    5.70    0.60
  -7   2   0    5.10    0.90
  -7   2   0    5.20    0.60
   7  -3   0    5.80    0.40
   7   3   0    5.50    0.50
   7  -3   0    5.40    0.60
   7  -3   0    5.00    0.40
   7   3   0    6.00    0.70
   7   3   0    6.40    0.50
   7   3   0    6.10    0.40
   7   3   0    5.60    0.80
  -7  -3   0    5.40    0.60
  -7   3   0    7.00    0.60
  -7   3   0    5.60    0.90
  -7   3   0    4.70    0.80
  -7  -3   0    6.00    0.80
  -7   3   0    5.40    0.50
  -7   3   0    4.70    0.60
  -7  -3   0    6.00    0.40
   7  -4   0  400.96   13.70
   7   4   0  396.66   13.70
   7   4   0  427.16   13.70
  -7   4   0  402.46   13.80
  -7  -4   0  426.46   13.70
  -7   4   0  423.16   14.40
   7   5   0   84.09    3.00
   7   5   0   91.49    3.40
   7   5   0   77.09    2.90
   7  -5   0   78.29    2.90
   7   5   0   79.49    2.90
  -7   5   0   83.49    3.80
  -7   5   0   86.69    3.00
  -7  -5   0   78.39    2.80
  -7   5   0   87.39    2.90
  -7  -5   0   80.79    3.00
  -7  -5   0   77.59    3.80
   7  -6   0   70.09    2.70
   7   6   0   73.39    2.60
   7   6   0   74.89    2.70
   7  -6   0   70.49    2.60
   7   6   0   70.59    2.60
   7   6   0   73.99    2.60
  -7  -6   0   79.29    2.70
  -7   6   0   74.29    2.70
  -7   6   0   72.29    2.60
   7   7   0   60.39    2.20
   7   7   0   59.59    2.20
   7  -7   0   61.19    2.30
   7   7   0   62.59    2.30
   7  -7   0   60.49    2.10
   7   7   0   60.99    2.20
  -7   7   0   60.99    2.20
  -7   7   0   63.09    2.30
  -7  -7   0   63.89    2.30
   7   8   0   72.09    2.50
   7   8   0   70.69    2.50
   7   8   0   70.59    2.50
   7   8   0   70.89    2.50
   7  -8   0   69.69    2.50
  -7  -8   0   73.09    2.50
  -7   8   0   73.29    2.50
   7   9   0   25.10    1.00
   7   9   0   24.90    0.90
   7   9   0   25.20    0.90
   7  -9   0   24.80    1.00
  -7   9   0   27.20    1.00
   8   0   0  334.67   11.00
   8   0   0  330.77   10.80
  -8   0   0  320.07   11.50
  -8   0   0  318.27   11.70
   8  -1   0    9.60    0.50
   8   1   0   10.40    0.50
   8   1   0    9.70    1.10
   8  -1   0    9.50    0.60
   8   1   0    8.90    0.60
   8   1   0    9.90    0.50
   8   1   0   10.00    0.80
  -8  -1   0   10.00    1.10
  -8   1   0    8.90    0.60
  -8   1   0    8.90    0.70
  -8   1   0    8.30    0.90
  -8  -1   0    9.60    0.90
  -8  -1   0   10.30    0.70
  -8  -1   0    9.80    0.60
  -8   1   0    9.70    1.10
   8   2   0    0.70    0.40
   8   2   0    0.30    0.20
  -8   2   0    0.80    0.50
  -8   2   0    0.30    0.20
  -8  -2   0    0.10    0.40
  -8   2   0    0.30    0.70
   8   3   0  255.07    8.50
   8  -3   0  258.27    8.50
  -8   3   0  246.28    9.20
  -8   3   0  241.18    8.60
  -8  -3   0  252.17    8.50
  -8  -3   0  258.07    8.60
  -8  -3   0  257.17    9.20
  -8   3   0  262.07    8.60
   8   4   0    8.90    0.50
   8  -4   0    9.40    0.50
   8   4   0    8.60    0.60
   8   4   0    8.90    0.50
   8  -4   0    8.30    0.60
  -8   4   0    8.70    0.60
  -8  -4   0    9.90    0.50
  -8   4   0    9.00    0.60
  -8   4   0    9.20    0.60
  -8  -4   0    9.60    0.60
   8  -5   0    0.20    0.20
   8   5   0    0.40    0.20
   8  -5   0    0.20    0.30
   8   5   0    0.50    0.20
  -8   5   0    0.30    0.20
  -8   5   0    0.40    0.30
  -8  -5   0    0.50    0.20
  -8  -5   0    0.80    0.30
   8   6   0   16.20    0.80
   8   6   0   15.10    0.70
   8   6   0   17.40    0.70
   8   6   0   16.00    0.70
  -8   6   0   16.00    0.80
  -8   6   0   15.70    0.80
  -8  -6   0   16.50    0.80
   8   7   0    0.20    0.10
   8   7   0    0.20    0.20
   8   7   0    0.00    0.20
   8  -7   0    0.20    0.20
   8   7   0    0.20    0.10
  -8   7   0    0.10    0.20
  -8   7   0    0.10    0.10
  -8  -7   0    0.20    0.20
   8  -8   0    2.50    0.20
   8   8   0    2.10    0.20
   8   8   0    2.30    0.20
   8   8   0    2.00    0.30
  -8   8   0    2.30    0.30
  -8  -8   0    2.70    0.30
   9   0   0    0.30    0.20
   9   0   0    0.20    0.20
   9   0   0    0.30    0.20
  -9   0   0    0.10    0.20
   9  -1   0   25.20    1.10
   9   1   0   26.20    1.10
   9  -1   0   25.10    1.10
   9  -1   0   26.80    1.10
   9   1   0   28.00    1.10
   9  -1   0   27.50    1.10
   9   1   0   25.80    1.00
  -9  -1   0   26.40    1.10
  -9   1   0   26.80    1.10
  -9  -1   0   25.30    1.20
  -9   1   0   28.70    1.20
   9   2   0    2.70    0.30
   9   2   0    3.20    0.40
   9  -2   0    2.10    0.30
   9   2   0    2.50    0.30
   9  -2   0    2.80    0.40
  -9  -2   0    2.80    0.50
  -9  -2   0    3.40    0.30
   9  -3   0    5.30    0.50
   9  -3   0    4.90    0.30
   9   3   0    5.30    0.40
   9   3   0    5.40    0.40
   9   3   0    6.10    0.50
  -9   3   0    6.00    0.50
  -9   3   0    5.10    0.50
  -9   3   0    6.10    0.60
  -9  -3   0    5.80    0.50
  -9  -3   0    5.80    0.40
   9  -4   0    4.30    0.50
   9   4   0    4.50    0.40
   9   4   0    4.70    0.40
   9   4   0    4.90    0.30
  -9  -4   0    4.60    0.40
  -9  -4   0    4.40    0.40
  -9   4   0    4.30    0.50
  -9   4   0    4.10    0.40
   9   5   0    2.00    0.30
   9   5   0    1.80    0.30
   9   5   0    1.90    0.20
   9  -5   0    1.50    0.20
  -9   5   0    1.80    0.30
  -9  -5   0    2.10    0.30
  -9   5   0    1.40    0.20
   9   6   0   26.00    1.00
   9   6   0   27.50    1.10
   9   6   0   27.90    1.00
   9  -6   0   27.60    1.00
  -9   6   0   27.50    1.00
  -9  -6   0   29.10    1.10
  -9   6   0   26.80    1.00
  10   0   0    8.40    0.40
 -10   0   0    7.90    0.50
 -10   0   0    7.90    0.40
  10   1   0    0.90    0.20
  10  -1   0    0.80    0.20
  10   1   0    1.00    0.20
 -10  -1   0    0.60    0.20
 -10  -1   0    0.70    0.20
 -10   1   0    0.60    0.20
 -10   1   0    0.80    0.20
  10  -2   0    0.40    0.10
  10   2   0    0.30    0.20
  10  -2   0    0.30    0.20
  10   2   0    0.40    0.20
 -10  -2   0    0.50    0.10
 -10  -2   0    0.30    0.20
 -10   2   0    0.10    0.20
 -10   2   0    0.40    0.30
  10  -3   0    0.30    0.10
  10   3   0    0.10    0.10
  10  -3   0    0.20    0.20
  10   3   0    0.30    0.10
 -10   3   0    0.10    0.10
 -10  -3   0    0.20    0.20
  10  -4   0   18.90    0.70
  10  -4   0   18.30    0.70
  10   4   0   17.50    0.70
  10   4   0   16.00    0.70
 -10  -4   0   18.00    0.70
 -10   4   0   19.50    0.70
   0  12  -1    0.90    0.20
   0  12  -1    1.10    0.10
   0 -12   1    0.90    0.20
   0 -11   1   88.99    3.70
   0  11  -1   96.49    3.30
   0 -11   1   97.39    3.30
   0  11  -1   96.49    3.30
   0 -10   1    0.60    0.20
   0  10  -1    0.20    0.20
   0  10  -1    0.70    0.20
   0  10  -1    0.10    0.20
   0   9  -1   63.19    2.20
   0   9  -1   60.59    2.30
   0   9  -1   59.79    2.70
   0  -9   1   60.39    2.40
   0   9  -1   62.39    2.20
   0  -9   1   58.89    2.90
   0   9  -1   60.89    2.10
   0   9  -1   59.39    2.20
   0  -9   1   60.79    2.20
   0  -8   1  345.27   11.70
   0   8  -1  358.06   11.60
   0  -8   1  356.56   12.10
   0  -8   1  362.46   11.80
   0   8  -1  323.17   11.70
   0   7  -1   58.89    2.10
   0   7  -1   58.79    2.10
   0   7  -1   61.59    2.70
   0   7  -1   55.49    2.20
   0  -7   1   62.29    2.50
   0  -7   1   61.09    2.60
   0  -7   1   53.79    2.10
   0   7  -1   61.69    2.10
   0   7  -1   57.09    2.20
   0   7  -1   60.79    2.20
   0  -7   1   55.29    2.20
   0   6  -1  886.01   43.30
   0   6  -1  778.82   28.50
   0  -5   1  105.39    3.70
   0   4  -1  676.83   26.20
   0   4  -1  702.73   23.60
   0  -3   1   40.00    1.50
   0  -2   1   10.10    0.40
   0  -1  -1    2.60    0.20
   0  -2  -1    7.70    0.40
   0  -3  -1   44.40    1.60
   0   4   1  731.43   25.00
   0  -5  -1  112.59    4.00
   0   6   1  809.72   28.30
   0  -7  -1   58.19    2.40
   0   7   1   60.39    2.80
   0   7   1   57.49    2.20
   0   7   1   60.69    2.20
   0   7   1   57.89    2.20
   0   7   1   59.09    2.10
   0   7   1   59.39    2.10
   0  -7  -1   58.99    2.40
   0  -7  -1   66.39    2.70
   0  -8  -1  363.46   12.00
   0  -8  -1  362.26   12.50
   0   8   1  357.46   12.00
   0  -8  -1  359.46   12.30
   0   9   1   62.79    2.20
   0  -9  -1   63.79    2.40
   0  -9  -1   58.99    2.30
   0   9   1   62.89    2.20
   0  -9  -1   62.69    3.00
   0   9   1   61.49    2.40
   0   9   1   64.39    2.30
   0   9   1   64.79    2.20
   0   9   1   58.99    2.90
   0  10   1    1.00    0.20
   0 -10  -1    0.60    0.20
   0 -11  -1   99.99    3.60
   0 -11  -1   96.69    3.30
   0  11   1   93.49    3.30
   0  11   1   97.39    3.30
   0  12   1    1.00    0.20
   0  12   1    1.10    0.10
   0 -12  -1    0.90    0.20
   1 -12   1   53.29    2.00
   1  12  -1   53.39    1.90
   1  12  -1   53.19    1.90
  -1 -12   1   56.59    2.00
  -1  12  -1   54.09    1.90
   1  11  -1    4.90    0.50
   1  11  -1    4.20    0.30
   1 -11   1    4.30    0.40
  -1 -11   1    4.40    0.50
  -1  11  -1    4.40    0.40
  -1 -11   1    4.70    0.50
   1  10  -1   48.20    2.00
   1  10  -1   51.69    1.90
   1  10  -1   49.70    1.90
   1 -10   1   53.69    1.90
   1  10  -1   50.59    1.90
   1 -10   1   53.29    2.00
  -1  10  -1   51.59    1.80
  -1  10  -1   49.99    1.90
  -1 -10   1   51.09    1.90
  -1  10  -1   52.29    1.90
  -1 -10   1   50.89    2.00
   1   9  -1  323.57   11.20
   1   9  -1  330.57   10.90
   1  -9   1  323.97   11.10
   1  -9   1  337.97   12.00
  -1  -9   1  337.97   11.20
  -1  -9   1  354.46   11.80
  -1  -9   1  331.67   11.10
  -1   9  -1  306.37   11.00
  -1   9  -1  336.77   11.90
   1  -8   1  462.25   14.70
   1   8  -1  422.56   14.20
   1   8  -1  426.36   14.60
  -1   8  -1  412.26   14.10
  -1  -8   1  404.46   14.10
  -1  -8   1  417.26   14.20
   1   7  -1   71.19    2.50
   1   7  -1   71.79    2.60
   1  -7   1   68.19    2.60
   1   7  -1   73.19    2.50
   1   7  -1   69.69    2.60
   1   7  -1   73.19    2.50
   1   7  -1   72.29    2.90
   1  -7   1   80.19    3.00
   1  -7   1   71.69    2.70
   1  -7   1   75.89    3.20
   1   7  -1   71.39    2.60
   1   7  -1   70.09    2.50
  -1   7  -1   68.39    2.50
  -1   7  -1   70.29    2.50
  -1   7  -1   71.19    2.60
  -1   7  -1   71.29    2.60
  -1   7  -1   72.49    3.30
  -1  -7   1   67.69    2.80
  -1   7  -1   71.69    2.50
  -1  -7   1   77.99    3.00
   1   6  -1  221.58    7.10
   1  -6   1  207.08    7.40
   1   6  -1  226.08    7.20
  -1  -6   1  211.88    7.30
  -1   6  -1  191.28    7.30
   1   5  -1  759.42   25.10
   1   5  -1  701.83   29.00
  -1   5  -1  734.73   25.70
   1   4  -1  452.55   15.70
   1   4  -1  452.75   18.20
  -1   4  -1  466.85   16.30
   1   3  -1 1603.94   54.69
   1  -2   1 3883.61  130.09
   1  -1   1 2811.02   94.19
   1   0  -1 1731.63   60.39
   1   0   1 1894.51   60.99
   1  -1  -1 3049.50  101.79
   1  -2  -1 4015.60  134.49
   1  -3  -1 1470.65   53.59
   1   3   1 1543.95   52.89
   1   4   1  474.05   15.90
   1   4   1  432.56   20.40
  -1   4   1  457.55   16.30
   1   5   1  679.63   30.00
   1   5   1  771.92   24.90
   1  -5  -1  687.03   33.60
  -1   5   1  726.53   25.40
   1   6   1  224.68    7.70
   1   6   1  247.38    7.70
  -1   6   1  215.28    7.70
   1  -7  -1   67.79    2.50
   1   7   1   76.79    2.60
   1  -7  -1   69.59    2.60
   1   7   1   72.29    2.50
   1   7   1   71.79    2.50
   1  -7  -1   74.39    3.10
   1   7   1   75.39    3.10
   1   7   1   71.19    2.50
   1  -7  -1   79.49    3.20
   1   7   1   66.49    2.60
   1   7   1   71.39    2.60
  -1   7   1   70.49    2.60
  -1   7   1   65.29    2.50
  -1  -7  -1   74.89    2.80
  -1   7   1   70.49    2.80
  -1  -7  -1   65.89    2.60
  -1   7   1   76.29    2.50
  -1  -7  -1   69.19    2.50
  -1  -7  -1   74.59    2.90
  -1   7   1   67.39    2.50
  -1   7   1   70.69    3.30
   1  -8  -1  440.66   14.40
   1   8   1  399.76   13.90
  -1  -8  -1  414.06   13.80
  -1   8   1  402.56   13.90
  -1   8   1  408.26   13.80
  -1  -8  -1  413.66   14.10
  -1  -8  -1  439.76   14.30
   1  -9  -1  334.07   11.30
   1   9   1  340.57   11.70
   1  -9  -1  342.57   12.20
   1  -9  -1  339.17   11.90
  -1   9   1  330.27   12.20
  -1  -9  -1  329.77   11.30
  -1  -9  -1  339.97   11.40
  -1  -9  -1  344.77   12.00
   1  10   1   52.99    1.90
   1 -10  -1   52.19    1.90
   1  10   1   50.79    1.90
   1  10   1   50.49    2.00
   1  10   1   53.79    1.90
   1 -10  -1   52.79    2.10
  -1  10   1   51.89    1.90
  -1 -10  -1   50.99    2.00
  -1  10   1   50.59    1.90
  -1  10   1   52.29    1.90
  -1 -10  -1   53.69    1.90
   1 -11  -1    4.30    0.50
   1 -11  -1    4.30    0.40
   1  11   1    4.30    0.30
   1  11   1    4.60    0.40
  -1  11   1    4.50    0.30
  -1 -11  -1    4.50    0.30
  -1  11   1    4.00    0.30
  -1 -11  -1    4.70    0.50
   1  12   1   54.89    1.90
   1 -12  -1   53.89    2.00
   1  12   1   53.09    1.90
  -1  12   1   53.09    1.90
  -1 -12  -1   60.59    2.20
   2  12  -1    4.80    0.30
   2 -12   1    5.10    0.40
  -2  12  -1    4.80    0.30
  -2 -12   1    5.10    0.30
   2 -11   1   20.00    1.00
   2  11  -1   21.30    0.80
   2  11  -1   21.40    0.90
   2  11  -1   22.10    0.90
   2  11  -1   21.90    0.90
  -2 -11   1   21.80    0.90
  -2  11  -1   19.60    0.80
   2 -10   1  131.89    4.50
   2  10  -1  118.49    4.40
   2  10  -1  127.29    4.30
   2  10  -1  122.99    4.30
   2  10  -1  128.59    4.30
   2 -10   1  128.79    4.40
   2  10  -1  125.39    4.40
  -2  10  -1  127.19    4.30
  -2  10  -1  124.09    4.30
  -2 -10   1  121.29    4.40
  -2  10  -1  130.69    4.30
   2   9  -1   17.20    0.90
   2  -9   1   19.50    1.00
   2   9  -1   18.50    0.80
   2   9  -1   16.20    0.80
   2   9  -1   17.30    0.90
   2  -9   1   17.90    1.40
   2  -9   1   17.60    1.50
   2   9  -1   16.80    0.90
   2  -9   1   18.30    0.90
   2   9  -1   17.00    0.80
  -2   9  -1   19.20    1.70
  -2  -9   1   15.80    0.90
  -2  -9   1   16.80    1.20
  -2   9  -1   18.30    0.80
  -2   9  -1   19.50    0.80
  -2   9  -1   16.10    0.80
   2  -8   1   95.79    4.70
   2  -8   1   93.49    3.90
   2  -8   1   92.79    3.40
   2   8  -1   92.09    3.30
   2  -8   1   92.49    3.30
   2   8  -1   91.89    3.30
   2   8  -1   93.39    3.20
   2   8  -1   88.69    3.30
   2   8  -1   91.49    3.20
   2   8  -1   91.49    3.20
  -2  -8   1   94.89    4.30
  -2   8  -1   83.29    3.30
  -2   8  -1   92.79    4.20
  -2   8  -1   96.29    3.20
  -2   8  -1   93.39    3.20
  -2   8  -1   92.29    3.20
   2   7  -1   79.59    2.70
   2   7  -1   84.79    2.80
   2   7  -1   77.59    2.70
   2   7  -1   78.59    2.70
   2  -7   1   73.99    3.20
   2  -7   1   68.39    2.80
   2  -7   1   69.49    2.70
   2   7  -1   76.49    2.60
   2   7  -1   75.69    2.90
   2  -7   1   73.69    3.40
   2   7  -1   78.69    3.10
   2   7  -1   81.29    2.70
   2   7  -1   78.19    2.70
  -2   7  -1   73.59    2.70
  -2   7  -1   69.19    3.50
  -2   7  -1   74.29    2.80
  -2   7  -1   67.89    2.60
  -2  -7   1   82.79    3.00
   2   6  -1  233.28    8.00
   2   6  -1  238.88    8.30
   2   6  -1  249.28    8.00
   2  -6   1  240.18    8.40
   2   6  -1  246.58    8.00
   2   6  -1  242.08    8.00
   2  -6   1  216.78    8.00
   2   6  -1  245.98    8.00
  -2  -6   1  237.28    8.10
  -2   6  -1  232.68    8.10
   2   5  -1  587.54   19.40
   2   5  -1  562.34   19.70
  -2   5  -1  552.74   20.70
   2  -4   1   45.40    1.80
   2   4  -1   46.60    1.80
   2  -4   1   48.90    2.00
  -2  -4   1   43.00    1.80
  -2  -4   1   44.30    1.70
  -2   4  -1   44.60    1.80
  -2   4  -1   44.30    1.80
  -2  -4   1   46.90    1.70
   2   3  -1  786.52   26.00
   2   3  -1  778.42   25.90
   2  -3   1  754.82   30.90
  -2   3  -1  761.52   26.80
   2  -2   1 3177.78  108.39
   2  -1   1 9999.00  330.87
   2   0  -1  900.71   31.60
   2   0   1  920.41   32.20
  -2   0  -1  867.81   30.30
   2   2   1 2942.51   98.39
   2  -2  -1 2999.70  101.39
   2  -3  -1  755.52   30.80
   2   3   1  811.32   26.40
   2   3   1  781.52   26.70
  -2   3   1  758.52   27.00
   2   4   1   50.99    2.10
   2  -4  -1   43.00    1.80
   2  -4  -1   45.60    2.00
   2   4   1   45.60    2.00
  -2  -4  -1   46.70    1.80
  -2   4   1   49.99    2.20
  -2   4   1   43.80    1.90
  -2  -4  -1   43.90    1.70
   2   5   1  608.84   19.70
   2  -5  -1  529.85   28.30
  -2   5   1  541.65   20.60
   2   6   1  221.98    7.60
   2  -6  -1  219.68    7.70
   2   6   1  235.18    7.70
   2   6   1  230.38    8.30
   2   6   1  234.08    7.70
   2  -6  -1  223.58    7.80
  -2  -6  -1  236.68    7.80
   2   7   1   78.09    2.70
   2   7   1   78.49    2.70
   2   7   1   77.79    2.60
   2  -7  -1   74.19    2.80
   2  -7  -1   70.89    3.40
   2   7   1   78.49    2.70
   2   7   1   74.39    3.30
   2  -7  -1   77.49    3.20
   2   7   1   76.49    3.10
   2   7   1   74.39    2.60
   2   7   1   77.19    2.70
   2  -7  -1   73.19    2.70
  -2  -7  -1   79.39    2.90
  -2   7   1   75.69    3.60
  -2   7   1   69.89    2.70
  -2   7   1   71.69    2.60
  -2   7   1   72.89    2.70
  -2  -7  -1   82.09    3.10
  -2   7   1   76.79    2.90
   2  -8  -1   96.09    3.40
   2   8   1   92.49    3.30
   2   8   1   92.99    3.30
   2   8   1   91.39    3.60
   2   8   1   86.49    3.30
   2  -8  -1   98.09    4.20
   2  -8  -1   92.99    3.30
   2   8   1   93.49    3.20
   2   8   1   91.89    3.20
   2  -8  -1   91.59    3.80
   2   8   1   88.49    3.10
   2   8   1   89.09    3.70
   2   8   1   91.69    3.20
  -2   8   1   91.59    3.40
  -2   8   1   94.89    4.30
  -2  -8  -1   86.59    3.30
  -2   8   1   92.79    3.20
  -2  -8  -1   89.59    3.30
  -2  -8  -1   98.19    4.50
  -2   8   1   90.99    3.20
   2   9   1   17.60    0.80
   2   9   1   17.20    0.80
   2   9   1   17.00    0.90
   2   9   1   16.30    0.70
   2   9   1   18.00    0.80
   2  -9  -1   16.90    0.80
   2   9   1   17.70    0.80
   2  -9  -1   15.00    1.30
   2   9   1   17.50    0.90
   2  -9  -1   16.10    1.50
  -2   9   1   15.80    1.70
  -2   9   1   15.80    0.80
  -2  -9  -1   16.10    0.80
  -2  -9  -1   17.10    1.30
  -2  -9  -1   15.90    0.90
  -2   9   1   15.50    0.80
  -2   9   1   16.30    0.80
   2 -10  -1  124.49    4.40
   2  10   1  123.49    4.30
   2  10   1  123.59    4.20
   2  10   1  121.49    4.20
   2 -10  -1  118.79    4.30
   2  10   1  126.69    4.20
  -2 -10  -1  122.99    4.20
  -2  10   1  121.49    4.20
  -2 -10  -1  121.19    4.30
  -2  10   1  124.49    4.20
  -2  10   1  126.29    4.20
   2 -11  -1   20.90    0.90
   2 -11  -1   21.90    1.00
   2  11   1   21.60    0.90
   2  11   1   20.80    0.90
   2  11   1   19.80    0.90
   2  11   1   20.40    0.80
  -2  11   1   22.00    0.80
  -2  11   1   21.60    0.90
  -2 -11  -1   22.00    1.00
   2  12   1    4.30    0.30
   2 -12  -1    5.00    0.30
  -2 -12  -1    4.90    0.30
  -2  12   1    4.50    0.30
   3  11  -1   43.60    1.60
   3  11  -1   41.60    1.50
   3  11  -1   42.30    1.60
   3 -11   1   48.40    1.70
   3  11  -1   41.10    1.60
  -3  11  -1   45.10    1.50
  -3 -11   1   43.20    1.60
  -3  11  -1   45.20    1.60
   3  10  -1   87.39    3.00
   3  10  -1   80.69    3.40
   3 -10   1   86.39    3.10
   3  10  -1   84.19    3.00
   3  10  -1   82.99    3.00
   3 -10   1   93.19    3.20
   3  10  -1   83.99    3.00
  -3  10  -1   86.19    3.00
  -3  10  -1   86.89    3.00
   3   9  -1   56.79    2.20
   3  -9   1   56.49    3.10
   3  -9   1   64.89    2.40
   3   9  -1   56.99    2.10
   3  -9   1   59.09    2.20
   3   9  -1   56.39    2.10
   3   9  -1   56.29    2.10
   3   9  -1   56.39    2.10
   3   9  -1   54.89    2.10
  -3   9  -1   59.59    2.10
  -3   9  -1   59.69    2.10
  -3  -9   1   55.99    2.50
  -3   9  -1   58.99    3.90
  -3  -9   1   54.59    2.20
   3   8  -1  104.69    3.60
   3   8  -1  105.89    3.70
   3  -8   1  110.89    3.90
   3  -8   1  105.59    4.70
   3   8  -1  104.49    3.70
   3   8  -1  109.09    3.70
   3   8  -1  101.99    3.70
   3  -8   1  107.39    3.80
   3  -8   1  104.49    4.40
   3   8  -1  105.29    3.70
  -3   8  -1  102.09    3.90
  -3   8  -1  106.09    3.70
  -3   8  -1  104.09    4.80
  -3  -8   1  102.59    4.10
  -3   8  -1  109.09    3.70
   3   7  -1  288.07    9.70
   3  -7   1  294.27    9.70
   3   7  -1  288.07    9.50
   3  -7   1  279.17   10.50
   3  -7   1  285.27   10.20
   3   7  -1  286.97    9.70
  -3   7  -1  279.47    9.50
  -3   7  -1  286.97    9.80
   3   6  -1   98.89    3.50
   3   6  -1   99.59    3.40
   3  -6   1   98.59    4.20
   3   6  -1   95.79    3.30
   3  -6   1   90.89    3.50
   3  -6   1   97.59    3.90
   3   6  -1   97.19    3.30
   3   6  -1   98.29    3.40
   3   6  -1   97.49    3.40
   3   6  -1   96.99    3.40
   3   6  -1   98.69    3.40
   3   6  -1   94.09    3.30
   3  -6   1   95.09    3.40
  -3   6  -1   96.49    3.40
  -3   6  -1  103.49    5.20
  -3   6  -1   98.99    3.70
   3  -5   1  151.18    5.40
   3   5  -1  150.28    5.00
   3  -5   1  155.38    5.60
   3   5  -1  144.99    5.00
   3   5  -1  151.88    5.20
   3   5  -1  145.69    4.90
  -3   5  -1  146.69    5.00
  -3  -5   1  143.39    5.00
  -3   5  -1  133.39    5.30
  -3   5  -1  141.99    5.80
   3   4  -1 1029.10   35.30
   3  -4   1 1042.00   44.20
   3   4  -1 1068.89   35.50
  -3   4  -1 1071.49   37.00
  -3   3  -1  106.29    4.30
   3  -2   1  543.35   23.50
   3   2  -1  559.84   19.10
   3   1  -1 1665.83   55.69
   3   1  -1 1743.23   57.49
   3  -1   1 1654.33   59.09
  -3   1  -1 1579.64   55.89
   3   0   1   37.00    1.50
  -3   0  -1   39.70    1.50
  -3   0  -1   37.00    1.50
  -3   0   1   36.40    1.70
  -3   0   1   39.90    1.50
   3  -1  -1 1729.33   60.79
   3   1   1 1710.43   59.99
   3   2   1  552.34   19.30
   3  -2  -1  581.54   23.70
  -3   2   1  543.15   20.00
   3   3   1  107.49    3.50
   3  -3  -1  106.39    3.90
  -3   3   1   99.19    4.20
   3   4   1 1080.89   35.40
   3  -4  -1  972.00   42.60
  -3   4   1 1059.99   36.70
   3   5   1  144.49    5.00
   3   5   1  154.18    5.50
   3   5   1  160.08    5.20
   3  -5  -1  146.59    5.10
   3  -5  -1  145.59    5.40
   3  -5  -1  144.19    5.60
  -3   5   1  139.59    5.40
  -3  -5  -1  151.28    5.10
  -3   5   1  145.29    6.00
   3   6   1  103.29    3.70
   3  -6  -1   93.69    3.40
   3   6   1   92.19    3.30
   3  -6  -1  100.09    3.50
   3   6   1   95.89    3.40
   3   6   1   95.59    3.40
   3  -6  -1   99.09    3.90
   3   6   1   98.49    3.40
   3   6   1   94.19    3.90
   3   6   1   98.09    3.40
   3   6   1   95.39    3.30
   3   6   1   93.89    3.40
   3  -6  -1   94.39    3.40
   3   6   1   98.99    3.40
   3  -6  -1  101.99    4.20
  -3   6   1   99.89    3.40
  -3   6   1  100.99    3.40
  -3  -6  -1   98.59    3.50
  -3   6   1   96.19    4.40
  -3   6   1  102.59    3.70
   3   7   1  281.27    9.40
   3  -7  -1  283.27   10.00
   3   7   1  281.47    9.60
   3  -7  -1  274.87    9.40
   3   7   1  284.37    9.30
   3   7   1  275.07    9.30
   3  -7  -1  303.17    9.90
   3   7   1  276.97    9.80
   3  -7  -1  278.47   10.40
  -3   7   1  290.07    9.70
  -3   7   1  279.97   10.60
  -3   7   1  273.27    9.30
  -3  -7  -1  257.57    9.40
   3   8   1  104.29    3.60
   3  -8  -1  100.59    4.60
   3   8   1  107.89    3.60
   3   8   1  100.29    3.70
   3   8   1  105.49    3.60
   3   8   1  104.69    3.60
   3  -8  -1  105.29    4.30
   3   8   1   98.79    3.50
   3   8   1  106.49    3.60
   3  -8  -1  110.99    3.80
   3  -8  -1  105.79    3.70
   3  -8  -1  100.39    3.70
  -3   8   1  104.89    3.60
  -3   8   1  102.59    4.90
  -3  -8  -1  101.59    3.60
  -3   8   1  105.59    3.90
  -3  -8  -1   99.69    3.70
  -3   8   1   94.89    3.50
  -3  -8  -1  103.69    4.10
   3  -9  -1   60.99    2.30
   3   9   1   56.99    2.10
   3   9   1   57.69    2.10
   3   9   1   56.69    2.10
   3  -9  -1   58.79    2.20
   3  -9  -1   52.99    2.70
   3   9   1   57.59    2.10
   3  -9  -1   57.09    3.10
   3   9   1   56.49    2.10
   3   9   1   55.79    2.00
  -3  -9  -1   54.79    2.00
  -3   9   1   57.29    2.10
  -3   9   1   56.69    4.40
  -3  -9  -1   53.69    2.50
  -3  -9  -1   54.19    2.10
  -3   9   1   58.29    2.10
   3 -10  -1   87.79    3.20
   3  10   1   85.39    3.00
   3  10   1   84.19    3.00
   3  10   1   84.89    3.00
   3 -10  -1   88.69    3.10
   3  10   1   83.59    3.10
  -3  10   1   92.59    3.00
  -3 -10  -1   84.39    3.10
  -3  10   1   86.79    3.00
   3 -11  -1   42.50    1.60
   3  11   1   41.20    1.50
   3  11   1   36.80    1.40
   3  11   1   43.90    1.50
   3  11   1   41.80    1.50
  -3 -11  -1   42.90    1.60
  -3  11   1   41.30    1.50
  -3  11   1   41.60    1.50
   4  11  -1   16.50    0.70
   4  11  -1   16.70    0.70
   4  11  -1   16.40    0.70
  -4  11  -1   16.20    0.60
  -4  11  -1   15.00    0.60
  -4 -11   1   17.00    0.70
   4  10  -1   75.49    2.80
   4  10  -1   82.79    2.80
   4 -10   1   80.99    2.90
   4  10  -1   77.99    2.80
   4  10  -1   74.79    2.80
  -4  10  -1   78.99    2.70
  -4 -10   1   77.79    2.80
  -4  10  -1   84.09    2.80
   4   9  -1   31.80    1.20
   4   9  -1   33.60    1.30
   4  -9   1   36.20    1.50
   4   9  -1   33.60    1.30
   4   9  -1   32.90    1.30
   4   9  -1   33.40    1.40
   4   9  -1   33.30    1.30
  -4  -9   1   32.40    1.40
  -4   9  -1   33.70    1.30
  -4   9  -1   33.00    1.30
   4   8  -1   32.00    1.20
   4   8  -1   31.10    1.30
   4  -8   1   28.50    1.30
   4   8  -1   31.50    1.30
   4  -8   1   29.10    1.30
   4  -8   1   32.00    1.40
   4   8  -1   32.10    1.30
   4  -8   1   29.30    2.10
   4   8  -1   31.20    1.20
   4   8  -1   30.50    1.20
  -4   8  -1   29.20    2.40
  -4   8  -1   31.70    1.20
  -4   8  -1   29.40    1.50
  -4  -8   1   32.00    1.60
  -4  -8   1   28.30    1.30
  -4   8  -1   30.30    1.30
   4  -7   1  118.39    5.40
   4   7  -1  121.19    4.20
   4   7  -1  125.39    4.30
   4   7  -1  122.99    4.30
   4  -7   1  126.99    4.50
   4  -7   1  126.49    4.40
   4   7  -1  128.69    4.30
   4   7  -1  129.19    4.40
   4   7  -1  126.39    4.30
   4  -7   1  118.09    4.40
   4   7  -1  124.99    4.30
  -4   7  -1  124.19    4.30
  -4   7  -1  125.79    5.70
  -4   7  -1  126.29    4.40
  -4  -7   1  131.99    5.10
  -4   7  -1  118.89    4.80
  -4   7  -1  122.79    4.20
   4   6  -1   87.09    2.80
   4  -6   1   80.89    3.80
   4   6  -1   79.79    2.80
   4   6  -1   78.69    2.90
   4   6  -1   78.19    2.80
   4  -6   1   79.69    3.00
   4  -6   1   77.09    2.90
   4   6  -1   81.19    2.90
   4   6  -1   74.39    2.80
   4   6  -1   81.49    2.80
   4  -6   1   77.09    2.90
   4   6  -1   83.29    2.90
  -4   6  -1   79.29    2.80
  -4   6  -1   82.09    3.20
  -4   6  -1   80.79    2.90
  -4   6  -1   84.39    4.10
  -4  -6   1   79.89    3.10
   4   5  -1  236.88    7.90
   4   5  -1  244.68    7.80
   4   5  -1  240.08    7.80
   4   5  -1  235.28    7.80
   4   5  -1  233.48    7.70
   4  -5   1  231.98    7.90
   4  -5   1  221.68    7.90
   4  -5   1  236.78    8.70
   4   5  -1  242.18    7.90
   4  -5   1  214.48    7.80
   4   5  -1  240.28    7.80
  -4   5  -1  224.38    8.90
  -4   5  -1  227.28    7.80
  -4   5  -1  221.38    7.80
   4   4  -1   65.19    2.50
   4  -4   1   72.79    2.90
   4   4  -1   61.79    2.30
   4   4  -1   60.89    2.30
   4   4  -1   61.69    2.40
   4   4  -1   59.59    2.40
   4  -4   1   65.29    2.40
  -4   4  -1   64.49    2.70
  -4   4  -1   62.29    3.20
  -4   4  -1   63.99    2.30
  -4  -4   1   59.39    2.30
  -4   4  -1   61.69    2.50
  -4  -4   1   71.29    2.50
   4   3  -1   99.19    3.40
   4  -3   1   91.79    3.60
  -4   3  -1   92.09    4.00
  -4   3  -1   84.69    3.40
  -4  -3   1   90.59    3.20
  -4   3  -1   84.79    3.50
   4  -2   1  167.88    5.60
   4   2  -1  167.48    5.90
  -4   2  -1  158.28    6.30
  -4   1  -1  249.18    9.00
   4   0   1  111.39    4.10
   4   0   1  118.59    3.90
   4   0  -1  114.19    3.90
  -4   0   1  109.49    4.70
  -4   0  -1  118.89    4.60
   4  -1  -1  218.88    7.80
  -4   1   1  215.08    7.90
   4  -2  -1  164.88    5.80
   4  -2  -1  159.18    5.40
   4   2   1  151.18    5.90
  -4   2   1  160.98    6.10
   4   3   1   95.19    3.60
   4  -3  -1   90.39    3.60
  -4   3   1   84.89    3.30
  -4   3   1   88.49    3.50
  -4   3   1   87.79    3.90
  -4  -3  -1   86.99    3.20
   4   4   1   69.99    2.60
   4  -4  -1   60.89    2.80
   4  -4  -1   63.99    2.40
   4   4   1   65.09    2.70
   4  -4  -1   64.79    2.60
  -4   4   1   61.69    2.50
  -4   4   1   58.09    2.20
  -4   4   1   58.69    3.10
  -4  -4  -1   64.19    2.50
  -4   4   1   59.49    2.70
  -4  -4  -1   70.29    2.70
   4   5   1  237.68    7.80
   4   5   1  230.08    8.30
   4   5   1  234.78    7.90
   4  -5  -1  227.08    7.90
   4  -5  -1  230.78    8.60
   4   5   1  226.78    7.80
   4  -5  -1  238.98    7.90
   4   5   1  230.98    7.90
   4   5   1  232.08    7.70
  -4   5   1  229.88    8.30
  -4   5   1  238.08    7.80
  -4   5   1  231.08    9.00
  -4   5   1  229.58    7.80
  -4  -5  -1  235.88    7.90
   4  -6  -1   87.79    3.50
   4   6   1   72.99    2.70
   4  -6  -1   79.29    2.90
   4   6   1   75.59    2.80
   4   6   1   76.89    2.70
   4  -6  -1   78.79    2.90
   4   6   1   81.69    3.00
   4  -6  -1   80.49    3.70
   4   6   1   75.59    2.80
   4   6   1   77.79    2.70
   4   6   1   78.49    2.80
   4  -6  -1   75.59    2.90
   4   6   1   83.29    2.80
  -4   6   1   76.39    2.80
  -4   6   1   82.19    4.10
  -4   6   1   77.19    3.10
  -4  -6  -1   78.89    3.10
  -4   6   1   81.69    2.80
   4   7   1  114.09    4.10
   4   7   1  125.39    4.20
   4   7   1  128.99    4.30
   4   7   1  126.09    4.20
   4  -7  -1  121.89    4.40
   4  -7  -1  116.99    5.30
   4  -7  -1  116.79    4.30
   4  -7  -1  116.69    4.30
   4   7   1  126.29    4.20
   4   7   1  123.79    4.20
  -4   7   1  122.59    4.20
  -4   7   1  130.09    5.30
  -4   7   1  119.59    4.30
  -4  -7  -1  126.19    4.70
  -4   7   1  117.79    5.60
  -4  -7  -1  116.59    4.30
   4   8   1   30.40    1.30
   4   8   1   29.90    1.10
   4   8   1   30.30    1.20
   4   8   1   30.10    1.20
   4   8   1   30.40    1.20
   4  -8  -1   29.80    2.20
   4  -8  -1   32.40    1.40
   4   8   1   30.20    1.20
   4  -8  -1   30.20    1.30
   4  -8  -1   29.70    1.30
  -4   8   1   28.10    2.40
  -4  -8  -1   28.30    1.30
  -4   8   1   31.50    1.30
  -4   8   1   29.40    1.10
  -4   8   1   29.70    1.50
  -4  -8  -1   29.90    1.60
  -4   8   1   30.80    1.20
   4   9   1   33.70    1.30
   4   9   1   33.40    1.40
   4  -9  -1   34.30    1.50
   4   9   1   33.70    1.30
   4   9   1   33.30    1.30
   4  -9  -1   33.00    1.40
   4   9   1   34.40    1.40
   4  -9  -1   32.80    1.40
  -4  -9  -1   35.50    1.40
  -4   9   1   34.10    1.40
  -4   9   1   32.50    1.30
   4  10   1   77.09    2.80
   4  10   1   78.19    2.80
   4  10   1   77.99    2.90
   4  10   1   83.99    2.80
   4 -10  -1   81.29    3.00
  -4  10   1   80.39    2.70
  -4 -10  -1   76.69    2.80
  -4  10   1   79.49    2.80
   4  11   1   16.20    0.70
   4  11   1   16.40    0.70
   4  11   1   15.80    0.70
  -4 -11  -1   16.40    0.70
  -4  11   1   15.10    0.60
   5  10  -1    4.20    0.40
   5  10  -1    4.30    0.40
   5  10  -1    4.00    0.30
   5  10  -1    4.40    0.30
  -5  10  -1    4.70    0.30
  -5  10  -1    5.20    0.40
  -5 -10   1    4.50    0.40
   5   9  -1    6.60    0.40
   5   9  -1    6.80    0.40
   5   9  -1    6.70    0.50
   5  -9   1    6.20    0.50
   5   9  -1    6.60    0.50
   5   9  -1    7.40    0.50
  -5  -9   1    6.90    0.50
  -5   9  -1    6.40    0.40
  -5   9  -1    6.30    0.50
   5  -8   1    3.60    0.40
   5   8  -1    2.90    0.40
   5  -8   1    3.30    0.50
   5   8  -1    3.00    0.40
   5  -8   1    3.80    0.60
   5   8  -1    3.10    0.40
   5   8  -1    3.20    0.40
  -5   8  -1    3.90    0.50
  -5  -8   1    3.80    0.40
  -5   8  -1    3.10    0.30
  -5   8  -1    3.70    0.30
   5   7  -1  277.27    9.50
   5  -7   1  274.77    9.50
   5  -7   1  268.67   10.90
   5   7  -1  287.07    9.40
   5   7  -1  284.87    9.50
   5  -7   1  282.67    9.90
  -5   7  -1  279.27    9.40
  -5   7  -1  288.77    9.90
  -5   7  -1  290.47   11.30
  -5   7  -1  288.07    9.40
  -5  -7   1  285.67    9.80
   5   6  -1  303.77    9.90
   5   6  -1  299.47    9.80
   5   6  -1  289.77    9.80
   5  -6   1  283.37   11.10
   5  -6   1  289.57    9.90
   5   6  -1  297.57    9.80
  -5   6  -1  283.87   10.50
  -5   6  -1  294.47   11.60
  -5   6  -1  303.07    9.80
   5  -5   1    4.50    0.50
   5  -5   1    4.70    0.60
   5   5  -1    6.00    0.50
   5   5  -1    6.10    0.60
   5   5  -1    6.30    0.40
   5   5  -1    4.90    0.50
   5   5  -1    6.80    0.40
   5   5  -1    5.20    0.40
   5  -5   1    5.70    1.00
   5   5  -1    6.00    0.40
  -5   5  -1    5.50    1.40
  -5   5  -1    5.60    0.40
  -5   5  -1    4.80    0.40
  -5   5  -1    5.30    0.50
  -5  -5   1    6.30    0.70
  -5   5  -1    5.30    0.70
   5  -4   1  173.88    6.00
   5  -4   1  173.58    5.90
   5   4  -1  165.28    5.70
   5   4  -1  184.58    5.80
   5   4  -1  183.08    5.90
   5  -4   1  163.28    6.60
   5   4  -1  180.38    5.80
   5   4  -1  181.28    5.90
   5   4  -1  175.28    5.70
   5   4  -1  170.28    5.90
   5  -4   1  160.78    5.80
   5   4  -1  167.08    5.90
   5   4  -1  173.88    5.80
  -5   4  -1  157.78    5.80
  -5   4  -1  167.28    5.80
  -5   4  -1  172.38    6.20
  -5   4  -1  170.48    7.20
  -5   4  -1  168.88    5.80
  -5   4  -1  158.08    6.30
   5   3  -1  131.09    4.50
   5   3  -1  117.59    4.50
   5   3  -1  131.99    4.50
   5   3  -1  127.79    4.80
   5   3  -1  144.99    4.70
   5   3  -1  125.89    4.50
   5  -3   1  133.99    5.20
   5  -3   1  139.39    4.70
  -5   3  -1  126.39    4.60
  -5   3  -1  131.49    4.70
  -5   3  -1  127.89    5.60
  -5   3  -1  139.59    5.00
  -5   3  -1  134.29    4.50
  -5   3  -1  136.99    5.10
  -5  -3   1  131.69    4.70
   5  -2   1   34.80    1.30
   5  -2   1   31.30    1.30
   5  -2   1   30.80    1.20
   5  -2   1   35.50    1.70
   5   2  -1   28.50    1.60
   5   2  -1   35.70    1.30
  -5   2  -1   31.70    1.20
  -5   2  -1   31.10    2.10
  -5  -2   1   31.80    1.40
  -5   2  -1   31.10    1.50
  -5  -2   1   32.00    1.50
  -5   2  -1   32.00    1.30
  -5   2  -1   29.80    1.60
   5  -1   1  248.08    8.60
   5  -1   1  243.28    9.20
   5   1  -1  281.37    9.60
   5  -1   1  259.77    8.70
   5   0   1   24.50    1.00
  -5   0   1   26.60    1.20
  -5   0  -1   22.60    1.20
  -5   0   1   26.40    1.30
   5   1   1  252.77    8.40
   5   1   1  246.08    8.30
   5  -2  -1   35.10    1.30
   5   2   1   35.30    1.70
   5   2   1   31.00    1.30
   5   2   1   31.50    1.30
   5   2   1   30.40    1.20
  -5   2   1   32.10    1.70
  -5  -2  -1   35.40    1.60
  -5  -2  -1   32.10    1.40
  -5   2   1   30.70    1.50
  -5   2   1   31.70    1.40
  -5   2   1   32.90    2.20
  -5   2   1   32.90    1.40
   5   3   1  128.39    5.00
   5   3   1  136.89    4.40
   5   3   1  134.79    4.50
   5  -3  -1  119.49    5.00
   5  -3  -1  127.39    4.50
  -5  -3  -1  133.99    4.60
  -5   3   1  117.59    4.90
  -5   3   1  118.89    5.50
  -5  -3  -1  139.49    4.80
  -5   3   1  133.19    5.20
   5   4   1  177.88    5.80
   5  -4  -1  165.48    5.80
   5   4   1  171.78    5.70
   5  -4  -1  155.48    6.50
   5  -4  -1  168.78    5.80
   5   4   1  172.48    5.70
   5   4   1  161.68    5.60
   5   4   1  175.18    5.70
   5   4   1  172.18    5.80
   5   4   1  167.08    6.20
   5   4   1  169.58    5.80
   5   4   1  170.98    5.80
  -5   4   1  172.88    5.70
  -5   4   1  172.98    6.20
  -5   4   1  165.78    5.80
  -5   4   1  160.38    7.00
  -5  -4  -1  174.68    5.90
  -5   4   1  160.48    5.80
  -5   4   1  163.18    6.30
   5   5   1    6.30    0.80
   5  -5  -1    4.50    1.10
   5   5   1    6.00    0.40
   5  -5  -1    5.10    0.50
   5   5   1    4.70    0.50
   5   5   1    5.90    0.60
   5   5   1    4.70    0.40
   5  -5  -1    5.90    0.50
   5   5   1    4.80    0.40
   5   5   1    6.40    0.40
   5  -5  -1    5.30    0.50
   5   5   1    5.30    0.40
  -5   5   1    5.10    0.80
  -5   5   1    6.10    0.80
  -5   5   1    5.00    0.50
  -5   5   1    5.90    1.90
  -5   5   1    5.30    0.40
  -5  -5  -1    5.60    0.50
  -5   5   1    4.90    0.50
   5   6   1  285.57    9.70
   5  -6  -1  281.87   11.10
   5   6   1  304.57    9.90
   5  -6  -1  291.37   10.00
   5  -6  -1  288.07   10.00
   5   6   1  300.67    9.80
   5  -6  -1  303.47   10.00
   5   6   1  311.47    9.90
  -5   6   1  293.87   10.60
  -5   6   1  294.47   11.70
  -5  -6  -1  291.87   10.10
  -5   6   1  292.67    9.90
   5  -7  -1  292.67    9.60
   5   7   1  290.07    9.50
   5  -7  -1  282.37    9.50
   5   7   1  293.87    9.40
  -5  -7  -1  273.77    9.50
  -5   7   1  279.17    9.40
  -5   7   1  277.87    9.90
  -5  -7  -1  287.07    9.90
  -5   7   1  271.47    9.40
  -5   7   1  271.87   11.30
   5  -8  -1    3.00    0.40
   5   8   1    3.40    0.40
   5   8   1    3.40    0.40
   5   8   1    3.30    0.50
   5   8   1    3.60    0.40
   5  -8  -1    3.10    0.50
   5   8   1    3.60    0.40
  -5   8   1    3.00    0.30
  -5   8   1    3.20    0.30
  -5  -8  -1    4.00    0.40
  -5   8   1    2.90    0.40
   5   9   1    6.70    0.40
   5   9   1    6.70    0.50
   5   9   1    7.00    0.50
   5  -9  -1    7.20    0.50
   5   9   1    6.40    0.50
   5   9   1    6.40    0.40
  -5  -9  -1    6.80    0.50
  -5   9   1    6.70    0.40
  -5   9   1    7.30    0.50
   5  10   1    4.60    0.30
   5  10   1    4.20    0.30
   5  10   1    4.70    0.40
  -5  10   1    5.00    0.40
  -5 -10  -1    4.40    0.40
  -5  10   1    4.60    0.30
   6  10  -1   17.20    0.70
   6  10  -1   16.80    0.70
   6  10  -1   17.60    0.70
  -6  10  -1   17.80    0.70
   6   9  -1   17.20    0.70
   6   9  -1   17.60    0.80
   6  -9   1   18.70    0.80
   6   9  -1   17.80    0.80
   6   9  -1   17.40    0.70
   6   9  -1   17.10    0.80
  -6   9  -1   18.40    0.80
   6   8  -1   12.00    0.70
   6   8  -1   12.70    0.70
   6  -8   1   13.50    1.00
   6   8  -1   11.60    0.60
   6   8  -1   12.00    0.60
   6   8  -1   12.30    0.60
  -6   8  -1   12.80    0.70
  -6  -8   1   13.00    0.70
  -6   8  -1   12.10    0.50
   6  -7   1   29.20    1.30
   6   7  -1   29.20    1.20
   6   7  -1   29.10    1.20
   6   7  -1   29.00    1.10
   6   7  -1   29.00    1.20
   6   7  -1   29.10    1.30
   6   7  -1   27.70    1.20
  -6   7  -1   29.60    1.30
  -6   7  -1   30.80    1.10
  -6  -7   1   28.30    1.20
   6   6  -1  181.28    6.30
   6   6  -1  191.68    6.30
   6   6  -1  189.78    6.30
   6   6  -1  184.08    6.30
   6  -6   1  182.78    6.40
   6   6  -1  193.08    6.40
   6   6  -1  188.78    6.30
  -6  -6   1  190.58    6.70
  -6   6  -1  182.88    8.30
  -6   6  -1  185.48    6.30
  -6   6  -1  193.68    6.40
  -6  -6   1  179.88    6.40
  -6   6  -1  179.68    6.80
   6   5  -1   15.80    0.70
   6   5  -1   15.40    0.70
   6   5  -1   13.00    0.70
   6   5  -1   15.60    0.90
   6  -5   1   12.40    0.80
   6   5  -1   16.20    0.70
   6   5  -1   14.10    0.70
   6   5  -1   14.30    0.80
  -6   5  -1   14.30    2.20
  -6  -5   1   13.00    0.80
  -6   5  -1   13.50    0.90
  -6  -5   1   15.10    1.10
  -6   5  -1   13.60    1.20
   6   4  -1  123.69    4.30
   6   4  -1  128.39    4.30
   6   4  -1  123.29    4.30
   6   4  -1  122.99    4.40
   6   4  -1  130.79    4.30
   6   4  -1  127.99    4.40
   6   4  -1  124.79    4.40
   6  -4   1  127.59    4.40
  -6  -4   1  126.09    4.80
  -6   4  -1  127.69    4.50
  -6   4  -1  127.99    4.80
  -6   4  -1  128.29    4.30
  -6  -4   1  115.59    4.40
  -6   4  -1  121.19    5.10
  -6   4  -1  123.19    4.40
   6   3  -1  188.78    6.80
   6   3  -1  201.18    6.70
   6   3  -1  204.88    6.70
   6   3  -1  202.08    6.70
   6   3  -1  191.38    7.00
   6  -3   1  200.28    6.70
   6   3  -1  206.58    6.70
   6   3  -1  220.88    6.80
   6   3  -1  206.38    6.70
  -6   3  -1  190.88    6.70
  -6  -3   1  211.68    7.20
  -6   3  -1  196.88    7.20
  -6  -3   1  205.48    7.00
  -6   3  -1  187.38    7.40
  -6   3  -1  186.08    6.80
  -6  -3   1  189.38    6.70
  -6   3  -1  191.48    6.70
  -6  -3   1  185.98    6.80
   6   2  -1  232.08    7.50
   6  -2   1  234.98    7.60
   6   2  -1  223.18    7.50
   6   2  -1  221.98    7.70
   6   2  -1  223.38    7.60
   6   2  -1  228.08    7.50
   6   2  -1  216.68    7.50
  -6   2  -1  223.68    7.60
  -6  -2   1  244.58    7.90
  -6   2  -1  204.38    7.60
  -6   2  -1  221.58    7.70
  -6   2  -1  224.38    8.20
   6   1  -1  101.19    3.40
   6   1  -1  100.79    3.40
   6  -1   1  105.99    3.60
   6   1  -1  104.39    3.60
   6   1  -1   99.99    3.40
   6   1  -1   96.79    3.60
   6  -1   1  101.69    3.60
   6  -1   1  101.39    3.50
  -6  -1   1  101.59    3.80
  -6   1  -1   96.39    3.60
  -6  -1   1  102.59    4.00
  -6   1  -1   97.19    3.50
  -6   1  -1   98.59    4.10
  -6   1  -1   97.89    3.90
   6   0  -1   10.10    0.70
   6   0  -1   10.30    0.60
   6   0  -1   10.80    0.50
   6   0   1    9.50    0.60
  -6   0   1   11.90    0.90
  -6   0   1   10.60    1.00
  -6   0  -1   12.20    1.20
  -6   0  -1    9.60    0.90
  -6   0  -1    9.30    0.60
  -6   0   1    9.60    0.60
  -6   0  -1   10.10    0.60
   6   1   1   99.29    3.40
   6  -1  -1   92.29    3.30
   6  -1  -1  107.19    3.50
   6  -1  -1   96.79    3.40
   6  -1  -1  100.89    3.40
   6   1   1   96.29    3.50
   6   1   1   96.49    3.30
  -6  -1  -1   99.29    3.70
  -6  -1  -1   88.29    3.50
  -6  -1  -1   92.69    3.40
  -6   1   1   96.59    3.50
  -6   1   1  100.99    3.80
  -6  -1  -1   97.99    3.90
  -6   1   1  104.29    4.00
  -6   1   1   96.59    3.40
   6   2   1  230.78    7.30
   6   2   1  228.58    7.30
   6   2   1  204.48    7.30
   6   2   1  216.28    7.40
   6   2   1  236.58    7.50
   6   2   1  224.38    7.30
   6  -2  -1  205.98    7.30
   6  -2  -1  215.38    7.30
  -6   2   1  207.78    7.40
  -6  -2  -1  205.58    7.40
  -6   2   1  215.18    8.00
  -6   2   1  214.18    7.40
  -6  -2  -1  224.08    7.30
  -6  -2  -1  227.88    7.70
  -6   2   1  207.08    7.40
  -6   2   1  217.98    7.80
   6  -3  -1  200.38    6.60
   6   3   1  202.28    6.70
   6   3   1  192.68    6.50
   6   3   1  195.98    6.50
   6   3   1  179.98    6.50
   6   3   1  189.48    6.60
   6   3   1  194.58    6.50
  -6  -3  -1  178.68    6.60
  -6   3   1  185.18    6.60
  -6   3   1  195.78    6.60
  -6  -3  -1  200.28    7.50
  -6   3   1  195.78    6.60
  -6  -3  -1  192.78    7.00
  -6  -3  -1  182.78    6.50
  -6   3   1  207.38    7.30
  -6   3   1  203.18    7.10
   6   4   1  132.19    4.40
   6   4   1  117.89    4.40
   6   4   1  130.09    4.50
   6   4   1  131.99    4.90
   6   4   1  125.69    4.60
   6  -4  -1  138.59    4.60
   6   4   1  120.49    4.90
   6   4   1  120.39    4.60
   6   4   1  123.79    4.40
  -6   4   1  141.49    5.10
  -6   4   1  140.09    5.30
  -6  -4  -1  118.49    4.50
  -6  -4  -1  121.99    4.40
  -6  -4  -1  132.29    5.00
  -6   4   1  144.09    4.60
  -6   4   1  139.69    4.50
   6   5   1   14.10    0.70
   6   5   1   12.80    0.70
   6  -5  -1   13.20    0.80
   6   5   1   15.50    0.70
   6   5   1   13.90    0.90
   6   5   1   15.00    0.70
   6   5   1   14.40    0.70
  -6  -5  -1   12.80    0.60
  -6   5   1   13.10    1.20
  -6   5   1   13.70    0.80
  -6   5   1   12.70    0.70
  -6   5   1   14.70    0.80
  -6  -5  -1   14.10    0.80
  -6  -5  -1   14.30    1.10
   6   6   1  184.48    6.20
   6   6   1  184.78    6.20
   6   6   1  188.38    6.20
   6   6   1  189.78    6.20
   6  -6  -1  178.38    6.30
   6   6   1  175.88    6.20
   6   6   1  196.58    6.30
  -6  -6  -1  171.68    6.20
  -6   6   1  183.38    6.80
  -6  -6  -1  176.28    6.30
  -6   6   1  189.58    6.30
  -6   6   1  186.58    6.30
  -6  -6  -1  186.88    6.80
   6   7   1   29.00    1.10
   6   7   1   29.30    1.10
   6   7   1   29.80    1.20
   6   7   1   29.00    1.10
   6  -7  -1   26.70    1.20
   6   7   1   28.80    1.20
  -6   7   1   26.60    1.10
  -6   7   1   29.00    1.20
  -6  -7  -1   28.60    1.20
   6   8   1   12.30    0.60
   6   8   1   12.20    0.60
   6   8   1   12.80    0.60
   6   8   1   12.50    0.70
   6   8   1   12.50    0.60
   6  -8  -1   13.60    0.70
  -6   8   1   12.70    0.70
   6   9   1   16.70    0.80
   6   9   1   17.00    0.80
   6  -9  -1   20.10    0.80
   6   9   1   18.20    0.80
   6   9   1   17.90    0.80
   6   9   1   17.80    0.70
  -6  -9  -1   18.50    0.80
  -6   9   1   18.40    0.80
   6  10   1   16.50    0.60
   6  10   1   17.20    0.80
   6  10   1   17.10    0.70
   6  10   1   18.10    0.70
  -6  10   1   16.40    0.70
   7   9  -1   11.00    0.50
   7   9  -1   10.70    0.50
   7   9  -1   11.00    0.50
   7   9  -1   10.80    0.50
   7   8  -1   18.50    0.90
   7  -8   1   20.20    0.80
   7   8  -1   18.70    0.80
   7   8  -1   19.40    0.80
   7   8  -1   17.70    0.80
  -7   8  -1   19.90    0.80
   7   7  -1    0.70    0.30
   7  -7   1    1.20    0.30
   7   7  -1    0.90    0.20
   7   7  -1    0.90    0.20
   7  -7   1    1.20    0.20
  -7  -7   1    0.90    0.20
  -7   7  -1    0.50    0.30
   7   6  -1   43.30    1.60
   7   6  -1   42.60    1.70
   7  -6   1   43.80    1.70
   7   6  -1   43.00    1.70
   7   6  -1   44.80    1.60
   7   6  -1   43.50    1.60
  -7  -6   1   45.50    1.70
  -7   6  -1   46.90    1.80
  -7   6  -1   44.90    1.70
   7   5  -1  191.28    6.90
   7   5  -1  193.18    6.80
   7  -5   1  179.98    7.10
   7   5  -1  206.28    6.80
   7   5  -1  210.08    6.90
  -7  -5   1  199.08    6.90
  -7   5  -1  216.88    6.90
  -7   5  -1  213.28    7.00
  -7  -5   1  203.28    7.50
   7   4  -1  132.59    4.60
   7  -4   1  136.49    4.70
   7   4  -1  121.19    4.50
   7   4  -1  130.29    4.70
   7   4  -1  123.99    4.50
   7   4  -1  132.09    4.50
   7  -4   1  132.29    4.50
   7   4  -1  131.49    4.50
  -7  -4   1  126.69    4.60
  -7   4  -1  137.19    4.60
  -7   4  -1  137.49    5.20
  -7  -4   1  125.89    4.50
  -7   4  -1  142.59    4.60
  -7  -4   1  138.69    5.10
  -7   4  -1  137.99    4.60
   7   3  -1   23.20    1.10
   7   3  -1   22.30    1.20
   7   3  -1   24.40    1.00
   7  -3   1   26.10    1.00
   7   3  -1   20.70    1.10
  -7   3  -1   23.80    1.70
  -7  -3   1   23.20    1.00
  -7   3  -1   23.60    1.00
  -7   3  -1   23.20    1.10
  -7   3  -1   22.40    1.50
  -7  -3   1   23.70    1.10
  -7   3  -1   23.60    1.10
   7   2  -1  117.49    4.20
   7   2  -1  121.29    4.10
   7   2  -1  125.49    4.30
   7  -2   1  125.19    4.20
   7  -2   1  121.39    4.10
   7   2  -1  118.09    4.00
   7   2  -1  120.39    4.10
   7   2  -1  115.59    4.00
   7   2  -1  112.39    4.50
  -7  -2   1  116.69    4.20
  -7  -2   1  119.29    4.80
  -7   2  -1  119.69    4.80
  -7  -2   1  118.79    4.10
  -7   2  -1  118.79    4.90
  -7   2  -1  115.59    4.10
  -7   2  -1  114.89    4.20
  -7   2  -1  115.69    4.20
  -7  -2   1  122.39    4.50
   7   1  -1    2.60    0.30
   7  -1   1    2.90    0.40
   7   1  -1    3.60    0.30
   7   1  -1    2.90    0.30
   7   1  -1    4.00    0.50
   7  -1   1    3.50    0.30
  -7   1  -1    2.60    0.40
  -7   1  -1    3.90    0.70
  -7  -1   1    3.80    0.70
  -7  -1   1    3.50    0.40
  -7  -1   1    3.00    0.50
  -7   1  -1    3.30    0.50
  -7  -1   1    3.30    0.60
   7   0  -1   66.49    2.40
   7   0  -1   67.29    2.60
   7   0  -1   69.79    2.50
   7   0  -1   70.79    2.70
   7   0   1   74.59    2.60
   7   0   1   71.79    2.50
   7   0  -1   72.29    2.50
  -7   0   1   65.69    2.70
  -7   0  -1   69.09    3.00
  -7   0  -1   67.19    2.60
  -7   0   1   69.39    2.90
  -7   0  -1   69.09    2.50
  -7   0   1   74.09    3.20
  -7   0  -1   71.19    3.20
  -7   0   1   69.39    2.50
   7   1   1    2.70    0.40
   7   1   1    3.50    0.60
   7  -1  -1    3.50    0.30
   7  -1  -1    4.10    0.40
   7  -1  -1    4.10    0.40
   7   1   1    3.00    0.30
  -7  -1  -1    2.40    0.40
  -7   1   1    3.80    0.50
  -7  -1  -1    3.00    0.60
  -7   1   1    3.60    0.80
  -7  -1  -1    2.90    0.70
   7   2   1  119.89    4.00
   7  -2  -1  108.49    4.00
   7   2   1  113.49    4.70
   7   2   1  125.99    4.20
   7  -2  -1  117.79    4.10
   7  -2  -1  120.99    4.00
   7   2   1  114.89    4.20
   7   2   1  119.29    4.00
   7   2   1  116.79    4.00
  -7   2   1  112.89    4.10
  -7  -2  -1  119.29    4.80
  -7  -2  -1  122.79    4.50
  -7   2   1  117.39    5.00
  -7  -2  -1  117.49    4.20
  -7   2   1  118.79    4.20
  -7  -2  -1  116.59    4.00
  -7   2   1  114.69    4.60
   7   3   1   23.30    1.40
   7   3   1   22.80    0.90
   7   3   1   20.90    1.10
   7  -3  -1   20.70    0.90
   7   3   1   21.10    0.90
  -7   3   1   23.20    1.00
  -7  -3  -1   21.70    1.10
  -7  -3  -1   22.80    0.90
  -7  -3  -1   23.40    1.50
  -7   3   1   22.20    1.50
  -7   3   1   23.20    1.10
  -7   3   1   23.30    1.00
  -7   3   1   22.50    1.60
   7   4   1  114.09    4.30
   7  -4  -1  121.09    4.30
   7   4   1  120.29    4.30
   7  -4  -1  142.09    4.50
   7   4   1  128.99    4.30
   7   4   1  125.89    4.50
   7   4   1  124.29    4.40
  -7  -4  -1  122.89    5.00
  -7  -4  -1  122.69    4.30
  -7   4   1  132.89    5.10
  -7   4   1  137.89    4.50
  -7   4   1  136.49    4.50
  -7   4   1  129.99    4.50
  -7   4   1  131.39    5.40
  -7  -4  -1  120.49    4.50
   7  -5  -1  192.78    6.80
   7   5   1  185.18    6.80
   7   5   1  205.28    6.80
   7   5   1  198.78    6.90
   7   5   1  219.08    7.00
   7  -5  -1  214.48    7.20
  -7   5   1  199.68    7.00
  -7   5   1  203.28    6.90
  -7  -5  -1  197.78    7.00
  -7  -5  -1  202.88    7.60
  -7  -5  -1  197.38    6.80
  -7   5   1  221.78    7.00
   7   6   1   44.30    1.70
   7  -6  -1   44.60    1.70
   7   6   1   42.70    1.60
   7  -6  -1   44.90    1.60
   7   6   1   44.10    1.60
   7   6   1   44.80    1.60
  -7  -6  -1   40.90    1.60
  -7  -6  -1   42.20    1.70
  -7   6   1   44.90    1.70
  -7   6   1   45.80    1.70
   7   7   1    0.60    0.20
   7   7   1    0.70    0.20
   7   7   1    0.70    0.20
   7   7   1    1.10    0.20
   7   7   1    0.80    0.20
   7  -7  -1    0.70    0.30
   7  -7  -1    0.90    0.20
  -7  -7  -1    1.30    0.40
  -7   7   1    1.00    0.30
  -7   7   1    0.60    0.20
   7  -8  -1   18.60    0.80
   7   8   1   18.40    0.80
   7   8   1   18.60    0.80
   7   8   1   19.30    0.80
   7  -8  -1   18.60    0.70
   7   8   1   17.90    0.80
   7  -8  -1   17.40    0.70
  -7   8   1   19.20    0.80
  -7  -8  -1   19.20    0.80
  -7   8   1   17.00    0.70
   7   9   1   11.50    0.50
   7   9   1   10.60    0.50
   7   9   1   11.10    0.50
  -7  -9  -1   11.60    0.50
   8  -8   1   34.00    1.20
   8   8  -1   33.50    1.20
   8   8  -1   31.50    1.20
   8   8  -1   33.80    1.20
  -8   8  -1   32.60    1.20
   8   7  -1    7.60    0.50
   8   7  -1    7.80    0.40
   8   7  -1    7.40    0.40
   8   7  -1    7.40    0.40
   8  -7   1    7.80    0.50
  -8   7  -1    8.10    0.50
  -8   7  -1    7.90    0.40
  -8  -7   1    7.70    0.50
   8   6  -1    4.70    0.50
   8   6  -1    4.10    0.40
   8   6  -1    5.00    0.40
   8  -6   1    4.40    0.60
   8   6  -1    5.20    0.40
  -8   6  -1    4.60    0.40
  -8   6  -1    4.90    0.50
  -8  -6   1    5.50    0.40
   8   5  -1   11.70    0.60
   8   5  -1   13.30    0.60
   8   5  -1   12.90    0.70
   8  -5   1   11.70    0.70
   8   5  -1   12.10    0.60
  -8   5  -1   13.70    0.70
  -8   5  -1   13.50    0.70
  -8  -5   1   13.60    0.70
   8  -4   1   19.60    0.80
   8   4  -1   21.50    0.90
   8   4  -1   20.60    1.00
   8   4  -1   21.00    0.90
   8  -4   1   20.20    1.00
   8   4  -1   20.90    0.90
  -8  -4   1   22.20    0.90
  -8  -4   1   21.50    1.00
  -8   4  -1   19.40    0.90
  -8   4  -1   21.70    1.00
  -8   4  -1   20.20    1.00
   8   3  -1   57.89    2.20
   8   3  -1   57.69    2.10
   8  -3   1   62.19    2.20
   8   3  -1   50.89    2.00
   8  -3   1   56.49    2.00
   8   3  -1   54.49    2.10
  -8   3  -1   57.59    2.20
  -8  -3   1   54.29    2.20
  -8  -3   1   53.79    2.60
  -8  -3   1   57.19    2.10
  -8   3  -1   57.29    2.70
  -8   3  -1   60.89    2.10
  -8   3  -1   62.09    2.20
   8   2  -1    1.40    0.30
   8   2  -1    1.40    0.50
   8   2  -1    1.70    0.20
   8  -2   1    2.00    0.40
   8  -2   1    1.60    0.20
  -8   2  -1    1.90    0.70
  -8  -2   1    1.50    0.90
  -8  -2   1    1.50    0.30
  -8  -2   1    1.10    0.40
  -8   2  -1    1.70    0.50
  -8   2  -1    1.70    0.30
   8   1  -1   45.90    1.70
   8  -1   1   46.10    2.20
   8   1  -1   41.60    2.20
   8  -1   1   47.00    1.70
   8   1  -1   44.80    1.70
   8   1  -1   45.40    1.60
   8  -1   1   44.90    1.70
   8   1  -1   40.90    1.80
   8   1  -1   46.40    1.90
  -8   1  -1   45.20    2.50
  -8   1  -1   43.70    2.20
  -8  -1   1   46.10    1.90
  -8   1  -1   46.70    1.70
  -8  -1   1   42.70    1.70
  -8   1  -1   48.30    1.90
  -8  -1   1   43.10    2.30
   8   0  -1   23.40    1.00
   8   0  -1   24.10    1.10
   8   0   1   25.30    1.00
   8   0   1   24.80    1.00
   8   0  -1   25.10    1.00
   8   0   1   23.90    1.20
   8   0  -1   24.20    1.00
  -8   0   1   22.90    1.50
  -8   0   1   24.20    1.20
  -8   0   1   23.70    1.00
  -8   0   1   23.30    1.60
  -8   0  -1   25.50    1.10
  -8   0  -1   25.50    1.20
  -8   0  -1   23.60    1.50
  -8   0  -1   24.80    1.70
   8   1   1   45.20    2.40
   8  -1  -1   41.60    1.80
   8   1   1   48.60    1.70
   8   1   1   45.50    1.90
   8  -1  -1   45.10    1.70
   8   1   1   47.40    1.70
   8  -1  -1   46.10    1.70
   8   1   1   48.30    1.70
  -8   1   1   45.90    2.50
  -8  -1  -1   46.20    1.70
  -8   1   1   45.20    1.90
  -8   1   1   46.00    2.30
  -8  -1  -1   46.40    2.20
  -8  -1  -1   46.90    2.40
  -8   1   1   46.30    1.80
  -8  -1  -1   48.50    1.90
   8   2   1    1.10    0.40
   8   2   1    1.80    0.30
   8  -2  -1    1.40    0.20
   8  -2  -1    1.70    0.30
  -8  -2  -1    1.20    0.60
  -8   2   1    2.00    0.80
  -8  -2  -1    1.80    0.80
  -8  -2  -1    1.60    0.30
   8  -3  -1   53.69    2.00
   8   3   1   56.39    2.20
   8  -3  -1   57.29    2.00
   8  -3  -1   58.79    2.10
   8   3   1   58.39    2.10
   8   3   1   54.79    2.00
  -8  -3  -1   54.99    2.70
  -8   3   1   61.09    2.20
  -8   3   1   56.19    2.70
  -8  -3  -1   57.09    2.10
  -8   3   1   55.49    2.10
  -8  -3  -1   55.69    2.20
  -8   3   1   60.19    2.20
   8  -4  -1   21.70    1.00
   8  -4  -1   21.60    0.90
   8   4   1   21.40    1.00
   8   4   1   21.10    0.90
   8   4   1   20.30    0.90
  -8   4   1   21.20    1.00
  -8  -4  -1   22.10    0.90
  -8   4   1   21.70    1.00
  -8   4   1   20.90    1.00
  -8  -4  -1   20.50    1.00
   8  -5  -1   13.60    0.70
   8   5   1   12.90    0.60
   8   5   1   12.80    0.70
   8  -5  -1   13.00    0.70
   8   5   1   13.00    0.60
  -8  -5  -1   13.10    0.60
  -8   5   1   12.90    0.70
  -8   5   1   13.10    0.70
  -8  -5  -1   13.40    0.70
   8  -6  -1    4.60    0.30
   8   6   1    4.70    0.40
   8   6   1    4.40    0.30
   8   6   1    4.40    0.30
  -8   6   1    5.10    0.70
  -8  -6  -1    4.30    0.40
  -8   6   1    4.90    0.40
   8  -7  -1    7.90    0.50
   8   7   1    7.20    0.40
   8   7   1    8.10    0.40
   8   7   1    8.30    0.40
   8   7   1    7.70    0.50
  -8   7   1    8.60    0.50
  -8   7   1    8.00    0.40
  -8  -7  -1    7.90    0.50
   8  -8  -1   32.10    1.10
   8   8   1   32.50    1.20
   8   8   1   31.90    1.10
  -8  -8  -1   29.10    1.20
  -8   8   1   32.20    1.20
   9   6  -1    2.00    0.20
   9   6  -1    1.90    0.30
   9   6  -1    2.10    0.20
  -9   6  -1    1.50    0.20
  -9   6  -1    1.50    0.20
  -9  -6   1    2.00    0.30
   9  -5   1   27.00    1.10
   9   5  -1   27.30    1.00
   9   5  -1   25.40    1.00
   9   5  -1   27.40    1.10
  -9  -5   1   27.20    1.10
  -9   5  -1   27.30    1.00
   9   4  -1   34.60    1.30
   9  -4   1   34.20    1.40
   9   4  -1   34.00    1.30
   9   4  -1   34.30    1.30
  -9   4  -1   34.80    1.30
  -9   4  -1   33.60    1.30
  -9  -4   1   32.60    1.20
  -9  -4   1   34.70    1.40
   9   3  -1   43.50    1.60
   9  -3   1   41.80    1.60
   9   3  -1   44.10    1.60
  -9   3  -1   43.10    1.70
  -9  -3   1   45.00    1.60
  -9  -3   1   45.90    1.70
  -9   3  -1   43.50    1.60
   9  -2   1   57.49    2.10
   9   2  -1   54.49    2.00
   9   2  -1   60.49    2.10
   9   2  -1   56.99    2.00
  -9   2  -1   60.99    2.20
  -9  -2   1   57.29    2.10
  -9   2  -1   58.99    2.10
  -9  -2   1   53.39    2.20
   9  -1   1   12.60    0.70
   9  -1   1   12.30    0.60
   9   1  -1   12.50    0.60
   9  -1   1   13.30    0.60
   9   1  -1   11.60    0.60
   9   1  -1   13.30    0.70
  -9  -1   1   12.20    0.80
  -9  -1   1   11.80    0.60
  -9   1  -1   13.20    0.70
  -9   1  -1   14.10    0.80
   9   0  -1   69.69    2.50
   9   0   1   73.29    2.70
   9   0  -1   71.29    2.50
   9   0   1   69.69    2.50
   9   0   1   72.49    2.60
   9   0  -1   69.89    2.50
   9   0   1   69.89    2.50
  -9   0  -1   71.59    2.60
  -9   0   1   69.79    2.50
  -9   0  -1   71.79    2.50
  -9   0   1   74.79    2.70
   9  -1  -1   12.80    0.60
   9  -1  -1   13.10    0.60
   9   1   1   13.40    0.70
   9  -1  -1   12.40    0.70
   9   1   1   11.90    0.60
   9   1   1   12.80    0.80
  -9  -1  -1   12.30    0.60
  -9  -1  -1   12.60    0.80
  -9   1   1   13.40    0.80
  -9   1   1   12.30    0.70
   9   2   1   59.09    2.00
   9  -2  -1   53.39    2.00
   9   2   1   56.89    2.00
   9   2   1   57.39    2.10
   9  -2  -1   57.99    2.00
  -9  -2  -1   58.19    2.00
  -9  -2  -1   56.89    2.20
  -9   2   1   54.49    2.10
  -9   2   1   59.19    2.20
   9  -3  -1   41.00    1.50
   9   3   1   41.70    1.50
   9   3   1   45.60    1.60
   9  -3  -1   40.30    1.60
   9   3   1   41.40    1.50
  -9  -3  -1   41.70    1.70
  -9   3   1   42.10    1.60
  -9   3   1   43.10    1.60
  -9  -3  -1   42.60    1.50
   9   4   1   35.20    1.30
   9  -4  -1   35.00    1.40
   9   4   1   31.80    1.30
   9   4   1   34.00    1.30
   9  -4  -1   33.20    1.30
  -9  -4  -1   35.30    1.30
  -9  -4  -1   34.30    1.40
  -9   4   1   37.60    1.40
   9   5   1   27.00    1.00
   9   5   1   25.80    1.00
   9   5   1   26.90    1.10
   9  -5  -1   26.20    1.10
  -9  -5  -1   28.30    1.10
  -9   5   1   26.90    1.00
  -9   5   1   27.20    1.10
   9  -6  -1    2.20    0.30
   9   6   1    2.10    0.30
   9   6   1    1.90    0.30
  -9   6   1    2.00    0.20
  -9   6   1    1.90    0.30
  -9  -6  -1    1.90    0.30
  10   4  -1    5.00    0.30
  10  -4   1    5.00    0.30
  10  -4   1    5.00    0.30
 -10  -4   1    5.00    0.30
 -10   4  -1    5.00    0.30
  10   3  -1   10.40    0.50
  10  -3   1    9.80    0.50
  10   3  -1    9.90    0.50
  10  -3   1   10.40    0.50
 -10  -3   1   10.50    0.50
 -10   3  -1   10.10    0.50
  10   2  -1    4.10    0.30
  10  -2   1    4.30    0.30
  10   2  -1    4.30    0.30
  10   2  -1    4.20    0.30
  10  -2   1    3.80    0.30
 -10   2  -1    3.60    0.30
 -10  -2   1    3.90    0.30
 -10  -2   1    3.60    0.40
  10   1  -1   19.70    0.80
  10   1  -1   17.90    0.80
  10  -1   1   20.70    0.80
 -10  -1   1   20.20    0.80
 -10  -1   1   21.50    0.90
 -10   1  -1   20.30    0.80
 -10   1  -1   20.70    0.90
  10   0   1   14.60    0.60
  10   0  -1   15.20    0.60
 -10   0   1   15.60    0.70
 -10   0   1   14.90    0.60
 -10   0  -1   13.80    0.60
 -10   0  -1   13.80    0.70
  10   1   1   20.60    0.80
  10   1   1   20.40    0.80
  10  -1  -1   20.40    0.80
 -10   1   1   20.30    0.80
 -10  -1  -1   20.60    0.90
 -10   1   1   20.50    0.90
 -10  -1  -1   19.70    0.80
  10   2   1    4.20    0.30
  10  -2  -1    4.20    0.30
  10  -2  -1    4.00    0.30
  10   2   1    4.10    0.30
 -10  -2  -1    4.80    0.40
 -10  -2  -1    4.10    0.30
 -10   2   1    3.80    0.30
 -10   2   1    3.70    0.40
  10   3   1   10.00    0.50
  10  -3  -1   10.50    0.50
  10   3   1   10.20    0.50
  10  -3  -1   10.40    0.50
 -10  -3  -1   10.30    0.50
 -10  -3  -1   10.40    0.50
 -10   3   1   10.50    0.50
  10  -4  -1    5.10    0.30
  10   4   1    5.40    0.30
  10  -4  -1    5.10    0.30
  10   4   1    5.00    0.30
 -10   4   1    5.10    0.30
 -10  -4  -1    5.60    0.40
   0  12  -2    2.00    0.20
   0  12  -2    1.90    0.20
   0  11  -2    1.00    0.20
   0  11  -2    1.80    0.20
   0 -11   2    1.70    0.20
   0 -11   2    1.20    0.30
   0 -10   2    6.70    0.50
   0  10  -2    6.20    0.50
   0 -10   2    6.00    0.60
   0  10  -2    6.40    0.40
   0  10  -2    5.60    0.60
   0  10  -2    6.80    0.40
   0  -9   2  315.77   10.50
   0   9  -2  309.27   10.80
   0   9  -2  315.67   10.40
   0   9  -2  324.77   10.40
   0  -9   2  318.37   11.20
   0  -9   2  319.17   10.60
   0   9  -2  284.67   10.50
   0   8  -2   23.60    1.00
   0   8  -2   23.60    1.50
   0   8  -2   23.00    1.10
   0   8  -2   23.70    1.10
   0  -8   2   22.60    1.00
   0   8  -2   23.30    1.00
   0  -8   2   22.70    1.10
   0   8  -2   23.60    1.10
   0  -8   2   25.30    1.50
   0   7  -2    1.40    0.30
   0   7  -2    2.40    0.30
   0   7  -2    2.30    0.30
   0  -7   2    2.10    0.50
   0   7  -2    1.80    0.40
   0   6  -2   31.40    1.70
   0  -6   2   36.80    1.60
   0  -6   2   36.60    1.60
   0   5  -2  575.04   24.20
   0   5  -2  638.04   21.20
   0   4  -2 1750.12   57.59
   0   4  -2 1707.33   59.69
   0   3  -2  707.03   23.70
   0   3  -2  701.83   25.10
   0   1  -2 1740.83   57.79
   0  -1  -2 1983.80   66.49
   0  -2  -2 4635.14  154.18
   0  -3  -2  666.53   26.50
   0   3   2  741.63   24.10
   0   5   2  620.44   21.80
   0  -6  -2   39.00    1.60
   0   6   2   35.00    1.90
   0  -6  -2   37.80    1.70
   0   6   2   37.10    1.50
   0   7   2    1.10    0.20
   0   7   2    2.10    0.30
   0  -7  -2    1.90    0.30
   0   7   2    1.30    0.20
   0  -7  -2    1.80    0.30
   0   8   2   24.30    1.00
   0   8   2   25.20    1.10
   0  -8  -2   27.80    1.70
   0  -8  -2   25.70    1.30
   0   8   2   26.40    1.20
   0  -8  -2   25.20    1.50
   0   8   2   25.50    1.00
   0   8   2   24.90    1.80
   0  -9  -2  305.17   11.10
   0   9   2  316.87   10.70
   0  -9  -2  311.47   11.40
   0   9   2  329.67   11.40
   0  -9  -2  315.97   10.60
   0   9   2  319.57   10.60
   0  10   2    6.30    0.40
   0 -10  -2    6.00    0.50
   0 -10  -2    6.70    0.60
   0  10   2    6.30    0.40
   0  10   2    5.80    0.50
   0  11   2    1.40    0.20
   0  11   2    1.30    0.20
   0 -11  -2    1.50    0.20
   0 -11  -2    1.20    0.30
   0  12   2    2.30    0.20
   0 -12  -2    2.00    0.30
   0  12   2    2.00    0.20
   0 -12  -2    2.30    0.30
   1  12  -2    8.70    0.40
   1  12  -2    8.90    0.40
   1 -12   2    9.30    0.50
  -1 -12   2    8.80    0.50
  -1  12  -2    8.30    0.40
   1 -11   2   34.30    1.60
   1 -11   2   35.50    1.30
   1  11  -2   35.00    1.30
   1  11  -2   35.80    1.30
  -1  11  -2   34.20    1.30
  -1 -11   2   35.40    1.40
  -1  11  -2   36.80    1.30
   1  10  -2   28.90    1.10
   1  10  -2   27.90    1.20
   1  10  -2   29.00    1.20
   1 -10   2   31.10    1.20
   1 -10   2   29.70    1.30
   1  10  -2   29.10    1.20
  -1  10  -2   30.20    1.20
  -1 -10   2   27.40    1.30
  -1  10  -2   29.80    1.20
  -1 -10   2   27.00    1.20
  -1  10  -2   30.10    1.10
   1  -9   2  399.16   13.90
   1   9  -2  375.66   13.00
   1  -9   2  383.56   13.00
  -1   9  -2  372.26   12.90
  -1  -9   2  403.66   13.00
  -1  -9   2  393.36   12.90
   1  -8   2  321.27   10.70
   1  -8   2  298.67   10.50
   1   8  -2  303.17   10.10
   1   8  -2  310.07   10.00
   1   8  -2  299.87   10.30
  -1  -8   2  280.07   10.10
  -1   8  -2  295.47   10.10
   1  -7   2  221.98    7.40
   1   7  -2  222.78    7.30
   1  -7   2  210.78    7.50
   1   7  -2  220.28    7.30
   1  -7   2  229.48    7.80
   1   7  -2  216.38    7.40
   1   7  -2  216.38    7.40
   1   7  -2  221.48    7.40
   1   7  -2  222.08    7.30
  -1  -7   2  211.28    7.60
  -1   7  -2  216.38    7.40
  -1   7  -2  220.38    7.30
  -1   7  -2  209.18    7.30
  -1   7  -2  221.88    7.30
   1   6  -2  209.68    7.20
   1   6  -2  217.28    7.30
   1   6  -2  208.88    7.20
   1   6  -2  216.18    7.30
  -1  -6   2  241.38    7.40
  -1   6  -2  200.68    7.30
   1   5  -2  405.46   14.10
   1   5  -2  396.76   16.80
  -1   5  -2  408.86   22.30
  -1   5  -2  405.96   14.90
   1   4  -2 1453.75   47.30
  -1   4  -2 1391.36   47.90
   1   3  -2  705.93   23.60
   1   3  -2  713.53   24.80
  -1   3  -2  705.73   24.20
  -1   2  -2  711.13   24.10
   1  -1   2 3718.33  124.09
   1   0  -2  327.47   11.80
   1  -1  -2 4224.08  137.19
  -1  -1  -2 4027.90  137.69
   1  -2  -2  619.64   23.30
   1   3   2  639.24   22.80
   1  -3  -2  640.54   26.10
  -1   3   2  720.13   23.10
   1   4   2 1480.75   47.80
   1  -4  -2 1375.66   52.49
  -1   4   2 1402.96   48.00
   1   5   2  388.16   14.00
   1  -5  -2  364.56   22.70
  -1   5   2  402.46   14.60
   1  -6  -2  209.98    7.60
   1   6   2  220.98    7.30
  -1  -6  -2  238.88    7.50
  -1   6   2  201.28    7.30
   1   7   2  191.38    7.30
   1  -7  -2  222.88    7.30
   1  -7  -2  218.18    7.70
   1  -7  -2  221.48    7.40
   1   7   2  219.28    7.20
   1   7   2  216.48    7.20
   1   7   2  209.78    7.30
   1   7   2  219.28    7.20
   1   7   2  223.48    7.30
  -1   7   2  223.68    7.20
  -1  -7  -2  227.38    7.60
  -1   7   2  214.88    7.30
  -1  -7  -2  204.48    7.40
  -1   7   2  215.18    7.20
  -1   7   2  220.88    7.40
  -1   7   2  198.08    7.20
   1  -8  -2  301.37   10.70
   1  -8  -2  316.57   11.00
   1   8   2  304.87   10.20
   1  -8  -2  309.77   10.20
  -1   8   2  298.07   10.30
  -1   8   2  307.77   10.30
  -1   8   2  292.87   10.10
  -1  -8  -2  313.27   10.60
  -1  -8  -2  312.77   10.30
  -1   8   2  303.07   10.20
  -1  -8  -2  292.47   10.50
   1  -9  -2  393.16   14.20
   1  -9  -2  392.06   13.90
  -1  -9  -2  389.46   13.30
  -1  -9  -2  421.86   14.10
   1  10   2   30.30    1.20
   1 -10  -2   30.90    1.30
   1  10   2   30.50    1.20
   1  10   2   29.20    1.10
   1  10   2   28.50    1.20
   1 -10  -2   28.70    1.20
   1  10   2   29.30    1.20
  -1  10   2   28.70    1.20
  -1 -10  -2   29.70    1.20
  -1  10   2   28.50    1.10
  -1  10   2   29.40    1.20
  -1 -10  -2   30.40    1.30
   1  11   2   38.00    1.40
   1  11   2   36.20    1.30
   1  11   2   37.40    1.40
   1 -11  -2   35.40    1.40
   1 -11  -2   38.80    1.70
  -1  11   2   36.50    1.40
  -1 -11  -2   38.40    1.40
  -1  11   2   35.50    1.40
  -1 -11  -2   35.50    1.50
  -1  11   2   34.90    1.30
   1 -12  -2    9.10    0.50
   1  12   2    8.30    0.40
   1  12   2    8.50    0.40
  -1 -12  -2   10.10    0.70
  -1  12   2    9.50    0.40
   2  12  -2   12.50    0.50
   2  12  -2   14.80    0.60
   2 -12   2   13.80    0.60
  -2 -12   2   12.00    0.60
  -2  12  -2   13.20    0.50
   2  11  -2   20.00    0.80
   2 -11   2   19.20    0.90
   2  11  -2   20.00    0.80
   2  11  -2   20.70    0.90
   2  11  -2   20.30    0.80
  -2 -11   2   21.20    0.90
  -2  11  -2   19.10    0.80
   2  10  -2   86.99    3.10
   2  10  -2   85.79    3.00
   2  10  -2   82.99    3.10
   2 -10   2   87.79    3.20
   2 -10   2   85.49    3.00
   2  10  -2   84.19    3.00
   2  10  -2   87.79    3.00
  -2  10  -2   81.89    3.00
  -2  10  -2   82.59    3.00
  -2 -10   2   87.39    3.10
  -2  10  -2   83.49    2.90
   2  -9   2    5.00    0.50
   2   9  -2    4.80    0.40
   2   9  -2    5.60    0.50
   2   9  -2    5.30    0.50
   2   9  -2    6.10    0.60
   2   9  -2    5.40    0.50
   2  -9   2    5.60    0.60
   2  -9   2    6.40    1.00
  -2   9  -2    5.50    0.50
  -2  -9   2    5.40    0.60
  -2   9  -2    5.00    0.40
  -2   9  -2    5.60    1.20
   2   8  -2  172.28    5.80
   2  -8   2  170.58    5.90
   2  -8   2  170.88    6.50
   2   8  -2  172.58    5.80
   2  -8   2  164.28    6.00
   2   8  -2  167.88    5.80
   2   8  -2  169.28    5.90
   2   8  -2  172.08    5.80
   2   8  -2  167.48    5.80
   2  -8   2  178.28    7.90
  -2   8  -2  171.58    6.80
  -2   8  -2  163.18    5.80
  -2   8  -2  174.88    5.80
  -2   8  -2  173.98    5.80
   2  -7   2  166.08    5.70
   2   7  -2  164.78    5.60
   2  -7   2  162.18    5.80
   2  -7   2  178.08    6.50
   2  -7   2  170.68    6.20
   2   7  -2  160.38    5.70
   2   7  -2  166.98    5.70
   2   7  -2  168.08    5.60
   2   7  -2  159.88    5.70
   2   7  -2  166.18    5.70
   2   7  -2  166.28    5.70
  -2   7  -2  165.18    5.70
  -2   7  -2  170.88    5.80
  -2   7  -2  169.48    6.60
  -2  -7   2  174.98    6.00
  -2   7  -2  163.98    5.70
   2   6  -2   42.70    1.70
   2   6  -2   43.40    1.80
   2   6  -2   48.30    1.80
   2  -6   2   49.20    2.80
   2   6  -2   42.40    1.60
   2  -6   2   40.70    1.80
   2   6  -2   43.40    1.70
   2  -6   2   48.40    2.00
   2   6  -2   44.00    1.70
   2   6  -2   40.50    1.70
  -2   6  -2   45.40    1.80
  -2   6  -2   49.40    2.40
  -2  -6   2   42.90    1.90
   2   5  -2  589.04   19.50
   2   5  -2  587.64   19.70
  -2   5  -2  554.94   21.00
   2  -4   2 1853.41   76.29
   2   4  -2 2119.99   67.09
  -2   4  -2 2090.49   68.29
   2  -3   2   52.99    2.10
   2   3  -2   51.89    1.80
   2  -3   2   50.99    1.90
  -2  -3   2   51.69    1.90
  -2   3  -2   48.70    2.20
  -2  -3   2   48.10    1.80
   2  -2   2 4688.43  158.08
   2   1  -2 2319.57   76.29
   2  -1   2 2238.28   78.19
   2   0   2 2379.56   80.99
   2  -1  -2 2191.28   74.79
   2  -2  -2 5163.88  173.38
   2   3   2   50.69    1.80
   2  -3  -2   49.10    2.10
   2   3   2   51.69    1.90
   2   3   2   49.99    2.10
   2   3   2   52.19    2.20
  -2  -3  -2   51.29    1.90
  -2   3   2   52.39    2.00
  -2  -3  -2   52.29    2.10
  -2   3   2   53.09    2.30
   2   4   2 1980.80   66.39
   2  -4  -2 1888.91   71.89
  -2   4   2 2034.10   66.59
   2   5   2  542.45   20.40
   2  -5  -2  558.04   31.40
   2   5   2  581.14   19.70
  -2   5   2  549.05   20.50
   2   6   2   49.80    2.40
   2   6   2   48.10    1.70
   2  -6  -2   48.50    2.10
   2  -6  -2   50.19    2.30
   2   6   2   45.80    1.90
   2  -6  -2   44.40    1.90
   2   6   2   44.50    1.70
   2  -6  -2   50.09    1.80
   2   6   2   48.20    2.10
  -2  -6  -2   46.80    1.90
  -2   6   2   47.20    2.50
  -2  -6  -2   45.50    2.00
   2   7   2  158.68    5.60
   2   7   2  169.28    5.60
   2  -7  -2  160.78    5.60
   2   7   2  165.98    5.50
   2   7   2  161.68    5.50
   2  -7  -2  161.78    6.00
   2  -7  -2  164.88    5.70
   2   7   2  164.98    5.50
   2  -7  -2  169.48    6.40
   2   7   2  160.38    5.40
  -2   7   2  166.18    5.80
  -2  -7  -2  149.69    5.60
  -2  -7  -2  171.18    6.00
  -2   7   2  159.88    5.50
  -2   7   2  162.68    6.50
  -2   7   2  157.28    5.50
  -2  -7  -2  157.18    5.50
  -2   7   2  164.78    5.50
  -2  -7  -2  168.58    5.80
   2   8   2  170.08    6.20
   2   8   2  173.48    5.70
   2   8   2  171.28    5.60
   2   8   2  172.18    5.70
   2  -8  -2  172.38    5.90
   2   8   2  171.08    5.60
   2  -8  -2  165.28    6.30
   2   8   2  171.78    5.70
   2   8   2  157.98    5.70
   2  -8  -2  169.68    5.80
   2   8   2  167.28    5.70
   2  -8  -2  163.48    6.90
  -2  -8  -2  164.68    5.80
  -2  -8  -2  178.68    6.60
  -2   8   2  162.38    5.70
  -2   8   2  161.98    5.90
  -2  -8  -2  160.18    5.70
  -2   8   2  162.58    5.60
  -2   8   2  162.48    6.80
   2   9   2    5.60    0.40
   2   9   2    5.90    0.50
   2   9   2    6.40    0.60
   2  -9  -2    4.30    0.90
   2  -9  -2    5.40    0.50
   2  -9  -2    4.90    0.60
   2   9   2    7.00    0.40
   2   9   2    5.70    1.10
   2   9   2    5.20    0.70
   2  -9  -2    4.60    0.80
  -2   9   2    5.30    1.30
  -2   9   2    6.00    0.50
  -2  -9  -2    6.70    0.60
  -2  -9  -2    5.90    0.40
  -2  -9  -2    6.40    0.90
   2  10   2   83.89    2.90
   2 -10  -2   81.49    3.00
   2  10   2   82.19    3.00
   2 -10  -2   82.29    3.10
   2  10   2   85.99    2.90
   2  10   2   87.09    2.90
  -2  10   2   85.39    2.90
  -2 -10  -2   85.19    3.00
  -2  10   2   83.79    2.90
  -2 -10  -2   85.39    2.90
  -2  10   2   78.59    2.90
   2 -11  -2   19.60    0.80
   2  11   2   19.70    0.80
   2  11   2   20.90    0.80
   2  11   2   19.70    0.80
   2 -11  -2   18.60    0.90
  -2  11   2   19.50    0.80
  -2 -11  -2   21.00    0.90
  -2  11   2   19.20    0.80
  -2 -11  -2   19.80    0.80
   2 -12  -2   13.10    0.60
   2  12   2   12.00    0.50
  -2 -12  -2   12.90    0.60
  -2  12   2   12.60    0.50
   3  11  -2  107.39    3.60
   3  11  -2  100.39    3.60
   3  11  -2  105.49    3.60
   3  11  -2  106.19    3.70
   3 -11   2  107.29    3.70
  -3  11  -2  101.79    3.60
  -3 -11   2  116.39    4.00
   3 -10   2    3.60    0.50
   3  10  -2    3.50    0.40
   3  10  -2    3.70    0.40
   3  10  -2    4.20    0.50
   3  10  -2    3.30    0.40
   3  10  -2    2.80    0.30
  -3  10  -2    3.00    0.30
  -3  10  -2    3.40    0.40
  -3 -10   2    3.90    0.40
   3  -9   2  181.68    6.10
   3  -9   2  168.98    7.00
   3   9  -2  168.18    5.90
   3   9  -2  175.98    5.80
   3   9  -2  174.98    5.80
   3  -9   2  172.58    5.90
   3   9  -2  167.48    5.80
   3   9  -2  174.18    5.90
   3   9  -2  167.48    5.90
  -3   9  -2  180.28    5.80
  -3  -9   2  160.38    5.90
  -3  -9   2  164.68    6.30
  -3   9  -2  172.68    5.80
   3   8  -2   83.09    2.90
   3  -8   2   81.89    3.00
   3  -8   2   79.19    3.90
   3   8  -2   81.49    2.90
   3  -8   2   83.49    3.10
   3   8  -2   82.59    2.90
   3   8  -2   82.99    2.90
   3   8  -2   82.09    2.80
   3   8  -2   79.49    3.00
  -3   8  -2   82.79    2.90
  -3   8  -2   77.99    2.80
  -3   8  -2   80.29    4.00
  -3   8  -2   75.49    3.00
  -3   8  -2   82.39    2.90
  -3  -8   2   81.49    3.20
   3   7  -2   33.40    1.50
   3  -7   2   28.20    1.90
   3   7  -2   31.90    1.20
   3   7  -2   30.60    1.40
   3  -7   2   30.60    1.30
   3   7  -2   32.20    1.30
   3   7  -2   31.00    1.20
   3  -7   2   29.30    1.70
  -3   7  -2   29.30    2.20
  -3  -7   2   32.50    1.50
  -3   7  -2   27.00    1.30
  -3   7  -2   33.00    1.20
  -3   7  -2   31.20    1.30
  -3   7  -2   29.90    1.40
   3   6  -2  115.39    3.90
   3  -6   2  110.29    4.60
   3   6  -2  112.09    3.80
   3  -6   2  109.49    3.90
   3  -6   2  114.89    4.40
   3   6  -2  115.29    3.90
   3   6  -2  114.19    3.80
   3   6  -2  102.29    4.00
   3   6  -2  118.29    3.90
   3   6  -2  118.39    3.90
   3   6  -2  114.99    3.80
   3   6  -2  111.99    3.90
   3  -6   2  102.29    4.00
   3   6  -2  110.29    3.90
  -3   6  -2  111.09    3.80
  -3  -6   2  114.69    4.10
  -3   6  -2  114.89    5.70
  -3   6  -2  106.79    3.90
  -3   6  -2  115.59    4.10
   3   5  -2   16.60    0.70
   3   5  -2   14.60    0.80
   3  -5   2   18.50    1.20
   3   5  -2   16.90    0.80
   3   5  -2   16.30    0.70
   3   5  -2   16.30    0.70
   3  -5   2   18.20    1.10
  -3   5  -2   15.40    0.70
  -3  -5   2   16.60    0.80
  -3   5  -2   15.80    0.90
  -3   5  -2   16.30    1.40
   3   4  -2   16.80    0.90
   3  -4   2   17.10    1.00
   3  -4   2   18.80    1.10
  -3  -4   2   18.40    0.80
  -3   4  -2   13.90    1.30
  -3  -4   2   18.10    0.70
  -3   4  -2   15.20    0.90
   3   3  -2 1292.17   42.20
   3   3  -2 1313.67   42.20
  -3   3  -2 1200.28   43.60
   3   2  -2 1480.65   49.40
   3  -2   2 1511.55   54.69
  -3   2  -2 1458.55   50.39
   3  -1   2 1739.03   61.99
   3   1  -2 1773.22   59.29
   3   1  -2 1691.23   57.39
  -3   1  -2 1693.13   58.09
   3   0  -2  387.46   14.80
   3   0   2  347.07   15.30
   3   0  -2  300.97   12.90
   3  -1  -2 1703.63   59.49
   3   1   2 1741.73   59.19
  -3   1   2 1603.14   56.69
   3   2   2 1422.56   48.20
   3  -2  -2 1476.75   52.69
  -3   2   2 1410.96   48.90
   3   3   2 1172.38   41.90
   3  -3  -2 1261.07   47.10
  -3   3   2 1228.98   42.20
   3  -4  -2   13.40    1.00
   3  -4  -2   14.90    0.90
   3   4   2   16.30    1.10
  -3  -4  -2   16.20    0.80
  -3   4   2   13.40    0.90
  -3   4   2   14.60    1.30
   3  -5  -2   20.20    1.30
   3   5   2   18.00    1.30
   3  -5  -2   17.80    0.80
   3   5   2   18.70    1.20
   3  -5  -2   20.00    0.90
   3  -5  -2   18.60    1.10
  -3  -5  -2   17.90    1.00
  -3   5   2   18.20    1.10
  -3   5   2   21.60    1.60
  -3  -5  -2   19.20    0.90
   3   6   2  118.09    3.90
   3  -6  -2  110.49    4.00
   3   6   2  113.09    3.80
   3   6   2  107.79    3.80
   3  -6  -2  112.39    4.40
   3   6   2  108.79    4.50
   3   6   2  110.89    3.80
   3   6   2  110.59    3.90
   3   6   2  118.79    4.20
   3   6   2  108.59    3.70
   3  -6  -2  110.79    3.90
   3   6   2  114.29    3.90
   3  -6  -2  109.09    4.60
   3  -6  -2  107.59    3.90
  -3   6   2  108.49    3.80
  -3   6   2  114.29    4.20
  -3  -6  -2  109.39    4.00
  -3   6   2  105.49    4.80
  -3   6   2  112.29    3.90
   3  -7  -2   32.00    1.30
   3   7   2   32.30    1.30
   3   7   2   27.10    2.30
   3  -7  -2   33.70    2.00
   3   7   2   32.10    1.20
   3  -7  -2   30.60    1.70
   3   7   2   29.50    1.20
   3   7   2   30.00    1.50
   3   7   2   31.50    1.30
   3  -7  -2   31.10    1.50
   3   7   2   28.30    1.30
   3   7   2   30.70    1.40
   3  -7  -2   31.80    1.50
   3   7   2   30.00    1.10
  -3   7   2   28.70    2.20
  -3  -7  -2   31.60    1.60
  -3   7   2   31.20    1.20
  -3  -7  -2   28.60    1.20
  -3   7   2   34.00    1.40
  -3   7   2   32.80    1.50
  -3  -7  -2   27.80    1.30
   3   8   2   80.59    2.90
   3   8   2   82.09    2.80
   3   8   2   80.19    2.80
   3   8   2   77.49    2.90
   3  -8  -2   80.19    2.90
   3   8   2   79.19    2.80
   3  -8  -2   80.89    2.90
   3   8   2   80.39    2.80
   3   8   2   81.39    3.00
   3  -8  -2   80.89    3.80
   3  -8  -2   83.19    3.00
   3  -8  -2   77.39    3.50
   3   8   2   78.19    2.70
  -3  -8  -2   75.89    2.80
  -3   8   2   75.29    3.10
  -3  -8  -2   75.39    2.90
  -3   8   2   77.09    2.80
  -3   8   2   85.89    2.90
  -3   8   2   80.09    4.10
  -3  -8  -2   83.89    3.30
   3   9   2  167.18    5.80
   3  -9  -2  163.38    6.50
   3   9   2  174.08    5.70
   3   9   2  170.18    5.80
   3  -9  -2  170.78    5.80
   3   9   2  168.58    5.70
   3  -9  -2  181.78    6.00
   3   9   2  168.38    5.80
   3  -9  -2  167.88    7.40
   3   9   2  168.48    5.70
  -3   9   2  164.28    8.10
  -3   9   2  171.58    5.70
  -3  -9  -2  160.48    5.70
  -3  -9  -2  164.48    5.80
  -3  -9  -2  169.38    6.30
  -3   9   2  176.08    5.80
   3 -10  -2    3.70    0.40
   3  10   2    3.30    0.30
   3  10   2    3.80    0.40
   3  10   2    4.50    0.40
   3 -10  -2    4.10    0.50
   3  10   2    3.50    0.40
  -3  10   2    3.30    0.40
  -3 -10  -2    4.20    0.50
  -3  10   2    4.30    0.40
  -3 -10  -2    3.90    0.30
   3  11   2  104.19    3.60
   3 -11  -2  108.59    3.70
   3  11   2  103.49    3.60
   3  11   2  105.29    3.60
   3  11   2  108.59    3.60
  -3  11   2  107.29    3.60
  -3 -11  -2  109.69    3.70
  -3  11   2  108.49    3.60
   4  11  -2    6.80    0.40
   4  11  -2    6.50    0.40
   4  11  -2    6.60    0.40
  -4  11  -2    6.70    0.30
   4  10  -2   10.80    0.60
   4 -10   2   11.80    0.70
   4  10  -2   12.40    0.70
   4  10  -2   10.50    0.60
   4  10  -2   12.20    0.70
  -4 -10   2   11.20    0.60
  -4  10  -2   10.20    0.50
   4  -9   2   19.20    1.00
   4   9  -2   18.10    0.80
   4   9  -2   17.70    0.80
   4   9  -2   17.30    0.70
   4   9  -2   18.10    0.80
   4   9  -2   18.80    0.90
   4   9  -2   18.70    0.90
  -4   9  -2   18.20    0.80
  -4   9  -2   18.60    0.80
  -4  -9   2   18.40    0.90
   4   8  -2    3.90    0.40
   4   8  -2    3.40    0.40
   4  -8   2    3.50    0.60
   4  -8   2    3.10    0.80
   4   8  -2    3.20    0.50
   4   8  -2    3.20    0.40
   4   8  -2    2.90    0.40
   4   8  -2    3.50    0.30
  -4   8  -2    3.20    0.50
  -4  -8   2    4.10    0.60
  -4   8  -2    3.60    0.30
  -4   8  -2    2.70    0.40
   4   7  -2   74.09    2.70
   4   7  -2   72.49    2.60
   4  -7   2   71.19    2.70
   4   7  -2   74.39    2.60
   4   7  -2   71.99    2.60
   4  -7   2   71.49    2.70
   4  -7   2   72.49    2.80
   4   7  -2   71.89    2.60
   4   7  -2   73.59    2.60
   4   7  -2   70.69    2.60
   4  -7   2   75.49    4.50
  -4   7  -2   76.89    3.40
  -4   7  -2   73.09    2.50
  -4   7  -2   73.09    2.60
  -4  -7   2   71.09    3.00
  -4   7  -2   76.19    3.90
  -4   7  -2   73.59    2.70
   4   6  -2   18.00    0.80
   4  -6   2   17.40    0.90
   4   6  -2   18.50    0.90
   4   6  -2   18.90    0.80
   4  -6   2   18.30    1.00
   4   6  -2   18.60    0.80
   4  -6   2   18.90    0.90
   4   6  -2   19.10    0.90
   4   6  -2   19.50    0.90
  -4   6  -2   20.10    0.90
  -4   6  -2   17.20    1.80
  -4   6  -2   19.30    0.80
  -4   6  -2   18.60    1.10
  -4   6  -2   19.20    0.80
  -4  -6   2   18.70    1.00
   4   5  -2  126.39    4.20
   4  -5   2  110.99    4.30
   4   5  -2  125.89    4.20
   4   5  -2  122.99    4.10
   4   5  -2  127.69    4.30
   4   5  -2  123.79    4.20
   4  -5   2  116.59    4.20
   4   5  -2  126.69    4.20
   4  -5   2  127.49    5.10
   4   5  -2  126.79    4.30
   4  -5   2  114.69    4.20
  -4   5  -2  127.59    5.40
  -4   5  -2  122.29    4.50
  -4   5  -2  113.39    4.20
  -4   5  -2  120.29    4.20
   4  -4   2   69.59    3.00
   4   4  -2   63.39    2.30
   4   4  -2   64.39    2.30
   4   4  -2   70.09    2.40
   4   4  -2   61.49    2.40
   4  -4   2   68.39    2.40
   4  -4   2   62.99    2.40
  -4  -4   2   65.79    2.50
  -4   4  -2   67.09    3.30
  -4   4  -2   60.09    2.30
  -4   4  -2   61.79    2.60
  -4   4  -2   63.09    3.10
  -4  -4   2   71.19    2.40
   4   3  -2 1126.09   37.80
   4  -3   2 1124.09   46.30
   4   3  -2 1186.78   37.70
  -4   3  -2 1068.09   39.60
   4   2  -2  758.52   26.30
   4  -2   2  794.12   33.30
  -4   2  -2  765.32   27.80
   4  -1   2  791.72   32.00
   4   1  -2  763.22   26.80
   4   1  -2  814.12   29.60
  -4   1  -2  744.43   27.70
   4   0   2 3230.38  107.99
   4   0  -2 2961.90  103.49
  -4   0  -2 3141.39  104.19
   4   1   2  783.82   31.50
   4  -1  -2  779.62   30.70
  -4   1   2  732.33   27.30
   4   2   2  728.53   25.60
   4   2   2  687.13   26.60
   4  -2  -2  794.72   31.40
  -4   2   2  739.83   26.70
   4   3   2 1128.29   38.20
   4  -3  -2 1229.58   56.69
   4   3   2 1014.60   38.80
  -4   3   2 1142.29   39.80
   4  -4  -2   71.39    2.90
   4  -4  -2   66.79    2.70
   4  -4  -2   68.39    2.30
   4   4   2   66.19    2.70
   4   4   2   58.79    2.80
   4   4   2   60.69    2.40
  -4   4   2   59.79    2.30
  -4   4   2   60.99    2.30
  -4  -4  -2   65.29    2.40
  -4   4   2   64.39    2.60
  -4   4   2   64.49    2.80
  -4   4   2   62.49    3.20
  -4  -4  -2   70.69    2.60
   4  -5  -2  111.59    4.70
   4  -5  -2  109.19    4.10
   4   5   2  116.09    4.10
   4   5   2  128.49    4.20
   4  -5  -2  117.29    4.50
   4   5   2  110.49    4.90
   4  -5  -2  116.89    4.10
   4   5   2  123.89    4.00
   4   5   2  115.19    4.50
   4   5   2  120.39    4.00
   4  -5  -2  114.79    4.10
   4   5   2  115.59    4.00
  -4   5   2  113.69    4.60
  -4   5   2  116.69    4.10
  -4  -5  -2  124.19    4.40
  -4   5   2  115.49    4.00
  -4   5   2  115.09    5.30
  -4  -5  -2  121.29    4.20
  -4   5   2  112.39    4.00
  -4   5   2  118.69    4.40
   4  -6  -2   19.80    0.90
   4   6   2   20.50    1.20
   4   6   2   19.10    0.80
   4   6   2   20.70    1.30
   4  -6  -2   20.80    1.00
   4   6   2   18.60    0.80
   4   6   2   18.10    0.80
   4  -6  -2   19.00    0.90
   4   6   2   20.00    0.90
   4   6   2   19.10    0.90
   4   6   2   18.10    0.90
   4  -6  -2   18.50    1.50
   4  -6  -2   19.20    1.30
   4   6   2   19.20    0.80
  -4   6   2   21.10    0.90
  -4  -6  -2   20.10    0.90
  -4  -6  -2   16.90    1.10
  -4   6   2   21.40    2.00
  -4  -6  -2   18.60    0.80
  -4   6   2   20.30    0.90
  -4  -6  -2   20.40    1.20
  -4   6   2   20.00    0.90
  -4   6   2   19.80    1.20
   4   7   2   70.49    2.60
   4   7   2   68.89    2.40
   4   7   2   72.49    2.70
   4  -7  -2   73.69    2.80
   4   7   2   73.29    2.60
   4  -7  -2   73.49    2.70
   4   7   2   71.79    2.80
   4  -7  -2   71.29    2.70
   4   7   2   71.99    2.60
   4   7   2   72.89    2.60
   4  -7  -2   70.39    3.60
   4   7   2   71.89    2.50
   4  -7  -2   73.49    3.70
  -4   7   2   73.89    2.60
  -4  -7  -2   68.29    2.60
  -4  -7  -2   74.59    3.00
  -4  -7  -2   71.69    2.50
  -4   7   2   74.49    3.20
  -4   7   2   70.89    4.00
  -4   7   2   69.89    2.60
   4   8   2    2.80    0.50
   4  -8  -2    3.10    0.40
   4   8   2    3.10    0.40
   4  -8  -2    3.50    0.50
   4  -8  -2    3.80    0.50
   4   8   2    3.20    0.40
   4   8   2    3.10    0.40
   4  -8  -2    4.00    0.90
  -4   8   2    2.70    1.00
  -4  -8  -2    3.20    0.70
  -4   8   2    3.60    0.30
  -4   8   2    3.60    0.60
  -4  -8  -2    3.80    0.30
   4   9   2   18.20    0.90
   4  -9  -2   20.50    0.90
   4  -9  -2   21.10    1.00
   4  -9  -2   20.10    0.90
   4   9   2   18.70    0.80
   4   9   2   17.80    0.90
   4   9   2   18.70    0.90
   4   9   2   18.70    0.80
  -4  -9  -2   18.30    0.90
  -4   9   2   19.00    0.80
  -4  -9  -2   18.00    0.80
  -4   9   2   20.60    0.90
   4  10   2   11.20    0.60
   4  10   2   10.70    0.60
   4  10   2   10.90    0.60
   4  10   2   11.60    0.60
  -4  10   2   11.70    0.60
  -4  10   2   11.10    0.50
  -4 -10  -2   11.10    0.60
   4  11   2    7.00    0.40
   4  11   2    6.60    0.40
   4  11   2    6.80    0.40
  -4  11   2    6.10    0.30
  -4 -11  -2    6.50    0.40
  -4  11   2    6.90    0.40
   5  10  -2   20.30    0.80
   5  10  -2   19.90    0.90
   5  10  -2   20.60    0.80
   5  10  -2   20.40    0.90
  -5  10  -2   21.80    0.80
  -5  10  -2   21.70    0.80
   5   9  -2    0.80    0.20
   5   9  -2    0.30    0.20
   5   9  -2    0.60    0.20
   5   9  -2    0.60    0.30
   5   9  -2    0.40    0.20
  -5   9  -2    0.50    0.20
  -5   9  -2    0.90    0.20
   5   8  -2   68.29    2.40
   5  -8   2   64.59    2.40
   5   8  -2   66.29    2.40
   5   8  -2   64.39    2.40
   5   8  -2   65.29    2.40
   5  -8   2   72.99    2.60
   5   8  -2   65.19    2.50
   5  -8   2   66.19    2.80
  -5   8  -2   65.19    2.30
  -5   8  -2   68.99    2.40
   5   7  -2    8.90    0.60
   5   7  -2    8.50    0.60
   5   7  -2    8.30    0.50
   5   7  -2    9.00    0.70
   5  -7   2    7.70    1.20
   5  -7   2    7.80    0.60
   5  -7   2    8.30    0.70
   5   7  -2    9.60    0.60
   5  -7   2    8.20    0.80
   5   7  -2    8.80    0.60
  -5   7  -2    8.60    0.80
  -5   7  -2    8.30    0.60
  -5  -7   2    9.20    0.80
  -5   7  -2    8.30    0.50
  -5   7  -2    7.00    0.50
  -5   7  -2    8.40    1.70
   5   6  -2  354.56   11.50
   5  -6   2  344.07   11.60
   5  -6   2  344.37   11.90
   5   6  -2  355.06   11.60
   5   6  -2  350.16   11.60
   5  -6   2  329.47   12.80
  -5   6  -2  337.17   11.50
  -5   6  -2  360.36   28.00
   5   5  -2  163.18    5.60
   5  -5   2  156.88    5.90
   5  -5   2  152.58    5.70
   5   5  -2  166.38    5.70
   5   5  -2  167.88    5.50
   5  -5   2  171.78    6.70
   5   5  -2  174.58    5.60
   5   5  -2  167.78    5.60
   5   5  -2  166.18    5.60
   5   5  -2  167.08    5.70
   5  -5   2  157.68    5.70
   5   5  -2  167.48    5.70
  -5   5  -2  173.08    7.20
  -5   5  -2  152.98    5.50
  -5   5  -2  163.48    6.00
  -5  -5   2  165.28    5.90
  -5   5  -2  162.78    5.60
  -5   5  -2  166.38    5.70
   5   4  -2   16.90    0.90
   5  -4   2   18.10    0.90
   5   4  -2   16.40    0.80
   5   4  -2   17.20    0.80
   5  -4   2   21.10    1.00
   5   4  -2   16.90    0.80
   5   4  -2   19.90    0.80
   5   4  -2   17.70    0.90
   5   4  -2   18.30    0.90
   5   4  -2   16.20    0.70
   5   4  -2   18.10    0.90
  -5   4  -2   19.30    1.20
  -5   4  -2   19.10    0.80
  -5   4  -2   18.20    0.90
  -5   4  -2   19.70    0.80
  -5   4  -2   19.60    1.90
  -5   4  -2   19.00    1.30
   5   3  -2   42.90    1.60
   5   3  -2   43.40    1.60
   5  -3   2   40.00    2.20
   5   3  -2   48.70    1.70
   5   3  -2   38.70    1.80
   5   3  -2   45.30    1.60
   5   3  -2   45.00    1.60
   5   3  -2   43.10    1.80
   5   3  -2   43.50    1.80
   5   3  -2   46.70    1.70
   5  -3   2   43.70    1.80
  -5   3  -2   40.20    1.60
  -5   3  -2   41.80    2.60
  -5   3  -2   39.30    1.70
  -5   3  -2   42.20    1.90
  -5   3  -2   41.90    2.10
  -5   3  -2   49.00    1.70
  -5  -3   2   44.60    1.80
   5   2  -2   48.40    1.70
   5  -2   2   47.20    1.80
   5   2  -2   48.50    1.80
   5  -2   2   48.00    1.70
   5   2  -2   45.20    2.00
   5  -2   2   44.70    2.20
   5   2  -2   49.00    1.80
   5  -2   2   53.09    1.80
   5   2  -2   46.30    1.70
  -5   2  -2   45.10    1.80
  -5   2  -2   43.60    1.70
  -5   2  -2   46.70    2.00
  -5   2  -2   45.30    2.10
  -5   2  -2   44.10    2.60
  -5  -2   2   49.60    2.00
   5  -1   2   10.80    0.60
   5  -1   2   10.50    0.50
   5  -1   2   10.90    0.90
  -5   1  -2   13.90    1.40
  -5  -1   2   12.80    0.80
  -5  -1   2   12.60    0.90
   5   0   2  439.26   21.30
   5   0  -2  431.16   20.40
   5   1   2   11.60    0.60
   5   1   2   10.90    0.50
  -5  -1  -2   11.20    0.80
  -5   1   2   12.00    0.80
  -5  -1  -2   13.10    0.90
   5  -2  -2   44.70    1.70
   5   2   2   46.00    1.80
   5   2   2   45.20    2.20
   5   2   2   47.50    1.80
   5   2   2   46.10    1.70
   5   2   2   45.60    1.70
  -5  -2  -2   49.60    1.90
  -5   2   2   45.00    2.00
  -5   2   2   42.90    1.80
  -5   2   2   45.20    1.70
  -5   2   2   44.00    2.10
   5  -3  -2   39.00    2.30
   5   3   2   40.60    1.50
   5   3   2   42.00    1.60
   5  -3  -2   42.10    1.60
   5   3   2   40.30    1.60
   5   3   2   39.00    2.30
  -5  -3  -2   41.80    1.90
  -5   3   2   37.30    1.60
  -5   3   2   40.90    1.50
  -5   3   2   38.50    2.00
  -5  -3  -2   40.30    1.70
  -5   3   2   37.90    2.50
   5   4   2   18.50    1.30
   5  -4  -2   18.70    0.90
   5   4   2   17.90    0.80
   5   4   2   17.20    0.80
   5   4   2   15.50    0.80
   5   4   2   15.50    0.90
   5   4   2   16.10    0.80
   5   4   2   17.10    0.90
  -5   4   2   19.20    0.90
  -5  -4  -2   17.90    1.10
  -5   4   2   19.50    0.80
  -5  -4  -2   17.30    0.80
  -5   4   2   18.50    1.90
  -5   4   2   19.30    0.90
  -5   4   2   19.80    1.20
  -5  -4  -2   19.90    1.00
  -5   4   2   18.70    1.30
   5  -5  -2  160.68    5.50
   5   5   2  153.38    5.40
   5  -5  -2  160.08    5.50
   5   5   2  164.18    5.40
   5   5   2  156.78    6.00
   5   5   2  151.68    5.90
   5  -5  -2  150.88    5.50
   5  -5  -2  153.48    6.40
   5   5   2  163.28    5.40
   5  -5  -2  158.48    5.60
   5   5   2  159.78    5.40
   5   5   2  165.78    5.40
   5   5   2  159.28    5.60
  -5  -5  -2  154.48    5.50
  -5   5   2  156.78    5.50
  -5   5   2  150.28    6.10
  -5   5   2  173.88    6.00
  -5   5   2  159.18    5.50
  -5  -5  -2  157.08    5.40
  -5   5   2  165.88    5.50
  -5   5   2  164.48    7.50
  -5  -5  -2  169.78    5.90
  -5  -5  -2  166.48    5.70
   5   6   2  340.97   11.50
   5   6   2  334.57   11.70
   5  -6  -2  354.26   11.60
   5   6   2  344.57   11.40
   5   6   2  352.36   11.40
  -5   6   2  343.07   12.50
  -5  -6  -2  326.07   11.40
  -5   6   2  374.16   13.60
  -5   6   2  338.57   11.40
  -5  -6  -2  335.97   11.60
   5   7   2    9.00    0.50
   5  -7  -2   10.20    0.70
   5   7   2    8.90    0.60
   5  -7  -2    8.50    0.70
   5   7   2   10.20    0.70
   5   7   2    9.40    0.60
   5  -7  -2    8.90    0.60
   5   7   2    8.60    0.60
  -5  -7  -2    8.90    0.60
  -5   7   2    8.90    0.70
  -5  -7  -2    9.20    0.50
  -5   7   2    8.40    1.90
  -5   7   2    9.50    0.90
  -5   7   2    9.10    0.60
  -5  -7  -2    8.70    0.90
   5   8   2   65.99    2.40
   5   8   2   67.69    2.40
   5  -8  -2   64.39    2.40
   5   8   2   67.49    2.40
   5  -8  -2   70.69    2.50
   5   8   2   65.29    2.40
   5   8   2   67.49    2.40
  -5  -8  -2   65.59    2.40
  -5   8   2   66.19    2.30
  -5   8   2   63.69    2.30
  -5   8   2   67.59    2.50
  -5  -8  -2   66.29    2.30
   5  -9  -2    0.70    0.20
   5   9   2    1.10    0.20
   5   9   2    0.50    0.20
   5   9   2    0.80    0.20
   5   9   2    0.70    0.20
   5   9   2    0.40    0.20
  -5   9   2    0.50    0.20
  -5   9   2    0.60    0.20
   5  10   2   20.40    0.80
   5  10   2   19.00    0.80
   5  10   2   20.70    0.80
   5  10   2   20.60    0.80
  -5  10   2   20.60    0.80
  -5 -10  -2   20.20    0.90
  -5  10   2   19.90    0.80
   6  10  -2    0.20    0.10
   6  10  -2    0.20    0.10
   6  10  -2    0.40    0.10
  -6  10  -2    0.40    0.10
   6  -9   2    7.70    0.50
   6   9  -2    7.60    0.40
   6   9  -2    7.20    0.50
   6   9  -2    7.50    0.40
   6   9  -2    7.40    0.50
   6   9  -2    7.70    0.40
  -6   9  -2    7.90    0.50
  -6  -9   2    7.70    0.50
   6  -8   2   19.40    0.90
   6   8  -2   17.80    0.90
   6   8  -2   17.70    0.80
   6   8  -2   17.40    0.80
   6   8  -2   18.10    0.80
  -6  -8   2   17.60    0.80
  -6   8  -2   18.20    0.80
   6   7  -2   73.79    2.60
   6   7  -2   76.99    2.70
   6   7  -2   76.09    2.70
   6  -7   2   75.99    2.70
   6   7  -2   71.69    2.70
   6   7  -2   77.29    2.70
   6   7  -2   75.59    2.70
  -6   7  -2   73.89    2.60
  -6   7  -2   76.39    2.70
  -6  -7   2   73.59    2.70
   6   6  -2   64.19    2.40
   6   6  -2   68.29    2.40
   6   6  -2   66.79    2.50
   6   6  -2   68.09    2.40
   6   6  -2   68.89    2.50
   6  -6   2   67.89    2.50
   6  -6   2   61.89    2.80
   6   6  -2   69.39    2.60
   6   6  -2   69.79    2.50
  -6   6  -2   69.19    2.40
  -6  -6   2   68.89    2.80
  -6   6  -2   69.99    4.20
  -6   6  -2   68.69    2.90
  -6   6  -2   71.79    2.60
   6  -5   2   95.19    3.50
   6   5  -2   98.19    3.40
   6   5  -2  103.79    3.50
   6   5  -2   91.79    3.50
   6   5  -2   92.29    3.40
   6  -5   2   91.09    4.20
   6   5  -2   98.09    3.40
   6  -5   2   97.69    3.50
   6   5  -2   93.49    3.30
   6   5  -2   92.49    3.50
   6   5  -2   92.39    3.40
  -6   5  -2   98.79    3.30
  -6   5  -2  106.09    3.40
  -6   5  -2   99.79    5.20
  -6  -5   2   94.19    3.80
  -6   5  -2  100.29    3.50
  -6   5  -2  103.69    4.00
   6  -4   2  372.56   13.10
   6   4  -2  396.46   12.90
   6   4  -2  399.56   12.90
   6   4  -2  380.36   12.90
   6  -4   2  368.66   12.90
  -6   4  -2  396.16   14.80
  -6   4  -2  392.66   13.40
  -6   4  -2  381.36   12.90
  -6   4  -2  395.76   12.90
  -6   4  -2  377.96   13.70
   6   3  -2   11.10    0.60
   6   3  -2   10.60    0.80
   6   3  -2    8.70    0.60
   6   3  -2    9.60    1.00
   6   3  -2   11.40    0.60
   6  -3   2   11.00    0.70
   6  -3   2   10.30    0.70
   6   3  -2    9.80    0.50
   6   3  -2   10.50    0.70
  -6  -3   2    8.80    0.90
  -6   3  -2   10.90    1.00
  -6   3  -2   10.70    0.60
  -6   3  -2   11.40    0.70
   6   2  -2    7.90    0.60
   6   2  -2    8.00    0.70
   6  -2   2    6.90    0.50
   6   2  -2    6.80    0.80
   6   2  -2    6.70    0.80
   6  -2   2    6.20    0.50
   6   2  -2    6.40    0.40
   6  -2   2    5.90    0.40
   6   2  -2    6.60    0.50
  -6   2  -2    5.50    0.50
  -6  -2   2    6.60    0.70
  -6   2  -2    6.60    0.90
  -6   2  -2    7.20    0.60
  -6  -2   2    8.10    0.80
   6   1  -2   17.50    0.70
   6   1  -2   18.50    0.90
   6   1  -2   16.90    0.90
   6   1  -2   17.70    0.70
   6  -1   2   15.60    1.00
   6   1  -2   16.40    0.80
   6   1  -2   18.00    0.70
   6  -1   2   16.80    0.70
  -6  -1   2   18.70    1.20
  -6   1  -2   16.70    0.80
  -6   1  -2   18.10    0.90
  -6   1  -2   18.20    1.30
  -6   1  -2   17.00    0.80
   6   0   2  235.08    8.00
   6   0  -2  246.88    8.00
   6   0  -2  213.28    8.20
   6   0  -2  240.88    8.20
   6   0   2  251.87    8.20
   6   0  -2  248.48    8.10
   6   0   2  254.97    8.10
  -6   0   2  230.88    8.20
  -6   0   2  249.78    8.50
  -6   0  -2  231.18    8.20
  -6   0  -2  239.28    8.10
  -6   0   2  244.58    8.10
   6   1   2   16.70    0.70
   6   1   2   18.40    0.80
   6  -1  -2   17.60    0.80
   6  -1  -2   19.80    0.90
   6   1   2   15.40    0.90
   6  -1  -2   18.20    0.80
   6  -1  -2   18.80    0.80
  -6   1   2   17.80    0.80
  -6  -1  -2   17.70    1.40
  -6  -1  -2   19.40    1.20
  -6   1   2   17.30    1.10
   6   2   2    5.90    1.00
   6  -2  -2    5.80    0.50
   6  -2  -2    5.00    0.40
   6   2   2    5.70    0.40
  -6   2   2    5.90    0.80
  -6  -2  -2    5.90    0.80
  -6   2   2    5.80    0.60
  -6  -2  -2    7.00    0.80
  -6  -2  -2    5.70    0.50
   6   3   2    9.50    0.70
   6   3   2    9.40    0.50
   6   3   2    9.90    0.80
   6   3   2   12.10    0.60
  -6  -3  -2   10.60    0.90
  -6   3   2   11.50    0.70
  -6   3   2   12.60    1.10
  -6  -3  -2    9.00    0.90
  -6   3   2   11.80    0.60
  -6  -3  -2    9.90    0.50
  -6   3   2   11.70    0.70
   6   4   2  370.56   12.80
   6   4   2  368.36   12.80
   6   4   2  391.96   12.80
   6   4   2  419.46   13.00
  -6   4   2  362.76   13.60
  -6  -4  -2  382.36   12.80
  -6  -4  -2  399.06   13.20
  -6  -4  -2  392.06   13.20
   6   5   2   84.09    3.60
   6   5   2   93.99    3.30
   6   5   2   88.89    3.80
   6   5   2  101.39    3.20
   6   5   2   96.59    3.20
   6  -5  -2   88.09    3.30
   6   5   2   93.69    3.20
   6   5   2   93.19    3.20
   6   5   2   99.19    3.20
  -6  -5  -2   99.89    3.80
  -6  -5  -2   93.59    3.20
  -6  -5  -2   95.69    3.30
  -6   5   2   86.99    3.30
  -6   5   2   91.59    3.30
  -6   5   2   83.09    3.30
  -6   5   2   85.39    3.80
   6   6   2   67.19    2.40
   6  -6  -2   65.09    2.50
   6   6   2   67.49    2.40
   6   6   2   70.99    2.50
   6   6   2   67.39    2.40
   6   6   2   68.29    2.40
  -6   6   2   68.89    2.50
  -6   6   2   67.29    2.50
  -6   6   2   64.29    2.90
  -6  -6  -2   67.99    2.50
  -6  -6  -2   63.59    2.40
  -6  -6  -2   69.49    2.90
   6   7   2   74.69    2.60
   6   7   2   76.69    2.70
   6   7   2   74.29    2.60
   6   7   2   76.09    2.60
   6   7   2   73.79    2.60
   6  -7  -2   68.89    2.70
  -6   7   2   69.79    2.70
  -6   7   2   70.79    2.60
  -6  -7  -2   72.99    2.70
  -6  -7  -2   73.69    2.50
   6   8   2   17.50    0.80
   6   8   2   17.80    0.80
   6   8   2   18.60    0.80
   6   8   2   18.50    0.80
   6   8   2   18.30    0.90
   6  -8  -2   19.90    0.90
  -6   8   2   18.00    0.90
  -6  -8  -2   18.50    0.90
  -6   8   2   18.40    0.90
   6   9   2    7.70    0.50
   6   9   2    8.00    0.40
   6   9   2    7.90    0.40
   6   9   2    8.10    0.50
   6  -9  -2    7.80    0.50
   6   9   2    8.20    0.40
  -6   9   2    7.90    0.50
  -6  -9  -2    8.00    0.50
   6  10   2    0.40    0.10
   6  10   2    0.60    0.10
  -6 -10  -2    0.30    0.10
  -6  10   2    0.40    0.10
   7   9  -2    1.80    0.20
   7   9  -2    2.50    0.30
   7   9  -2    2.50    0.20
   7   9  -2    2.30    0.30
   7  -8   2   19.30    0.80
   7   8  -2   19.00    0.90
   7   8  -2   19.20    0.80
   7   8  -2   18.60    0.80
   7   8  -2   18.80    0.80
  -7   8  -2   20.00    0.80
  -7  -8   2   19.70    0.80
   7   7  -2   10.00    0.50
   7   7  -2    9.90    0.60
   7  -7   2   10.10    0.70
   7   7  -2    9.00    0.50
   7   7  -2    9.80    0.50
  -7  -7   2    9.80    0.60
  -7   7  -2   10.00    0.60
  -7   7  -2   10.40    0.50
   7   6  -2    1.70    0.30
   7   6  -2    1.50    0.30
   7   6  -2    1.30    0.20
   7   6  -2    1.50    0.30
   7   6  -2    1.50    0.30
  -7   6  -2    1.70    0.30
  -7   6  -2    1.40    0.30
   7  -5   2   16.50    0.80
   7   5  -2   19.30    0.80
   7   5  -2   17.10    1.00
   7  -5   2   17.30    1.00
   7   5  -2   19.50    1.00
   7   5  -2   18.10    0.80
   7   5  -2   16.50    0.80
   7   5  -2   17.90    1.00
  -7  -5   2   17.00    0.90
  -7  -5   2   17.70    1.20
  -7   5  -2   16.80    0.90
  -7   5  -2   18.90    0.90
  -7   5  -2   20.10    1.50
   7  -4   2  227.98    7.90
   7   4  -2  233.48    7.90
   7   4  -2  244.38    8.10
   7   4  -2  240.18    7.90
   7   4  -2  232.98    8.00
   7  -4   2  242.18    8.10
   7   4  -2  245.48    8.00
  -7   4  -2  237.08    8.10
  -7   4  -2  232.68    8.00
  -7   4  -2  233.08    8.60
  -7  -4   2  233.48    8.10
  -7   4  -2  234.38    8.00
  -7  -4   2  244.78    8.50
   7   3  -2   23.50    1.10
   7   3  -2   21.00    1.00
   7  -3   2   22.70    1.00
   7  -3   2   21.10    0.90
   7   3  -2   22.70    0.90
   7   3  -2   20.30    1.10
   7   3  -2   22.00    0.90
   7   3  -2   23.10    0.90
  -7  -3   2   19.80    1.00
  -7  -3   2   20.60    1.40
  -7   3  -2   22.90    1.10
  -7   3  -2   22.90    1.00
  -7  -3   2   21.30    0.90
  -7   3  -2   21.80    1.40
  -7   3  -2   20.90    1.00
  -7   3  -2   22.50    1.60
   7   2  -2    3.90    0.70
   7  -2   2    4.20    0.50
   7   2  -2    4.90    0.60
   7  -2   2    3.40    0.30
   7   2  -2    3.60    0.40
   7   2  -2    4.60    0.40
   7   2  -2    3.80    0.50
  -7   2  -2    4.20    0.40
  -7   2  -2    3.70    0.80
  -7  -2   2    3.70    0.70
  -7   2  -2    4.90    0.60
  -7  -2   2    3.50    0.40
  -7  -2   2    3.60    0.50
   7   1  -2   94.29    3.30
   7  -1   2  100.49    3.30
   7   1  -2   91.59    3.40
   7  -1   2   92.29    3.40
   7   1  -2   94.39    3.40
   7   1  -2   89.89    3.20
   7   1  -2   95.19    3.20
  -7   1  -2   96.29    3.40
  -7  -1   2   94.69    3.90
  -7  -1   2   91.59    3.40
  -7   1  -2   95.59    3.40
  -7  -1   2   91.99    3.30
  -7   1  -2   94.09    4.00
  -7   1  -2   95.39    3.80
  -7  -1   2   95.69    3.80
  -7   1  -2   95.09    3.30
   7   0   2   19.60    0.90
   7   0  -2   19.80    0.80
   7   0  -2   20.10    0.80
   7   0  -2   17.90    0.90
   7   0   2   19.40    0.90
   7   0  -2   17.70    1.10
  -7   0  -2   17.80    0.90
  -7   0   2   18.70    1.40
  -7   0   2   18.60    0.80
  -7   0  -2   17.20    1.30
  -7   0  -2   17.20    1.00
  -7   0  -2   18.60    1.20
  -7   0   2   19.30    1.20
  -7   0   2   17.70    1.00
   7   1   2   99.59    3.20
   7  -1  -2   91.09    3.30
   7  -1  -2   90.69    3.20
   7   1   2   83.79    4.00
   7  -1  -2   95.09    3.20
   7  -1  -2   91.89    3.20
   7   1   2   94.99    3.20
   7   1   2   89.69    3.40
  -7   1   2   89.19    3.20
  -7  -1  -2   89.69    3.60
  -7  -1  -2   94.89    3.90
  -7  -1  -2   91.89    3.20
  -7   1   2   94.69    4.00
  -7   1   2   90.99    3.40
  -7  -1  -2   91.69    3.40
  -7   1   2   89.09    3.70
   7  -2  -2    5.80    0.40
   7   2   2    4.00    0.40
   7   2   2    5.30    0.40
   7  -2  -2    5.20    0.50
   7  -2  -2    5.40    0.40
  -7   2   2    5.20    0.60
  -7   2   2    5.00    0.50
  -7   2   2    4.30    0.80
  -7  -2  -2    5.50    0.90
  -7  -2  -2    4.30    0.70
  -7  -2  -2    4.40    0.40
  -7  -2  -2    4.30    0.60
   7   3   2   21.50    1.20
   7   3   2   25.80    1.00
   7   3   2   24.90    1.00
   7  -3  -2   27.50    1.10
   7   3   2   23.20    1.50
   7  -3  -2   23.60    1.00
  -7  -3  -2   24.80    1.60
  -7   3   2   24.00    1.10
  -7  -3  -2   25.40    1.70
  -7  -3  -2   23.50    1.20
  -7  -3  -2   25.20    1.00
  -7   3   2   23.90    1.20
  -7   3   2   25.70    1.70
  -7   3   2   23.90    1.10
  -7   3   2   23.50    1.50
   7   4   2  239.18    7.80
   7  -4  -2  234.88    7.90
   7   4   2  227.38    7.90
   7  -4  -2  222.18    7.80
   7   4   2  210.78    8.10
   7   4   2  235.98    7.80
   7   4   2  231.58    7.70
  -7  -4  -2  243.28    8.50
  -7   4   2  234.28    8.50
  -7  -4  -2  241.88    7.80
  -7   4   2  233.08    7.90
  -7   4   2  212.98    8.70
  -7   4   2  228.78    7.90
  -7   4   2  240.88    7.90
  -7  -4  -2  233.38    7.90
   7   5   2   18.30    1.00
   7   5   2   18.10    0.80
   7   5   2   17.60    0.80
   7  -5  -2   15.60    1.00
   7   5   2   17.40    0.80
   7   5   2   16.40    0.70
   7  -5  -2   18.00    0.80
  -7  -5  -2   19.40    1.30
  -7   5   2   18.70    0.90
  -7   5   2   18.00    0.90
  -7  -5  -2   19.80    1.00
  -7   5   2   20.70    1.00
  -7  -5  -2   19.10    0.80
  -7   5   2   19.40    1.70
   7   6   2    1.60    0.20
   7  -6  -2    1.40    0.30
   7   6   2    1.20    0.30
   7   6   2    2.00    0.30
   7   6   2    2.20    0.30
   7   6   2    1.60    0.30
   7  -6  -2    2.00    0.30
  -7   6   2    1.10    0.30
  -7  -6  -2    1.70    0.20
  -7   6   2    1.40    0.30
  -7  -6  -2    2.20    0.40
   7  -7  -2   11.10    0.50
   7   7   2    9.80    0.50
   7  -7  -2    9.80    0.60
   7   7   2    9.50    0.50
   7   7   2    9.90    0.60
   7   7   2    9.60    0.50
   7   7   2   10.70    0.50
  -7   7   2   10.30    0.50
  -7   7   2   10.30    0.60
   7   8   2   19.40    0.80
   7  -8  -2   18.80    0.70
   7   8   2   18.60    0.80
   7  -8  -2   18.40    0.80
   7   8   2   19.20    0.80
   7   8   2   19.50    0.80
  -7   8   2   18.50    0.80
  -7  -8  -2   19.70    0.80
  -7   8   2   17.90    0.80
   7   9   2    2.50    0.30
   7  -9  -2    3.20    0.30
   7   9   2    2.60    0.20
   7   9   2    2.90    0.20
  -7   9   2    3.00    0.30
  -7  -9  -2    3.20    0.30
   8   8  -2   20.20    0.80
   8   8  -2   19.70    0.80
   8  -8   2   19.10    0.80
   8   8  -2   18.90    0.70
  -8   8  -2   20.10    0.80
   8   7  -2    1.60    0.20
   8  -7   2    1.80    0.20
   8   7  -2    1.50    0.20
   8   7  -2    1.40    0.20
  -8   7  -2    1.70    0.20
  -8   7  -2    1.70    0.30
  -8  -7   2    1.80    0.30
   8   6  -2   11.80    0.70
   8   6  -2   11.80    0.60
   8   6  -2   12.10    0.60
   8  -6   2   11.60    0.70
   8   6  -2   10.00    0.60
  -8  -6   2   11.60    0.70
  -8   6  -2   12.30    0.60
  -8   6  -2   12.60    0.70
   8   5  -2   26.50    1.00
   8   5  -2   26.10    1.10
   8   5  -2   25.70    1.00
   8   5  -2   26.20    1.10
   8  -5   2   26.70    1.20
  -8   5  -2   27.00    1.10
  -8   5  -2   26.20    1.10
  -8  -5   2   25.80    1.20
   8   4  -2   19.50    0.80
   8  -4   2   20.20    1.00
   8   4  -2   19.60    0.90
   8   4  -2   19.20    0.80
   8   4  -2   18.10    0.80
  -8  -4   2   18.60    0.90
  -8  -4   2   17.10    1.00
  -8   4  -2   20.20    0.80
  -8   4  -2   19.00    0.90
  -8   4  -2   21.40    0.90
   8   3  -2  232.58    7.80
   8  -3   2  222.98    7.80
   8   3  -2  225.98    7.80
   8   3  -2  246.38    8.00
   8  -3   2  216.38    7.90
   8   3  -2  247.38    7.90
  -8  -3   2  232.28    7.80
  -8   3  -2  241.58    7.90
  -8   3  -2  237.28    8.50
  -8   3  -2  231.38    7.90
  -8  -3   2  235.38    7.90
  -8   3  -2  226.18    7.90
  -8  -3   2  231.08    8.60
   8   2  -2   24.40    1.00
   8   2  -2   26.90    1.20
   8  -2   2   25.10    1.20
   8   2  -2   24.90    1.10
   8  -2   2   25.10    1.00
   8   2  -2   23.40    1.40
  -8  -2   2   25.20    1.20
  -8  -2   2   24.40    1.00
  -8   2  -2   25.20    1.90
  -8  -2   2   24.60    1.80
  -8   2  -2   27.50    1.60
  -8   2  -2   23.40    1.70
  -8   2  -2   25.00    1.10
   8   1  -2  102.99    3.70
   8   1  -2   98.69    4.00
   8   1  -2  106.99    3.60
   8   1  -2  107.09    3.60
   8   1  -2   96.99    3.70
   8  -1   2  110.39    3.60
   8  -1   2  106.29    4.10
   8   1  -2  103.39    3.60
  -8  -1   2  103.09    3.70
  -8   1  -2  105.39    3.70
  -8  -1   2  104.79    3.80
  -8   1  -2  103.69    3.60
  -8   1  -2   97.29    4.10
  -8  -1   2  106.79    4.30
  -8   1  -2  102.19    4.80
   8   0  -2   44.90    1.80
   8   0  -2   41.40    1.60
   8   0   2   42.10    1.80
   8   0   2   46.20    1.60
   8   0  -2   38.60    1.60
   8   0  -2   39.20    1.60
   8   0   2   45.10    1.60
  -8   0  -2   46.00    2.40
  -8   0  -2   45.20    1.60
  -8   0   2   39.40    1.80
  -8   0  -2   47.70    1.80
  -8   0   2   38.80    1.60
  -8   0   2   39.30    2.10
  -8   0   2   38.80    2.30
  -8   0  -2   45.10    2.20
   8   1   2  106.69    3.70
   8   1   2  111.19    3.80
   8  -1  -2  107.29    3.70
   8  -1  -2  110.49    3.70
   8   1   2  105.89    4.00
   8   1   2  106.39    4.60
   8   1   2  108.39    3.80
  -8  -1  -2  105.99    4.50
  -8  -1  -2  102.69    3.90
  -8   1   2  114.69    4.70
  -8   1   2  107.19    4.40
  -8  -1  -2  110.49    4.40
  -8   1   2  106.99    3.80
  -8   1   2  111.39    3.90
  -8  -1  -2  106.79    3.80
   8   2   2   26.90    1.60
   8  -2  -2   24.80    1.00
   8   2   2   25.20    1.40
   8   2   2   25.50    1.00
   8  -2  -2   23.90    1.00
  -8  -2  -2   26.40    1.10
  -8   2   2   24.10    1.80
  -8   2   2   27.00    1.20
  -8  -2  -2   29.90    1.80
  -8   2   2   26.60    1.70
  -8  -2  -2   25.70    1.30
  -8   2   2   25.40    1.40
   8  -3  -2  226.48    7.80
   8   3   2  215.08    8.20
   8   3   2  231.18    8.00
   8   3   2  236.68    7.90
   8  -3  -2  239.78    7.90
   8  -3  -2  235.38    7.90
  -8   3   2  244.08    9.00
  -8   3   2  242.68    8.00
  -8  -3  -2  229.88    8.00
  -8  -3  -2  242.28    8.90
  -8   3   2  246.98    8.00
  -8  -3  -2  237.78    7.90
  -8   3   2  228.58    7.90
   8   4   2   17.80    0.80
   8  -4  -2   17.80    0.90
   8  -4  -2   18.20    0.80
   8   4   2   18.40    0.90
   8   4   2   18.90    0.80
   8  -4  -2   18.10    0.80
  -8   4   2   19.20    0.90
  -8  -4  -2   19.20    0.80
  -8   4   2   18.50    0.90
  -8  -4  -2   19.10    1.00
  -8   4   2   18.80    0.90
   8   5   2   25.50    1.00
   8  -5  -2   26.90    1.00
   8   5   2   26.80    1.00
   8   5   2   27.20    1.10
   8  -5  -2   26.50    1.20
   8  -5  -2   26.60    1.00
  -8   5   2   27.50    1.10
  -8  -5  -2   26.60    1.20
  -8   5   2   27.60    1.20
  -8  -5  -2   27.30    1.00
   8   6   2   10.70    0.50
   8  -6  -2   12.00    0.50
   8   6   2   11.30    0.70
   8   6   2   11.30    0.60
   8   6   2   10.80    0.50
  -8   6   2   13.10    0.80
  -8   6   2   11.60    0.60
  -8  -6  -2    9.80    0.60
  -8  -6  -2   11.50    0.60
   8  -7  -2    1.70    0.20
   8   7   2    1.50    0.20
   8   7   2    1.70    0.30
   8   7   2    1.90    0.20
   8   7   2    1.40    0.20
   8  -7  -2    2.10    0.30
  -8  -7  -2    1.70    0.30
  -8   7   2    1.60    0.20
  -8   7   2    1.90    0.20
   8   8   2   19.60    0.80
   8  -8  -2   20.40    0.80
   8   8   2   18.40    0.70
  -8   8   2   20.00    0.80
  -8  -8  -2   20.20    0.80
   9  -6   2   10.20    0.70
   9   6  -2    9.00    0.40
   9   6  -2    8.30    0.40
  -9   6  -2    9.30    0.50
  -9   6  -2    9.10    0.40
  -9  -6   2    9.10    0.50
   9  -5   2    0.80    0.20
   9   5  -2    0.50    0.20
   9   5  -2    0.30    0.20
   9   5  -2    0.50    0.20
  -9   5  -2    0.60    0.20
  -9   5  -2    0.50    0.20
  -9  -5   2    0.50    0.20
   9   4  -2    1.90    0.20
   9  -4   2    1.20    0.30
   9   4  -2    1.80    0.20
   9   4  -2    1.60    0.30
  -9   4  -2    1.60    0.30
  -9  -4   2    1.90    0.40
  -9   4  -2    1.30    0.20
   9   3  -2   49.50    2.10
   9   3  -2   50.39    1.80
   9   3  -2   47.40    1.90
   9  -3   2   52.09    1.90
  -9  -3   2   51.69    1.80
  -9   3  -2   51.19    1.90
  -9   3  -2   53.59    1.90
  -9   3  -2   52.39    1.80
   9  -2   2   17.60    0.80
   9   2  -2   19.50    0.90
   9   2  -2   17.70    0.80
   9   2  -2   16.50    0.80
  -9  -2   2   18.00    0.80
  -9   2  -2   18.40    0.90
  -9   2  -2   16.70    0.90
  -9   2  -2   18.00    0.80
  -9  -2   2   16.40    0.90
   9   1  -2   23.50    1.00
   9  -1   2   24.50    1.00
   9   1  -2   22.80    1.00
  -9  -1   2   24.40    1.00
  -9   1  -2   24.90    1.10
  -9   1  -2   24.50    1.00
  -9  -1   2   24.10    1.10
   9   0   2   15.40    0.70
   9   0  -2   15.00    0.70
   9   0  -2   16.70    0.70
   9   0  -2   15.40    0.70
   9   0   2   16.40    0.70
   9   0   2   15.00    0.80
   9   0  -2   15.30    0.70
   9   0   2   14.70    0.70
  -9   0  -2   16.00    0.70
  -9   0  -2   16.70    0.90
  -9   0   2   15.40    0.90
  -9   0   2   14.80    0.70
   9  -1  -2   24.20    1.00
   9   1   2   23.70    1.00
   9   1   2   25.30    0.90
   9  -1  -2   23.70    1.00
   9   1   2   24.50    1.10
   9  -1  -2   23.10    0.90
  -9   1   2   23.20    1.10
  -9   1   2   22.80    1.00
  -9  -1  -2   23.40    1.00
  -9  -1  -2   23.60    1.10
   9  -2  -2   18.60    0.80
   9  -2  -2   17.50    0.80
   9   2   2   18.90    0.90
   9   2   2   19.20    0.80
   9   2   2   18.80    0.80
  -9   2   2   18.30    0.80
  -9  -2  -2   18.30    0.80
  -9   2   2   19.40    1.00
  -9  -2  -2   19.30    0.90
   9   3   2   51.89    1.90
   9  -3  -2   49.40    1.80
   9   3   2   49.60    1.80
   9   3   2   47.90    1.80
   9  -3  -2   51.19    1.80
  -9   3   2   51.69    1.90
  -9   3   2   52.09    1.90
  -9  -3  -2   49.80    1.80
  -9  -3  -2   47.40    1.90
   9   4   2    2.00    0.20
   9  -4  -2    1.20    0.30
   9   4   2    1.60    0.20
   9   4   2    1.70    0.30
   9  -4  -2    1.60    0.20
  -9  -4  -2    1.70    0.30
  -9  -4  -2    1.80    0.30
  -9   4   2    1.30    0.20
  -9   4   2    1.20    0.20
  -9   4   2    1.40    0.30
   9  -5  -2    0.40    0.20
   9   5   2    0.40    0.20
   9   5   2    0.40    0.20
  -9   5   2    0.70    0.20
  -9  -5  -2    0.70    0.20
  -9  -5  -2    0.10    0.10
  -9   5   2    0.40    0.20
   9   6   2    9.20    0.50
   9  -6  -2   10.00    0.50
   9   6   2    9.10    0.40
  -9  -6  -2    9.30    0.50
  -9   6   2    9.60    0.40
  -9   6   2    9.10    0.50
  10   4  -2    2.50    0.20
  10  -4   2    2.60    0.20
  10  -4   2    2.60    0.20
 -10  -4   2    2.80    0.30
  10   3  -2    3.90    0.30
  10   3  -2    4.10    0.30
  10  -3   2    3.60    0.30
  10  -3   2    4.00    0.30
  10   3  -2    3.70    0.30
 -10   3  -2    4.00    0.30
 -10  -3   2    4.60    0.60
  10   2  -2   44.00    1.60
  10  -2   2   44.60    1.60
  10   2  -2   46.90    1.60
  10  -2   2   46.80    1.60
 -10  -2   2   47.70    1.70
 -10   2  -2   46.10    1.60
 -10  -2   2   45.80    1.60
  10   1  -2   10.80    0.50
  10   1  -2   10.60    0.50
  10  -1   2   10.50    0.50
 -10   1  -2   10.70    0.50
 -10  -1   2   10.90    0.60
 -10   1  -2   10.30    0.50
 -10  -1   2   11.20    0.60
  10   0  -2   10.90    0.50
  10   0   2   10.90    0.50
  10   0  -2   11.60    0.50
 -10   0   2   11.70    0.60
 -10   0  -2   10.60    0.50
 -10   0   2   11.30    0.50
 -10   0  -2   11.00    0.60
  10   1   2   11.20    0.50
  10   1   2   10.90    0.50
  10  -1  -2   11.00    0.50
 -10   1   2   11.10    0.60
 -10   1   2   11.70    0.50
 -10  -1  -2   10.20    0.60
 -10  -1  -2   10.60    0.50
  10  -2  -2   43.00    1.60
  10   2   2   45.70    1.60
  10   2   2   47.90    1.70
  10  -2  -2   46.40    1.60
 -10  -2  -2   46.00    1.70
 -10   2   2   45.20    1.60
 -10   2   2   46.30    1.70
 -10  -2  -2   45.90    1.70
  10  -3  -2    4.00    0.30
  10   3   2    4.30    0.30
  10  -3  -2    3.70    0.30
  10   3   2    4.00    0.30
 -10   3   2    3.60    0.30
 -10  -3  -2    3.90    0.20
 -10  -3  -2    4.30    0.40
  10   4   2    2.50    0.30
  10  -4  -2    2.60    0.20
  10   4   2    2.50    0.20
  10  -4  -2    2.60    0.20
 -10  -4  -2    2.70    0.30
 -10   4   2    2.50    0.20
   0  12  -3    0.20    0.10
   0  12  -3    0.20    0.10
   0 -12   3    0.30    0.20
   0  11  -3   53.59    1.90
   0  11  -3   52.79    1.90
   0 -11   3   53.49    2.00
   0  10  -3   42.80    1.60
   0  10  -3   40.20    1.70
   0 -10   3   43.90    1.60
   0  10  -3   41.90    1.60
   0  10  -3   41.40    1.60
   0 -10   3   43.20    1.70
   0   9  -3    1.60    0.20
   0  -9   3    1.10    0.20
   0   9  -3    0.50    0.30
   0   9  -3    1.30    0.30
   0   9  -3    0.70    0.30
   0   9  -3    0.90    0.30
   0  -8   3   36.70    1.50
   0   8  -3   40.80    1.90
   0  -8   3   42.40    2.10
   0  -8   3   37.90    1.60
   0   8  -3   40.40    1.60
   0   8  -3   39.70    1.50
   0   8  -3   40.30    1.50
   0   8  -3   39.20    2.00
   0   8  -3   39.00    1.60
   0  -7   3  386.46   13.20
   0   7  -3  385.86   13.00
   0   6  -3   40.40    1.60
   0   6  -3   44.50    2.00
   0   6  -3   41.40    1.50
   0  -6   3   43.30    1.90
   0   5  -3  295.77   10.90
   0   4  -3 2268.47   76.99
   0   3  -3 1403.86   47.80
   0   2  -3 3435.66  113.79
   0   1  -3 3826.02  126.39
   0  -1  -3 4510.65  149.59
   0  -2  -3 3578.64  119.89
   0  -3  -3 1385.16   50.19
   0  -5  -3  257.87   20.80
   0   5   3  284.77   10.60
   0  -6  -3   43.00    1.90
   0   6   3   42.60    2.10
   0   6   3   38.80    1.50
   0   6   3   42.60    1.60
   0  -6  -3   44.00    1.80
   0   7   3  387.36   12.90
   0  -8  -3   36.60    1.50
   0  -8  -3   38.40    1.60
   0   8   3   39.10    2.30
   0   8   3   33.80    1.50
   0   8   3   37.70    1.40
   0   8   3   39.10    1.60
   0   8   3   37.90    1.40
   0  -8  -3   40.70    2.10
   0   8   3   40.50    1.60
   0  -8  -3   38.80    1.90
   0  -9  -3    0.80    0.30
   0   9   3    1.90    0.30
   0   9   3    1.20    0.70
   0  -9  -3    1.50    0.30
   0   9   3    1.60    0.20
   0  -9  -3    0.90    0.50
   0   9   3    1.20    0.30
   0  10   3   40.20    1.50
   0 -10  -3   40.40    1.70
   0  10   3   39.70    1.50
   0  10   3   40.40    1.50
   0  10   3   41.30    1.50
   0 -10  -3   41.40    1.60
   0 -11  -3   49.99    1.90
   0  11   3   52.79    1.90
   0  11   3   50.79    1.80
   0 -11  -3   53.59    2.00
   0 -12  -3    0.20    0.20
   0 -12  -3    0.30    0.10
   0  12   3    0.30    0.10
   0  12   3    0.10    0.10
   1 -12   3   10.10    0.60
   1  12  -3    9.90    0.40
   1  12  -3    9.50    0.50
  -1 -12   3   10.20    0.50
  -1  12  -3   10.70    0.50
   1  11  -3   16.00    0.70
   1  11  -3   16.10    0.70
   1  11  -3   16.80    0.80
   1 -11   3   15.90    0.80
  -1 -11   3   16.90    0.80
  -1  11  -3   14.70    0.70
  -1  11  -3   15.00    0.70
   1  10  -3  117.79    4.20
   1 -10   3  129.99    4.20
   1  10  -3  118.39    4.20
   1  10  -3  118.59    4.10
   1 -10   3  126.99    4.30
   1  10  -3  120.79    4.20
  -1  10  -3  118.89    4.30
  -1 -10   3  121.39    4.30
  -1  10  -3  122.49    4.20
  -1  10  -3  114.89    4.00
   1  -9   3  325.57   11.50
   1  -9   3  326.37   10.60
   1  -9   3  305.57   10.70
   1   9  -3  300.57   10.60
  -1   9  -3  320.07   11.10
  -1   9  -3  301.47   10.50
  -1   9  -3  319.87   10.40
  -1  -9   3  323.67   11.20
  -1  -9   3  306.17   10.60
   1   8  -3   17.10    0.70
   1   8  -3   17.10    0.80
   1   8  -3   17.00    0.80
   1   8  -3   15.00    0.80
   1   8  -3   15.90    0.80
   1   8  -3   16.50    0.90
   1  -8   3   17.30    1.20
   1  -8   3   18.00    1.00
   1  -8   3   16.60    1.30
   1   8  -3   17.00    0.80
  -1   8  -3   16.10    1.40
  -1   8  -3   15.40    0.70
  -1   8  -3   14.10    0.70
  -1   8  -3   14.90    0.90
  -1   8  -3   16.60    0.80
   1  -7   3   42.40    2.10
   1   7  -3   40.50    1.60
   1  -7   3   44.30    2.00
   1   7  -3   40.40    1.60
   1   7  -3   42.50    1.80
   1   7  -3   40.10    1.60
   1   7  -3   39.30    1.70
   1  -7   3   39.70    1.70
   1   7  -3   39.30    1.50
   1   7  -3   41.00    1.50
   1   7  -3   42.80    1.60
   1   7  -3   39.80    1.50
  -1   7  -3   45.10    1.70
  -1   7  -3   43.60    1.70
  -1  -7   3   43.90    1.90
  -1   7  -3   41.50    1.50
  -1   7  -3   41.00    1.50
  -1   7  -3   43.20    2.20
  -1   7  -3   41.40    1.60
   1   6  -3  261.57    8.50
   1   6  -3  258.57    8.40
   1   6  -3  255.57    8.40
   1   6  -3  247.88    8.40
   1   6  -3  254.57    8.40
   1   6  -3  257.07    8.40
   1  -6   3  244.78    8.70
  -1  -6   3  250.17    8.60
  -1   6  -3  238.08    8.50
   1   5  -3 1168.78   39.90
   1   5  -3 1162.08   38.00
  -1   5  -3 1051.89   42.30
  -1   5  -3 1155.78   38.90
   1   4  -3  623.04   20.80
   1   4  -3  635.54   22.20
  -1   4  -3  586.44   24.30
  -1   4  -3  624.14   21.60
   1  -3   3   29.30    1.20
   1   3  -3   31.50    1.10
   1  -3   3   32.60    1.30
  -1  -3   3   27.10    1.00
  -1   3  -3   29.00    1.30
  -1   3  -3   28.10    1.10
  -1   2  -3  129.59    5.10
   1  -1  -3 6293.07  208.28
   1   2   3  132.99    5.00
   1  -2  -3  114.69    6.90
  -1  -2  -3  123.99    7.20
  -1   2   3  129.69    5.10
   1   3   3   32.00    1.40
   1  -3  -3   33.00    1.30
   1   3   3   28.50    1.20
   1  -3  -3   28.60    1.20
   1   3   3   27.60    1.10
  -1   3   3   31.00    1.40
  -1  -3  -3   27.80    1.20
  -1  -3  -3   30.30    1.20
   1  -4  -3  608.24   26.10
   1   4   3  584.94   21.20
  -1   4   3  632.54   21.50
   1  -5  -3 1136.29   46.90
   1   5   3 1211.18   40.00
  -1   5   3 1171.68   40.50
   1   6   3  258.97    8.50
   1   6   3  252.97    8.50
  -1   6   3  245.18    8.40
   1  -7  -3   43.60    1.60
   1  -7  -3   47.00    2.00
   1   7   3   41.10    1.50
   1  -7  -3   45.00    1.70
   1   7   3   41.20    1.60
   1   7   3   40.20    1.60
   1   7   3   44.80    2.20
   1   7   3   41.40    1.60
   1   7   3   42.80    1.60
  -1   7   3   40.00    1.50
  -1   7   3   42.30    2.40
  -1   7   3   46.50    1.60
  -1  -7  -3   40.60    1.70
  -1   7   3   40.20    1.50
  -1   7   3   44.10    1.70
  -1  -7  -3   44.30    1.60
  -1   7   3   39.30    1.50
  -1  -7  -3   43.30    2.00
  -1  -7  -3   43.20    1.90
   1  -8  -3   17.70    0.80
   1   8   3   16.30    0.80
   1   8   3   13.80    1.40
   1   8   3   15.60    0.70
   1  -8  -3   16.10    0.90
   1  -8  -3   16.70    1.20
   1   8   3   17.10    0.80
   1  -8  -3   18.20    1.40
   1   8   3   16.50    0.70
  -1   8   3   16.00    0.70
  -1  -8  -3   17.50    0.80
  -1  -8  -3   15.40    0.90
  -1   8   3   17.40    0.80
  -1   8   3   16.20    0.90
  -1  -8  -3   15.40    1.10
  -1   8   3   14.80    0.70
  -1  -8  -3   18.10    1.30
  -1   8   3   15.20    0.80
  -1   8   3   16.80    1.60
   1  -9  -3  321.57   11.50
   1   9   3  322.67   11.20
   1  -9  -3  292.97   11.10
   1   9   3  314.17   10.60
  -1  -9  -3  314.87   11.30
  -1   9   3  323.17   11.60
  -1   9   3  311.67   10.50
  -1  -9  -3  318.77   10.50
   1  10   3  121.69    4.10
   1  10   3  117.19    4.10
   1  10   3  122.19    4.10
   1 -10  -3  122.59    4.30
   1  10   3  120.19    4.10
   1 -10  -3  119.59    4.20
  -1 -10  -3  117.39    4.10
  -1  10   3  122.09    4.10
  -1 -10  -3  121.39    4.30
  -1  10   3  121.79    4.10
  -1  10   3  117.29    4.10
   1 -11  -3   16.20    0.70
   1  11   3   17.20    0.70
   1  11   3   16.50    0.70
   1  11   3   16.60    0.70
  -1 -11  -3   16.90    0.70
  -1  11   3   16.50    0.80
  -1  11   3   15.10    0.70
  -1 -11  -3   17.10    0.80
  -1  11   3   15.70    0.70
   1 -12  -3    9.40    0.40
   1 -12  -3   10.30    0.70
   1  12   3    9.30    0.40
   1  12   3    9.10    0.40
  -1  12   3    9.70    0.40
   2  12  -3    4.90    0.30
   2 -12   3    4.70    0.30
  -2  12  -3    4.20    0.30
  -2 -12   3    4.70    0.30
   2 -11   3  121.79    4.20
   2  11  -3  119.59    4.00
   2  11  -3  118.79    4.10
   2  11  -3  119.39    4.00
   2  11  -3  117.49    4.00
  -2  11  -3  109.39    4.00
  -2 -11   3  118.09    4.10
  -2  11  -3  120.49    4.00
   2 -10   3   80.99    2.90
   2  10  -3   76.49    2.70
   2 -10   3   78.99    2.80
   2  10  -3   71.49    2.80
   2  10  -3   74.69    2.70
   2  10  -3   75.59    2.70
   2  10  -3   77.69    2.80
  -2  10  -3   78.69    2.70
  -2  10  -3   76.79    2.70
  -2  10  -3   76.19    2.60
  -2 -10   3   79.99    2.80
   2   9  -3   17.70    0.80
   2   9  -3   18.40    0.90
   2  -9   3   15.80    1.50
   2   9  -3   19.10    0.90
   2   9  -3   19.90    0.80
   2  -9   3   16.60    0.90
   2   9  -3   18.40    1.00
   2   9  -3   17.50    0.80
   2  -9   3   17.50    1.00
  -2   9  -3   15.40    0.80
  -2  -9   3   18.10    1.20
  -2   9  -3   15.90    1.50
  -2   9  -3   15.40    1.00
  -2   9  -3   16.70    0.80
   2  -8   3  165.68    6.40
   2  -8   3  163.68    6.70
   2   8  -3  172.18    5.70
   2   8  -3  173.28    5.80
   2   8  -3  172.08    5.90
   2   8  -3  174.88    5.70
   2  -8   3  161.68    5.90
   2   8  -3  172.38    5.80
   2  -8   3  170.48    5.80
   2   8  -3  173.78    5.80
  -2   8  -3  171.18    5.70
  -2   8  -3  161.58    5.70
  -2   8  -3  163.78    6.70
  -2   8  -3  168.08    5.70
  -2  -8   3  167.68    6.30
   2  -7   3  154.68    5.70
   2   7  -3  144.09    5.10
   2   7  -3  148.39    5.20
   2   7  -3  151.28    5.20
   2  -7   3  154.68    6.00
   2  -7   3  141.29    5.30
   2   7  -3  150.38    5.10
   2   7  -3  152.28    5.10
   2   7  -3  150.58    5.20
   2  -7   3  149.19    5.20
   2   7  -3  149.49    5.10
   2   7  -3  152.78    5.20
  -2   7  -3  157.08    6.10
  -2   7  -3  150.18    5.20
  -2  -7   3  158.58    5.40
  -2   7  -3  143.59    5.10
  -2   7  -3  156.58    5.10
  -2   7  -3  152.18    5.10
   2  -6   3  519.55   16.50
   2  -6   3  474.45   16.60
   2  -5   3    4.40    0.60
   2  -5   3    3.60    0.50
  -2   5  -3    3.30    0.80
  -2   5  -3    4.20    0.40
  -2  -5   3    4.00    0.30
  -2  -5   3    4.50    0.50
   2  -4   3  984.50   43.10
  -2   4  -3 1087.69   36.00
   2  -3   3 1118.79   45.60
  -2   3  -3 1178.18   39.30
   2  -2   3 4669.83  157.78
   2  -1   3 3053.09  105.29
   2   1  -3 3133.19  102.69
   2   0  -3  765.82   26.40
   2   0   3  808.32   29.30
   2   0  -3  789.42   27.90
  -2   0  -3  791.82   26.90
   2  -1  -3 3326.97  112.09
   2  -2  -3 5144.79  172.88
   2   3   3 1265.17   39.80
   2  -3  -3 1101.49   43.80
  -2   3   3 1156.88   40.20
   2  -4  -3 1041.80   41.50
   2   4   3 1003.50   36.20
   2   4   3  991.70   36.00
  -2   4   3 1101.29   36.00
   2   5   3    4.70    0.80
   2  -5  -3    5.00    0.60
  -2  -5  -3    5.70    0.50
  -2   5   3    4.00    0.50
  -2   5   3    4.70    0.90
   2   6   3  565.24   19.80
  -2   6   3  539.45   20.90
   2  -7  -3  143.99    5.10
   2   7   3  143.89    5.10
   2   7   3  144.29    5.00
   2  -7  -3  150.68    5.10
   2  -7  -3  144.09    5.20
   2  -7  -3  153.78    5.90
   2  -7  -3  143.49    5.50
   2   7   3  149.99    5.00
   2   7   3  148.49    5.00
   2   7   3  152.78    5.10
   2   7   3  154.38    5.60
   2   7   3  152.78    5.00
  -2   7   3  148.69    6.10
  -2   7   3  150.78    5.30
  -2   7   3  140.09    5.00
  -2   7   3  147.79    5.10
  -2  -7  -3  146.39    5.00
  -2  -7  -3  152.08    5.50
  -2   7   3  146.09    5.00
  -2  -7  -3  142.29    5.10
  -2  -7  -3  153.48    5.40
   2   8   3  167.58    5.60
   2   8   3  165.98    5.60
   2   8   3  161.88    6.20
   2   8   3  159.78    5.60
   2  -8  -3  168.78    5.80
   2   8   3  166.98    5.50
   2  -8  -3  164.98    5.70
   2   8   3  167.48    5.60
   2  -8  -3  161.58    6.20
   2   8   3  168.18    5.60
  -2   8   3  157.48    5.50
  -2  -8  -3  169.68    6.20
  -2  -8  -3  166.48    5.60
  -2   8   3  160.78    5.60
  -2   8   3  156.78    5.50
  -2  -8  -3  164.18    5.70
  -2   8   3  161.98    6.80
  -2  -8  -3  161.68    6.00
  -2   8   3  167.28    5.90
   2  -9  -3   18.70    1.00
   2  -9  -3   18.60    1.60
   2   9   3   19.10    0.80
   2   9   3   17.90    0.80
   2  -9  -3   17.00    1.30
   2  -9  -3   18.40    0.90
   2   9   3   15.90    1.20
   2   9   3   18.00    0.80
   2   9   3   18.30    0.90
  -2   9   3   17.70    1.80
  -2  -9  -3   16.50    1.30
  -2  -9  -3   16.80    0.90
  -2  -9  -3   18.40    0.90
  -2   9   3   17.80    0.80
   2  10   3   74.99    2.80
   2 -10  -3   76.59    2.90
   2  10   3   77.89    2.70
   2  10   3   78.69    2.70
   2 -10  -3   77.69    2.80
   2  10   3   76.39    2.70
  -2 -10  -3   75.69    2.80
  -2  10   3   78.09    2.70
  -2 -10  -3   77.19    2.70
  -2  10   3   77.79    2.70
   2 -11  -3  123.29    4.20
   2  11   3  112.99    4.10
   2  11   3  118.89    4.10
   2  11   3  117.69    4.10
   2 -11  -3  125.49    4.10
  -2  11   3  122.99    4.10
  -2 -11  -3  116.79    4.10
  -2 -11  -3  121.19    4.20
  -2  11   3  124.39    4.10
   2  12   3    3.70    0.30
   2 -12  -3    4.30    0.30
  -2  12   3    4.20    0.30
  -2 -12  -3    4.30    0.30
   3 -11   3   47.30    1.70
   3  11  -3   46.10    1.60
   3  11  -3   42.30    1.60
   3  11  -3   45.00    1.60
   3  11  -3   46.30    1.70
  -3  11  -3   43.80    1.60
  -3 -11   3   46.10    1.70
   3  10  -3   62.49    2.40
   3 -10   3   69.99    2.50
   3  10  -3   65.19    2.30
   3  10  -3   65.49    2.40
   3  10  -3   63.79    2.30
   3  10  -3   67.09    2.30
  -3  10  -3   64.89    2.30
  -3  10  -3   65.29    2.30
  -3 -10   3   65.89    2.40
   3  -9   3    3.70    0.60
   3   9  -3    3.40    0.50
   3  -9   3    2.90    0.40
   3   9  -3    3.30    0.40
   3   9  -3    2.50    0.30
   3   9  -3    3.20    0.40
   3  -9   3    2.00    0.70
   3   9  -3    2.90    0.40
  -3   9  -3    2.70    0.40
  -3  -9   3    2.90    0.60
  -3   9  -3    3.40    0.40
  -3   9  -3    2.70    0.30
  -3   9  -3    2.60    1.00
   3   8  -3   50.69    2.00
   3  -8   3   47.50    1.90
   3   8  -3   50.19    1.80
   3   8  -3   49.30    1.90
   3   8  -3   48.30    1.90
   3   8  -3   50.79    1.90
   3   8  -3   48.50    1.80
   3  -8   3   47.80    2.80
   3  -8   3   51.19    2.10
  -3   8  -3   49.50    1.80
  -3   8  -3   49.00    1.80
  -3   8  -3   47.80    2.80
  -3  -8   3   48.90    2.10
  -3   8  -3   48.30    1.80
   3   7  -3   25.30    1.30
   3  -7   3   23.40    1.40
   3   7  -3   23.30    1.00
   3   7  -3   23.50    1.00
   3   7  -3   24.20    1.00
   3   7  -3   24.70    1.00
   3  -7   3   22.30    1.70
   3   7  -3   22.70    0.90
   3   7  -3   23.70    1.00
  -3   7  -3   22.10    1.90
  -3   7  -3   22.10    1.00
  -3   7  -3   21.40    1.00
  -3   7  -3   22.70    1.00
  -3  -7   3   24.30    1.20
  -3   7  -3   21.70    1.10
   3   6  -3   77.79    2.60
   3   6  -3   77.29    2.70
   3   6  -3   75.99    2.70
   3   6  -3   75.79    2.70
   3   6  -3   76.39    2.60
   3   6  -3   74.79    2.70
   3   6  -3   78.49    2.70
   3  -6   3   70.09    2.80
   3   6  -3   73.89    2.70
   3  -6   3   81.39    3.50
   3   6  -3   77.49    2.70
   3  -6   3   73.59    2.70
   3   6  -3   70.59    2.70
  -3   6  -3   78.09    2.90
  -3   6  -3   75.59    2.70
  -3   6  -3   69.49    2.60
  -3  -6   3   80.19    2.80
  -3   6  -3   73.29    2.60
  -3   6  -3   75.39    3.60
  -3   5  -3  514.95   19.60
  -3  -4   3   45.30    1.60
  -3   4  -3   43.80    2.30
  -3  -4   3   45.10    1.80
  -3   4  -3   45.80    1.80
  -3  -4   3   49.90    1.70
  -3   4  -3   41.10    1.90
   3  -3   3 1649.13   61.79
  -3   3  -3 1654.63   56.29
   3   2  -3 1283.17   42.00
  -3   2  -3 1247.18   43.30
  -3  -1   3  107.39    4.00
  -3   1  -3  116.99    4.30
   3   0   3  482.15   20.10
   3   0  -3  492.35   19.00
   3   0  -3  470.35   16.70
  -3   0  -3  476.45   17.30
   3  -1  -3  107.19    3.80
   3   1   3  107.09    3.80
  -3  -1  -3  106.19    4.10
   3  -2  -3 1267.27   46.10
   3   2   3 1238.08   41.90
  -3   2   3 1213.08   42.50
   3  -3  -3 1689.43   59.79
   3   3   3 1489.15   54.99
  -3   3   3 1637.34   54.89
   3   4   3   46.10    1.70
   3   4   3   46.10    1.80
   3   4   3   44.70    2.10
   3   4   3   44.50    2.30
   3  -4  -3   46.00    1.90
   3  -4  -3   42.20    2.10
  -3   4   3   44.90    2.40
  -3  -4  -3   46.70    1.90
  -3  -4  -3   46.80    1.80
  -3   4   3   44.10    2.00
   3   5   3  436.26   15.70
   3   6   3   78.39    2.70
   3  -6  -3   77.49    2.80
   3  -6  -3   75.39    2.80
   3  -6  -3   74.49    3.20
   3  -6  -3   76.79    3.60
   3   6   3   80.39    2.70
   3   6   3   74.49    2.60
   3  -6  -3   80.29    2.90
   3   6   3   80.59    2.70
   3   6   3   73.99    2.70
   3   6   3   86.19    3.20
  -3   6   3   76.59    3.00
  -3   6   3   78.99    2.80
  -3  -6  -3   78.99    2.90
  -3  -6  -3   78.69    3.10
  -3  -6  -3   67.79    2.70
  -3   6   3   75.49    3.80
  -3  -6  -3   69.99    2.70
  -3   6   3   75.59    2.70
   3  -7  -3   23.80    1.70
   3   7   3   23.00    1.00
   3   7   3   23.10    1.00
   3  -7  -3   22.40    1.50
   3  -7  -3   23.40    1.00
   3  -7  -3   22.70    1.10
   3   7   3   22.20    0.90
   3   7   3   24.30    0.90
   3   7   3   22.30    1.00
   3  -7  -3   21.90    1.00
   3   7   3   24.20    1.40
  -3  -7  -3   26.30    1.40
  -3   7   3   24.10    1.00
  -3  -7  -3   23.40    0.90
  -3   7   3   23.40    2.00
  -3  -7  -3   24.40    1.20
  -3  -7  -3   21.50    1.00
  -3   7   3   23.00    1.00
  -3   7   3   23.10    1.30
   3  -8  -3   52.69    2.80
   3  -8  -3   49.60    2.50
   3   8   3   48.20    1.80
   3   8   3   50.49    1.90
   3   8   3   49.40    2.20
   3   8   3   50.69    1.90
   3   8   3   50.59    1.80
   3  -8  -3   52.49    2.00
   3   8   3   47.90    1.90
   3  -8  -3   52.09    2.00
   3  -8  -3   50.99    1.90
   3   8   3   49.50    1.80
   3   8   3   48.20    1.90
  -3   8   3   50.89    1.80
  -3   8   3   47.30    3.00
  -3  -8  -3   49.40    1.90
  -3  -8  -3   49.80    2.30
  -3   8   3   49.80    2.20
  -3   8   3   52.59    1.90
  -3  -8  -3   49.00    1.80
   3  -9  -3    3.60    0.40
   3   9   3    2.70    0.40
   3   9   3    4.10    0.40
   3  -9  -3    4.10    0.70
   3   9   3    3.00    0.30
   3   9   3    3.00    0.20
   3   9   3    3.90    0.40
   3   9   3    3.70    0.40
  -3   9   3    4.00    0.40
  -3   9   3    3.00    1.00
  -3  -9  -3    3.40    0.70
  -3  -9  -3    2.50    0.30
   3  10   3   63.39    2.30
   3  10   3   65.89    2.30
   3 -10  -3   65.99    2.40
   3 -10  -3   67.79    2.40
   3  10   3   63.09    2.30
   3  10   3   65.39    2.30
  -3  10   3   67.19    2.30
  -3  10   3   64.79    2.30
  -3 -10  -3   64.49    2.40
  -3 -10  -3   64.69    2.30
   3  11   3   44.90    1.60
   3  11   3   45.90    1.60
   3 -11  -3   47.70    1.70
  -3  11   3   46.60    1.60
  -3  11   3   47.80    1.60
  -3 -11  -3   45.20    1.70
   4  11  -3   84.69    2.90
   4  11  -3   88.39    2.90
   4  11  -3   85.39    2.90
  -4  11  -3   78.79    2.80
   4  10  -3   26.60    1.10
   4  10  -3   25.80    1.10
   4 -10   3   28.50    1.20
   4  10  -3   29.20    1.40
   4  10  -3   27.10    1.10
  -4  10  -3   25.40    1.00
  -4  10  -3   25.80    1.00
   4   9  -3    9.50    0.50
   4   9  -3   10.50    0.60
   4  -9   3   10.40    0.80
   4   9  -3   10.30    0.60
   4   9  -3   10.00    0.70
   4   9  -3   10.50    0.60
   4   9  -3    9.60    0.60
  -4   9  -3   10.30    0.60
  -4   9  -3    9.90    0.50
   4   8  -3   87.49    3.10
   4   8  -3   83.99    3.10
   4  -8   3   80.39    4.10
   4   8  -3   90.99    3.00
   4  -8   3   84.59    3.20
   4   8  -3   84.29    3.00
   4   8  -3   89.99    3.00
   4   8  -3   88.29    3.00
  -4  -8   3   84.59    3.30
  -4   8  -3   74.89    3.20
  -4   8  -3   85.39    3.00
  -4   8  -3   84.49    3.00
  -4   8  -3   80.19    4.20
   4  -7   3  185.28    6.60
   4   7  -3  195.28    6.40
   4   7  -3  190.48    6.40
   4   7  -3  199.98    6.50
   4   7  -3  194.08    6.40
   4   7  -3  189.98    6.40
   4   7  -3  187.08    6.40
   4  -7   3  188.38    7.80
   4  -7   3  181.08    6.50
   4   7  -3  194.88    6.40
   4  -7   3  182.08    6.50
   4   7  -3  194.98    6.40
  -4   7  -3  185.68    7.70
  -4  -7   3  193.98    6.70
  -4   7  -3  192.18    6.40
  -4   7  -3  182.58    7.20
  -4   7  -3  177.88    6.30
  -4   7  -3  185.68    6.40
   4   6  -3  153.48    5.20
   4   6  -3  152.98    5.10
   4   6  -3  146.99    5.10
   4   6  -3  148.39    5.10
   4   6  -3  146.69    5.10
   4   6  -3  149.49    5.10
   4  -6   3  146.79    6.10
   4   6  -3  152.48    5.10
   4   6  -3  146.69    5.00
   4   6  -3  145.09    5.00
   4  -6   3  151.38    5.20
   4  -6   3  144.39    5.30
   4  -6   3  144.29    5.10
   4   6  -3  158.38    5.20
  -4   6  -3  144.29    5.00
  -4   6  -3  145.49    6.30
  -4   6  -3  155.28    5.20
  -4   6  -3  147.79    5.40
  -4   6  -3  140.69    5.00
  -4  -6   3  158.38    5.30
   4  -5   3    6.30    0.60
   4   5  -3    6.30    0.40
   4   5  -3    5.00    0.50
   4  -5   3    5.10    0.80
   4   5  -3    4.90    0.40
   4  -5   3    6.30    0.50
   4   5  -3    5.90    0.50
  -4   5  -3    6.10    0.70
  -4   5  -3    5.40    1.20
   4   4  -3   99.49    3.40
   4  -4   3  102.79    4.10
   4   4  -3  100.79    3.40
   4   4  -3  102.69    3.50
   4   4  -3  102.29    3.50
   4   4  -3   99.59    3.60
   4   4  -3  102.29    3.50
   4   4  -3  108.39    3.60
   4   4  -3  101.79    3.40
  -4   4  -3   98.29    3.70
  -4  -4   3  102.59    3.60
  -4   4  -3   95.79    4.40
  -4   4  -3   91.59    3.80
  -4   4  -3   93.59    3.50
  -4   4  -3   92.69    3.40
   4   3  -3  651.53   21.10
   4  -3   3  629.74   30.60
  -4   3  -3  601.44   23.30
   4   2  -3  637.84   21.30
   4  -2   3  628.74   28.60
  -4   2  -3  603.34   22.90
   4   1  -3  408.26   14.70
   4  -1   3  407.06   20.20
   4   1  -3  431.76   17.40
  -4   1  -3  418.36   16.60
   4   0   3   40.70    1.50
   4   0   3   40.30    1.60
   4   0   3   45.80    1.90
   4   0  -3   42.50    1.90
  -4   0  -3   40.00    2.10
  -4   0  -3   43.40    1.70
  -4   0  -3   37.30    1.80
  -4   0   3   41.20    1.70
   4  -1  -3  375.96   13.20
  -4   1   3  405.36   13.80
   4  -2  -3  606.34   30.40
   4   2   3  619.44   21.70
  -4   2   3  603.24   22.70
   4   3   3  335.87   12.90
   4  -4  -3   86.59    3.30
   4  -4  -3   89.39    3.80
   4   4   3   98.39    3.80
   4   4   3   96.09    3.40
   4  -4  -3   95.79    3.70
  -4  -4  -3  100.49    3.60
  -4  -4  -3   96.99    3.50
  -4   4   3   95.39    3.30
  -4   4   3   90.49    3.40
  -4   4   3   99.19    3.80
   4   5   3    4.70    0.40
   4  -5  -3    4.30    0.80
   4   5   3    5.80    0.60
   4   5   3    5.40    0.40
   4   5   3    4.90    0.40
   4   5   3    5.10    1.00
   4  -5  -3    5.00    0.70
   4   5   3    5.90    0.40
  -4   5   3    5.00    0.40
  -4   5   3    6.60    0.80
  -4  -5  -3    4.80    0.30
  -4   5   3    4.90    1.10
  -4  -5  -3    5.60    0.50
  -4   5   3    4.90    0.70
  -4  -5  -3    4.40    0.50
  -4  -5  -3    6.00    0.70
  -4   5   3    6.00    0.50
   4  -6  -3  154.48    5.90
   4   6   3  153.28    5.20
   4   6   3  151.88    5.20
   4  -6  -3  145.49    5.30
   4   6   3  164.98    5.70
   4  -6  -3  150.28    6.20
   4   6   3  147.29    5.20
   4  -6  -3  159.68    5.40
   4   6   3  156.38    5.30
   4  -6  -3  155.88    5.30
   4   6   3  151.38    5.10
  -4  -6  -3  141.09    5.30
  -4   6   3  149.39    5.20
  -4   6   3  162.88    6.80
  -4  -6  -3  150.48    5.60
  -4   6   3  156.18    5.20
  -4   6   3  156.18    5.70
  -4  -6  -3  158.48    5.70
  -4  -6  -3  141.89    5.20
  -4   6   3  157.38    5.30
   4   7   3  191.08    6.40
   4   7   3  188.78    6.40
   4  -7  -3  182.48    7.60
   4   7   3  194.28    6.50
   4   7   3  189.08    6.40
   4  -7  -3  189.88    6.50
   4   7   3  198.68    6.50
   4   7   3  189.58    6.30
   4  -7  -3  188.28    7.20
   4  -7  -3  191.98    6.60
   4  -7  -3  191.38    6.50
  -4   7   3  191.08    8.10
  -4   7   3  190.48    6.90
  -4  -7  -3  183.08    6.40
  -4  -7  -3  191.68    6.90
  -4   7   3  194.48    6.40
  -4   7   3  194.68    6.50
  -4  -7  -3  186.28    6.50
   4  -8  -3   85.39    3.10
   4   8   3   84.59    3.00
   4   8   3   89.19    3.10
   4  -8  -3   80.39    4.50
   4   8   3   84.39    3.00
   4  -8  -3   86.99    3.10
   4   8   3   85.59    3.00
   4  -8  -3   85.89    3.70
   4  -8  -3   89.49    3.20
   4   8   3   82.79    3.00
  -4   8   3   86.59    3.10
  -4  -8  -3   83.19    3.00
  -4  -8  -3   82.99    3.50
  -4   8   3   88.19    3.00
  -4   8   3   86.29    4.50
  -4  -8  -3   82.69    3.10
  -4   8   3   84.89    3.40
   4   9   3    9.90    0.60
   4   9   3   10.30    0.60
   4  -9  -3   10.10    0.60
   4  -9  -3   10.10    0.60
   4   9   3    9.80    0.60
   4   9   3   10.70    0.60
   4   9   3    9.90    0.50
  -4   9   3    9.10    0.50
  -4  -9  -3   10.40    0.50
  -4  -9  -3    9.20    0.60
  -4   9   3   10.00    0.60
   4  10   3   27.00    1.10
   4  10   3   26.10    1.00
   4 -10  -3   26.80    1.10
  -4  10   3   25.60    1.20
  -4 -10  -3   23.80    1.00
  -4  10   3   26.80    1.00
  -4 -10  -3   27.40    1.10
   4  11   3   87.89    2.90
   4  11   3   85.59    2.90
  -4  11   3   82.29    2.90
  -4  11   3   88.49    3.00
  -4 -11  -3   88.29    3.00
   5  10  -3   64.69    2.20
   5  10  -3   65.59    2.30
   5  10  -3   64.39    2.30
   5  10  -3   63.19    2.30
   5  10  -3   64.09    2.30
  -5  10  -3   64.49    2.20
   5   9  -3   12.50    0.70
   5   9  -3   12.40    0.60
   5   9  -3   12.70    0.60
   5   9  -3   12.70    0.70
   5   9  -3   12.90    0.70
  -5   9  -3   14.10    0.60
  -5   9  -3   14.40    0.70
   5   8  -3   72.09    2.50
   5   8  -3   72.49    2.60
   5   8  -3   69.29    2.60
   5   8  -3   70.59    2.50
   5  -8   3   73.59    2.70
   5  -8   3   69.99    2.60
   5   8  -3   70.49    2.50
   5  -8   3   69.99    3.00
  -5   8  -3   69.99    2.50
  -5   8  -3   70.99    2.60
   5   7  -3   10.80    0.60
   5  -7   3   10.00    0.90
   5   7  -3   11.40    0.60
   5   7  -3   11.00    0.60
   5  -7   3    9.20    1.30
   5   7  -3   10.00    0.60
   5  -7   3   11.70    0.70
   5   7  -3   10.70    0.70
   5   7  -3    9.90    0.70
   5  -7   3    9.30    0.80
   5   7  -3   11.20    0.60
  -5   7  -3    9.70    0.50
  -5   7  -3    9.10    0.50
  -5  -7   3   11.00    0.80
  -5   7  -3    9.90    0.90
  -5   7  -3   10.90    1.70
  -5   7  -3    9.80    0.70
   5   6  -3  160.18    5.40
   5  -6   3  152.68    5.70
   5   6  -3  163.68    5.30
   5   6  -3  160.48    5.30
   5   6  -3  159.08    5.40
   5  -6   3  153.88    5.40
   5   6  -3  150.88    5.30
   5   6  -3  160.78    5.40
   5   6  -3  154.68    5.30
   5   6  -3  156.48    5.30
   5  -6   3  149.19    5.50
   5  -6   3  153.08    6.50
  -5   6  -3  157.38    5.30
  -5   6  -3  141.89    5.40
  -5   6  -3  163.48    5.90
  -5   6  -3  149.59    6.80
  -5   6  -3  154.68    5.40
  -5  -6   3  156.48    5.80
   5  -5   3  166.78    6.70
   5   5  -3  179.18    5.70
   5   5  -3  163.58    5.70
   5   5  -3  165.68    5.60
   5   5  -3  166.48    5.70
   5  -5   3  147.29    5.70
   5   5  -3  167.08    5.60
   5   5  -3  159.48    5.60
   5  -5   3  158.18    5.90
   5  -5   3  152.48    5.90
   5   5  -3  170.58    5.90
  -5   5  -3  164.18    7.10
  -5   5  -3  155.48    5.60
  -5   5  -3  183.08    5.80
  -5   5  -3  169.58    6.00
  -5  -5   3  171.18    5.90
   5   4  -3  212.78    7.30
   5  -4   3  209.18    7.50
   5   4  -3  223.28    7.40
   5   4  -3  214.28    7.20
   5   4  -3  224.38    7.20
   5   4  -3  231.48    7.30
   5   4  -3  208.28    7.20
   5   4  -3  219.88    7.30
   5   4  -3  218.38    7.20
   5  -4   3  223.38    7.30
   5  -4   3  212.18    8.10
   5   4  -3  224.58    7.20
  -5   4  -3  215.88    8.70
  -5   4  -3  208.68    7.30
  -5   4  -3  210.98    7.90
  -5   4  -3  207.38    7.30
  -5   4  -3  205.38    7.30
  -5   4  -3  213.48    7.70
  -5  -3   3  418.46   14.20
  -5   3  -3  424.76   15.30
   5  -2   3  295.07   10.30
   5   2  -3  304.77    9.70
   5   2  -3  280.77    9.60
   5   2  -3  287.97    9.70
  -5   2  -3  284.17    9.70
  -5   2  -3  278.17    9.60
  -5   2  -3  291.47   10.80
   5   1  -3  967.40   32.90
   5   1  -3  981.20   36.50
   5  -1   3  952.60   40.00
  -5   1  -3  925.41   34.50
   5   0   3   20.80    0.80
  -5   0  -3   17.60    1.00
  -5   0  -3   16.50    1.60
  -5   0   3   21.80    1.20
   5  -1  -3  994.10   39.50
   5   1   3  960.00   39.20
   5  -2  -3  278.97    9.20
   5   2   3  303.47    9.30
  -5   2   3  264.77    9.20
  -5   2   3  251.67    9.30
   5   3   3  404.16   12.80
   5   3   3  403.46   12.80
  -5  -3  -3  371.86   12.80
  -5  -3  -3  363.46   13.00
   5   4   3  202.68    7.20
   5   4   3  199.58    7.00
   5   4   3  213.98    7.00
   5   4   3  220.38    7.00
   5  -4  -3  199.68    7.10
   5   4   3  210.68    7.00
  -5   4   3  207.08    8.00
  -5   4   3  211.78    7.10
  -5  -4  -3  199.58    7.10
  -5  -4  -3  202.18    7.20
  -5   4   3  218.38    7.50
  -5  -4  -3  234.38    7.40
  -5   4   3  198.78    7.10
  -5   4   3  216.98    7.10
  -5   4   3  204.18    8.50
   5  -5  -3  158.18    5.50
   5   5   3  158.18    5.40
   5  -5  -3  151.38    5.50
   5   5   3  164.68    5.40
   5   5   3  161.88    5.40
   5   5   3  154.08    6.00
   5  -5  -3  165.38    5.50
   5   5   3  151.48    5.40
  -5  -5  -3  170.88    5.70
  -5   5   3  165.48    5.90
  -5   5   3  154.38    6.10
  -5   5   3  159.28    5.50
  -5   5   3  170.18    7.30
  -5  -5  -3  150.68    5.50
  -5   5   3  165.38    5.50
  -5  -5  -3  153.68    5.40
  -5  -5  -3  161.58    5.90
  -5   5   3  153.98    5.60
   5  -6  -3  160.48    5.40
   5  -6  -3  154.78    5.40
   5   6   3  154.48    5.30
   5  -6  -3  150.48    5.40
   5   6   3  161.88    5.40
   5   6   3  152.28    5.20
   5   6   3  152.98    5.30
   5   6   3  150.78    5.20
   5   6   3  152.48    5.30
   5   6   3  160.08    5.70
  -5   6   3  159.38    5.30
  -5   6   3  158.38    7.20
  -5   6   3  165.78    5.40
  -5  -6  -3  146.29    5.20
  -5   6   3  150.58    5.30
  -5  -6  -3  149.59    5.40
  -5  -6  -3  155.28    5.80
  -5   6   3  165.28    5.90
   5   7   3   10.50    0.60
   5  -7  -3   10.10    0.70
   5   7   3   10.10    0.60
   5   7   3   10.40    0.40
   5   7   3    9.70    0.60
   5  -7  -3   10.20    0.70
   5   7   3   10.40    0.70
   5  -7  -3   10.00    0.70
   5   7   3   11.00    0.60
  -5   7   3   12.20    0.70
  -5  -7  -3   11.00    0.50
  -5   7   3    9.80    0.90
  -5   7   3   11.20    0.60
  -5  -7  -3   11.00    1.00
  -5   7   3    9.40    1.90
  -5  -7  -3   10.50    0.70
   5  -8  -3   73.49    2.60
   5   8   3   68.69    2.50
   5   8   3   67.79    2.50
   5  -8  -3   74.49    2.60
   5   8   3   70.79    2.60
   5   8   3   67.79    2.50
   5   8   3   68.29    2.50
  -5  -8  -3   66.39    2.60
  -5  -8  -3   70.89    2.50
  -5   8   3   68.49    2.40
  -5   8   3   73.59    2.60
  -5   8   3   71.79    2.50
   5   9   3   13.00    0.60
   5   9   3   12.80    0.60
   5  -9  -3   14.10    0.70
   5   9   3   12.70    0.60
   5   9   3   12.90    0.60
  -5  -9  -3   13.80    0.90
  -5   9   3   14.00    0.70
  -5   9   3   13.00    0.60
  -5  -9  -3   11.50    0.60
   5  10   3   65.69    2.20
   5 -10  -3   65.39    2.30
   5  10   3   60.09    2.20
   5  10   3   64.69    2.20
   5  10   3   57.19    2.20
  -5 -10  -3   66.79    2.30
  -5  10   3   66.09    2.20
  -5  10   3   62.89    2.20
   6  10  -3   19.80    0.80
   6  10  -3   19.90    0.80
   6  10  -3   20.60    0.80
  -6  10  -3   20.70    0.70
   6   9  -3    4.10    0.30
   6   9  -3    3.70    0.40
   6   9  -3    3.60    0.40
   6   9  -3    4.10    0.30
   6   9  -3    4.40    0.30
  -6   9  -3    4.10    0.40
   6  -8   3   26.50    1.10
   6   8  -3   25.10    1.00
   6   8  -3   25.30    1.00
   6   8  -3   25.10    1.10
   6   8  -3   25.40    1.00
   6   8  -3   24.80    1.00
  -6   8  -3   26.40    1.10
   6   7  -3   55.09    2.00
   6   7  -3   56.19    2.00
   6   7  -3   54.49    2.10
   6   7  -3   55.99    2.10
   6  -7   3   52.89    2.40
   6   7  -3   54.59    2.00
   6  -7   3   57.59    2.10
   6   7  -3   55.79    2.00
  -6   7  -3   55.99    2.10
  -6   7  -3   58.59    2.00
   6  -6   3   75.59    2.80
   6   6  -3   78.09    2.80
   6   6  -3   79.39    2.70
   6   6  -3   77.39    2.80
   6  -6   3   73.19    3.10
   6   6  -3   79.79    2.80
   6   6  -3   80.19    2.70
   6   6  -3   78.39    2.80
   6  -6   3   77.39    2.80
   6   6  -3   80.49    2.80
  -6  -6   3   76.29    3.00
  -6   6  -3   76.29    2.70
  -6   6  -3   77.79    3.20
  -6   6  -3   73.09    4.40
  -6   6  -3   76.79    2.80
   6   5  -3  150.48    4.90
   6   5  -3  149.69    4.90
   6   5  -3  147.09    5.00
   6   5  -3  147.59    4.90
   6   5  -3  147.49    5.00
   6  -5   3  140.79    5.20
   6  -5   3  134.99    5.00
   6   5  -3  144.19    5.00
   6   5  -3  146.39    4.90
   6   5  -3  132.39    4.90
   6  -5   3  144.39    5.00
  -6   5  -3  140.59    4.90
  -6  -5   3  147.79    5.30
  -6   5  -3  140.99    6.90
  -6   5  -3  140.59    5.00
  -6   5  -3  139.59    5.40
   6   4  -3   17.30    1.20
   6   4  -3   21.40    1.00
   6  -4   3   18.00    1.00
   6   4  -3   21.70    0.90
   6  -4   3   20.90    1.10
   6   4  -3   20.90    0.90
   6  -4   3   20.00    0.90
   6   4  -3   22.10    0.90
   6   4  -3   21.30    1.10
   6   4  -3   19.80    1.00
  -6   4  -3   18.40    2.30
  -6  -4   3   21.20    1.20
  -6   4  -3   17.50    0.90
  -6   4  -3   18.50    0.90
  -6   4  -3   20.00    1.30
  -6   4  -3   21.20    1.00
   6   3  -3  348.97   11.70
   6  -3   3  359.16   11.80
   6   3  -3  362.06   11.70
   6  -3   3  358.96   12.00
   6   3  -3  361.56   11.80
  -6   3  -3  347.47   12.50
  -6   3  -3  343.97   13.50
  -6   3  -3  340.57   11.80
   6  -2   3  148.39    5.30
   6   2  -3  154.68    5.10
   6   2  -3  149.19    5.00
   6   2  -3  143.49    5.40
   6   2  -3  143.79    5.20
   6  -2   3  149.29    5.10
   6   2  -3  153.38    5.10
   6   2  -3  153.68    5.10
   6   2  -3  151.08    5.40
   6  -2   3  149.29    5.10
   6   2  -3  164.88    5.20
   6  -2   3  146.59    5.10
   6   2  -3  153.18    5.00
  -6  -2   3  146.09    5.10
  -6   2  -3  148.19    5.50
  -6   2  -3  139.89    5.10
  -6   2  -3  141.59    5.20
  -6  -2   3  151.58    5.40
  -6   2  -3  146.89    5.70
  -6  -2   3  157.08    5.60
  -6   2  -3  146.59    5.10
   6   1  -3  421.96   14.30
   6  -1   3  473.75   14.80
   6   1  -3  429.96   14.40
   6  -1   3  404.36   14.30
   6   1  -3  422.56   14.50
   6  -1   3  440.46   14.40
  -6  -1   3  443.26   14.50
   6   0  -3  187.28    6.30
   6   0  -3  186.68    6.40
   6   0  -3  184.78    6.30
   6   0   3  196.98    6.30
   6   0   3  195.18    6.40
   6   0  -3  188.58    6.30
   6   0   3  180.18    6.30
   6   0   3  196.28    6.50
  -6   0  -3  187.58    6.90
  -6   0  -3  179.38    6.40
  -6   0   3  186.18    6.40
  -6   0   3  193.28    6.70
  -6   0  -3  189.68    6.70
  -6   0  -3  184.88    6.40
  -6   0   3  181.48    6.50
  -6   0   3  188.88    6.90
   6  -1  -3  369.06   13.90
   6   1   3  406.26   13.90
   6  -1  -3  427.36   13.80
   6   1   3  428.96   13.80
   6  -1  -3  432.16   13.90
  -6   1   3  427.96   13.90
   6   2   3  150.58    5.10
   6   2   3  137.09    5.80
   6   2   3  152.88    5.10
   6  -2  -3  153.38    5.20
   6   2   3  146.19    5.10
   6   2   3  150.78    5.20
   6  -2  -3  149.39    5.10
   6  -2  -3  159.38    5.10
  -6  -2  -3  148.29    5.60
  -6   2   3  153.88    5.80
  -6  -2  -3  138.59    5.20
  -6   2   3  158.58    5.30
  -6   2   3  148.99    5.60
  -6   2   3  152.78    5.10
  -6  -2  -3  150.38    5.50
  -6  -2  -3  146.29    5.10
   6   3   3  363.56   12.00
   6   3   3  364.66   12.00
  -6   3   3  335.77   12.10
  -6  -3  -3  375.56   12.40
  -6  -3  -3  365.96   12.00
  -6   3   3  360.66   12.60
   6   4   3   19.80    1.40
   6  -4  -3   19.80    1.00
   6   4   3   18.60    0.80
   6   4   3   17.20    0.80
   6   4   3   18.30    0.80
   6   4   3   19.20    0.80
  -6  -4  -3   19.20    1.10
  -6   4   3   18.70    1.00
  -6   4   3   19.10    0.90
  -6  -4  -3   17.10    1.00
  -6   4   3   17.00    1.40
  -6  -4  -3   21.10    1.30
  -6   4   3   19.90    1.40
   6   5   3  143.99    4.70
   6   5   3  139.39    4.60
   6   5   3  139.29    4.70
   6   5   3  137.49    4.80
   6   5   3  132.89    5.20
   6   5   3  138.09    4.60
   6  -5  -3  131.89    4.80
   6   5   3  127.39    4.70
  -6  -5  -3  141.19    5.30
  -6   5   3  136.79    4.80
  -6   5   3  141.69    4.80
  -6   5   3  139.49    5.30
  -6  -5  -3  136.99    4.80
  -6  -5  -3  135.89    4.60
  -6   5   3  123.89    6.70
  -6   5   3  140.19    4.70
   6  -6  -3   75.29    2.80
   6   6   3   73.49    2.60
   6   6   3   81.39    2.80
   6   6   3   76.99    2.60
   6   6   3   74.19    2.70
   6   6   3   76.69    2.70
   6   6   3   77.99    2.70
  -6  -6  -3   75.09    3.20
  -6  -6  -3   73.39    2.80
  -6  -6  -3   75.09    2.60
  -6   6   3   76.79    2.80
  -6   6   3   80.79    2.80
  -6   6   3   74.69    3.30
  -6   6   3   71.99    2.70
   6   7   3   52.89    2.00
   6  -7  -3   53.59    2.10
   6   7   3   54.99    2.10
   6   7   3   55.59    2.00
   6   7   3   52.69    2.00
   6   7   3   54.79    2.00
  -6   7   3   55.79    2.00
  -6   7   3   57.19    2.10
  -6  -7  -3   56.59    2.00
  -6  -7  -3   55.29    2.10
   6   8   3   25.50    1.00
   6  -8  -3   25.40    1.10
   6   8   3   26.50    1.00
   6   8   3   25.60    1.00
   6   8   3   26.00    1.10
   6   8   3   26.30    1.00
  -6   8   3   24.80    1.00
  -6  -8  -3   25.80    1.00
  -6  -8  -3   25.20    1.10
  -6   8   3   26.20    1.10
   6   9   3    4.30    0.30
   6  -9  -3    4.00    0.40
   6   9   3    4.20    0.30
   6   9   3    4.20    0.40
   6   9   3    4.00    0.30
  -6  -9  -3    4.60    0.40
  -6   9   3    4.20    0.40
   6  10   3   18.30    0.70
   6  10   3   20.70    0.80
  -6 -10  -3   20.90    0.80
  -6  10   3   20.50    0.80
   7   9  -3   53.09    1.90
   7   9  -3   54.99    1.90
   7   9  -3   51.89    1.90
   7   9  -3   51.49    1.90
  -7   9  -3   59.19    1.90
   7   8  -3   11.20    0.50
   7   8  -3   10.50    0.50
   7   8  -3   10.80    0.60
   7  -8   3   12.00    0.80
   7   8  -3   11.20    0.60
  -7  -8   3   11.20    0.60
  -7   8  -3   12.10    0.60
   7   7  -3   53.99    2.00
   7  -7   3   48.60    2.20
   7   7  -3   51.29    1.90
   7   7  -3   50.99    1.90
   7   7  -3   52.19    1.90
  -7  -7   3   51.59    1.90
  -7   7  -3   53.99    1.90
  -7   7  -3   51.59    1.80
   7   6  -3   19.40    0.80
   7   6  -3   19.30    0.90
   7   6  -3   19.80    0.90
   7   6  -3   20.10    0.90
   7   6  -3   19.90    0.80
   7  -6   3   18.10    0.90
  -7   6  -3   18.90    0.80
  -7   6  -3   19.50    0.90
  -7  -6   3   20.10    0.90
   7  -5   3  146.69    5.30
   7   5  -3  153.08    5.10
   7   5  -3  155.18    5.20
   7   5  -3  151.58    5.30
   7   5  -3  150.88    5.20
   7   5  -3  148.99    5.20
   7   5  -3  149.49    5.20
  -7  -5   3  148.49    5.30
  -7   5  -3  158.98    5.20
  -7   5  -3  153.68    5.30
  -7  -5   3  149.19    5.70
  -7   5  -3  155.68    5.80
   7   4  -3   95.69    3.30
   7  -4   3   97.59    3.40
   7   4  -3   96.09    3.40
   7   4  -3   85.39    3.30
   7   4  -3   93.69    3.40
   7   4  -3   91.79    3.30
   7   4  -3   95.29    3.30
   7   4  -3   92.89    3.40
  -7   4  -3   95.19    3.90
  -7  -4   3   90.29    3.40
  -7   4  -3   95.29    3.40
  -7   4  -3   96.29    3.30
  -7   4  -3   96.59    3.30
  -7  -4   3   97.89    3.80
   7   3  -3   57.49    2.00
   7   3  -3   57.99    2.10
   7   3  -3   57.19    2.10
   7   3  -3   57.59    2.20
   7  -3   3   49.90    2.00
   7   3  -3   55.99    2.00
   7  -3   3   56.69    2.10
   7   3  -3   56.69    2.00
  -7   3  -3   54.49    2.10
  -7  -3   3   52.99    2.00
  -7   3  -3   55.59    2.10
  -7   3  -3   52.49    2.80
  -7   3  -3   53.99    2.60
  -7  -3   3   54.69    2.10
  -7   3  -3   55.19    2.10
  -7  -3   3   58.49    2.50
   7  -2   3  303.37   10.30
   7   2  -3  314.07   10.40
   7   2  -3  287.57   10.70
   7   2  -3  327.37   10.50
   7   2  -3  313.37   10.40
   7   2  -3  316.07   10.30
   7   2  -3  315.97   10.40
  -7   2  -3  323.07   11.10
  -7   2  -3  304.27   10.50
  -7  -2   3  303.47   10.50
  -7   2  -3  322.87   10.50
  -7  -2   3  312.47   10.40
  -7   2  -3  304.57   11.40
   7   1  -3   15.20    0.70
   7   1  -3   13.70    0.70
   7   1  -3   13.20    0.90
   7   1  -3   14.80    0.80
   7   1  -3   14.40    0.70
   7  -1   3   15.10    0.80
   7   1  -3   16.10    0.70
   7  -1   3   15.10    0.70
  -7  -1   3   15.60    1.60
  -7   1  -3   14.10    0.70
  -7   1  -3   14.70    0.90
  -7  -1   3   13.80    1.00
  -7  -1   3   14.40    0.70
  -7   1  -3   15.10    1.10
  -7  -1   3   12.80    0.80
   7   0   3    1.00    0.20
   7   0  -3    0.80    0.30
   7   0   3    1.30    0.30
   7   0  -3    0.50    0.40
   7   0  -3    0.90    0.20
   7   0  -3    1.30    0.20
  -7   0  -3    0.70    0.30
  -7   0  -3    0.80    0.20
  -7   0  -3    1.10    0.50
  -7   0   3    1.70    0.50
  -7   0   3    1.10    0.30
   7  -1  -3   15.20    0.70
   7  -1  -3   16.50    0.80
   7   1   3   14.70    0.80
   7  -1  -3   16.00    0.80
   7   1   3   16.50    0.70
   7  -1  -3   15.00    0.70
  -7   1   3   17.10    1.40
  -7   1   3   15.80    0.80
  -7  -1  -3   14.80    0.90
  -7  -1  -3   14.20    0.70
  -7  -1  -3   15.70    1.30
  -7   1   3   17.80    1.20
  -7  -1  -3   15.60    1.10
   7  -2  -3  324.77   10.60
   7  -2  -3  306.77   10.50
   7  -2  -3  317.47   10.50
   7   2   3  321.17   10.50
  -7   2   3  319.47   11.50
  -7  -2  -3  322.57   11.00
  -7  -2  -3  320.67   11.20
  -7   2   3  299.27   11.30
  -7  -2  -3  312.07   10.50
  -7  -2  -3  304.67   10.60
  -7   2   3  308.37   10.60
   7   3   3   55.49    2.00
   7  -3  -3   53.49    2.00
   7   3   3   52.89    2.60
   7  -3  -3   56.49    2.10
   7   3   3   55.59    2.00
   7   3   3   52.09    2.20
  -7   3   3   55.19    2.80
  -7   3   3   54.79    2.10
  -7   3   3   55.19    2.60
  -7   3   3   52.29    2.10
  -7  -3  -3   56.29    2.40
  -7  -3  -3   55.39    2.10
  -7  -3  -3   53.19    2.00
  -7   3   3   53.79    2.10
  -7  -3  -3   57.59    2.70
   7   4   3   86.99    3.70
   7   4   3   89.19    3.20
   7  -4  -3   96.09    3.30
   7   4   3   86.99    3.30
   7  -4  -3   92.79    3.20
   7   4   3   90.99    3.20
   7   4   3   93.09    3.20
  -7   4   3   95.69    3.30
  -7  -4  -3   90.39    3.30
  -7   4   3   96.49    3.90
  -7  -4  -3   91.79    3.80
  -7   4   3   89.49    4.10
  -7  -4  -3   89.09    3.20
  -7   4   3   91.29    3.30
  -7   4   3   95.89    3.30
   7  -5  -3  148.69    5.10
   7   5   3  157.38    5.20
   7   5   3  151.08    5.10
   7   5   3  142.09    5.00
   7   5   3  150.08    5.10
   7  -5  -3  147.79    5.20
   7   5   3  146.49    5.10
  -7  -5  -3  152.28    5.20
  -7   5   3  144.49    5.80
  -7   5   3  158.88    5.20
  -7  -5  -3  153.38    5.10
  -7   5   3  147.79    5.10
  -7   5   3  147.89    5.20
  -7  -5  -3  150.68    5.70
   7   6   3   19.00    0.80
   7   6   3   19.70    0.90
   7   6   3   19.10    0.80
   7  -6  -3   20.00    1.00
   7   6   3   19.40    0.80
   7   6   3   19.20    0.90
  -7  -6  -3   19.40    1.00
  -7   6   3   20.60    1.00
  -7   6   3   19.80    0.90
  -7  -6  -3   20.60    0.80
   7   7   3   54.39    1.90
   7  -7  -3   53.69    1.90
   7   7   3   51.39    1.90
   7   7   3   52.19    1.80
   7  -7  -3   53.39    2.00
   7   7   3   52.49    2.00
   7   7   3   50.29    1.90
  -7   7   3   52.19    1.90
  -7  -7  -3   52.19    1.90
  -7   7   3   54.79    2.00
  -7  -7  -3   55.29    2.10
   7   8   3   10.60    0.50
   7  -8  -3   10.00    0.50
   7   8   3   10.50    0.50
   7   8   3   11.20    0.60
   7  -8  -3   10.50    0.60
   7   8   3   11.20    0.50
   7   8   3   11.20    0.50
  -7  -8  -3   11.50    0.60
  -7   8   3   10.10    0.50
  -7   8   3   11.10    0.60
   7   9   3   51.09    1.90
   7  -9  -3   54.99    1.90
   7   9   3   53.59    1.80
  -7  -9  -3   54.09    1.90
  -7   9   3   53.79    1.90
   8   7  -3    6.30    0.40
   8  -7   3    5.70    0.40
   8   7  -3    6.40    0.50
   8   7  -3    6.50    0.40
  -8   7  -3    6.30    0.40
  -8  -7   3    6.20    0.40
   8   6  -3    8.70    0.50
   8  -6   3    8.10    0.50
  -8   6  -3    8.20    0.60
  -8  -6   3    8.70    0.50
  -8   6  -3    8.00    0.40
   8   5  -3    1.60    0.20
   8   5  -3    1.80    0.30
   8   5  -3    1.90    0.30
   8   5  -3    1.90    0.30
  -8  -5   3    2.00    0.40
  -8   5  -3    1.60    0.30
   8   4  -3   85.79    3.20
   8  -4   3   90.49    3.30
   8   4  -3   90.29    3.20
   8   4  -3   93.69    3.20
   8   4  -3   93.39    3.20
  -8   4  -3   90.09    3.30
  -8   4  -3   94.79    3.20
  -8  -4   3   96.39    7.20
   8   3  -3   84.89    3.00
   8   3  -3   85.09    3.00
   8   3  -3   89.39    3.10
   8   3  -3   84.19    3.00
   8  -3   3   93.19    3.10
   8   3  -3   89.09    3.20
   8  -3   3   84.39    3.10
  -8   3  -3   86.59    3.10
  -8  -3   3   85.79    3.20
  -8   3  -3   89.09    3.10
  -8   3  -3   94.79    4.10
  -8  -3   3   82.59    3.00
  -8   3  -3   85.89    3.10
   8   2  -3   14.70    0.70
   8   2  -3   16.00    0.70
   8  -2   3   16.40    0.80
   8   2  -3   14.50    0.70
   8   2  -3   15.60    0.80
   8   2  -3   14.80    0.90
  -8   2  -3   14.00    0.80
  -8   2  -3   15.70    0.80
  -8  -2   3   14.20    0.70
  -8   2  -3   15.40    0.80
  -8  -2   3   13.30    0.80
  -8  -2   3   14.80    1.20
  -8   2  -3   14.90    1.60
  -8   2  -3   15.30    1.20
   8  -1   3    2.60    0.30
   8   1  -3    3.60    0.40
   8   1  -3    2.00    0.40
   8  -1   3    3.00    0.50
   8   1  -3    3.60    0.70
  -8   1  -3    2.60    0.60
  -8   1  -3    3.10    0.50
  -8   1  -3    3.80    0.60
  -8   1  -3    2.60    0.40
  -8  -1   3    3.00    0.50
  -8  -1   3    2.60    0.70
   8   0   3    2.40    0.80
   8   0  -3    2.50    0.40
   8   0  -3    2.10    0.40
   8   0  -3    2.80    0.40
   8   0  -3    3.30    0.30
   8   0  -3    2.30    0.30
   8   0   3    2.90    0.40
   8   0   3    1.90    0.50
   8   0   3    2.40    0.40
  -8   0   3    3.00    0.80
  -8   0   3    2.40    0.40
  -8   0   3    2.10    0.40
  -8   0  -3    2.30    0.60
  -8   0  -3    2.70    0.70
  -8   0  -3    2.80    0.40
  -8   0   3    2.30    0.70
  -8   0  -3    2.60    0.50
   8   1   3    2.10    0.40
   8   1   3    3.00    0.30
   8  -1  -3    2.70    0.40
   8  -1  -3    2.70    0.40
   8  -1  -3    2.50    0.30
   8   1   3    2.60    0.70
   8   1   3    2.90    0.40
  -8  -1  -3    3.50    0.50
  -8  -1  -3    2.70    0.90
  -8   1   3    2.00    0.70
  -8  -1  -3    3.20    0.80
  -8   1   3    3.50    0.90
  -8   1   3    2.60    0.40
  -8  -1  -3    3.70    0.60
   8   2   3   14.50    0.70
   8  -2  -3   13.90    0.70
   8  -2  -3   13.80    0.70
   8  -2  -3   14.10    0.80
   8   2   3   14.10    0.90
   8   2   3   17.00    1.40
   8   2   3   14.40    0.70
  -8  -2  -3   15.00    0.90
  -8  -2  -3   14.40    1.10
  -8   2   3   14.40    1.20
  -8   2   3   14.80    1.40
  -8   2   3   13.90    0.70
  -8  -2  -3   15.70    1.30
  -8  -2  -3   15.10    0.70
  -8   2   3   15.20    0.90
   8   3   3   83.29    3.00
   8   3   3   82.89    3.50
   8   3   3   87.99    3.00
   8   3   3   82.59    3.10
   8  -3  -3   86.19    3.00
   8  -3  -3   82.99    3.00
   8  -3  -3   85.99    3.00
  -8   3   3   90.99    3.10
  -8   3   3   85.99    3.10
  -8  -3  -3   84.09    3.10
  -8  -3  -3   86.89    3.00
   8   4   3   92.69    3.30
   8  -4  -3   89.29    3.10
   8  -4  -3   90.99    3.20
   8  -4  -3   86.69    3.10
   8   4   3   92.69    3.10
   8   4   3   88.49    3.10
  -8   4   3   87.59    3.20
  -8  -4  -3   94.79    3.30
  -8   4   3   89.89    3.20
  -8  -4  -3   93.09    3.10
  -8   4   3   91.79    3.20
   8   5   3    1.70    0.30
   8   5   3    1.60    0.20
   8  -5  -3    1.20    0.30
   8  -5  -3    1.60    0.20
   8  -5  -3    1.50    0.20
   8   5   3    1.80    0.30
  -8   5   3    1.10    0.30
  -8  -5  -3    1.60    0.30
  -8  -5  -3    1.50    0.30
  -8   5   3    1.90    0.40
  -8   5   3    1.60    0.40
   8  -6  -3    9.30    0.40
   8  -6  -3    8.80    0.40
   8   6   3    8.60    0.50
   8   6   3    8.00    0.50
   8   6   3    8.60    0.50
  -8  -6  -3    8.80    0.40
  -8  -6  -3    9.60    0.60
  -8   6   3    9.30    0.50
  -8   6   3    9.90    0.60
   8   7   3    5.50    0.30
   8   7   3    6.10    0.40
   8   7   3    6.10    0.30
   8  -7  -3    5.80    0.30
   8  -7  -3    6.40    0.40
   8   7   3    6.00    0.40
  -8  -7  -3    6.60    0.40
  -8   7   3    6.00    0.40
  -8   7   3    6.10    0.40
  -8  -8  -3    5.90    0.40
   9   6  -3   38.50    1.40
   9   6  -3   37.10    1.30
   9   6  -3   41.60    1.40
   9  -6   3   36.80    1.40
  -9   6  -3   37.50    1.40
   9   5  -3   10.10    0.50
   9  -5   3    9.70    0.50
   9   5  -3   10.30    0.50
   9   5  -3   10.30    0.50
  -9   5  -3    9.80    0.50
  -9   5  -3   10.90    0.60
   9   4  -3   17.20    0.70
   9   4  -3   17.70    0.70
   9  -4   3   17.70    0.80
   9   4  -3   17.90    0.80
  -9  -4   3   18.00    0.80
  -9   4  -3   18.20    0.80
  -9   4  -3   19.70    0.80
   9   3  -3   32.60    1.20
   9   3  -3   30.60    1.10
   9  -3   3   30.70    1.20
   9   3  -3   28.30    1.20
  -9   3  -3   29.70    1.20
  -9  -3   3   30.30    1.10
  -9   3  -3   29.50    1.20
  -9  -3   3   30.40    1.30
   9   2  -3   26.80    1.00
   9  -2   3   23.50    1.10
   9  -2   3   26.80    1.10
   9   2  -3   25.90    1.00
   9   2  -3   27.60    1.20
  -9   2  -3   27.10    1.10
  -9  -2   3   27.20    1.00
  -9  -2   3   27.80    1.20
  -9   2  -3   27.50    1.10
  -9   2  -3   27.20    1.10
   9  -1   3   13.10    0.70
   9   1  -3   12.70    0.60
   9   1  -3   11.90    0.60
   9  -1   3   12.20    1.10
   9   1  -3   12.80    0.60
   9   1  -3   13.50    0.70
  -9  -1   3   13.60    0.80
  -9   1  -3   12.60    0.70
  -9   1  -3   13.10    0.70
  -9  -1   3   13.20    0.60
   9   0   3    0.50    0.30
   9   0   3    0.10    0.20
   9   0  -3    0.20    0.20
   9   0   3    0.40    0.20
   9   0  -3    0.50    0.20
   9   0  -3    0.50    0.20
   9   0  -3    0.50    0.20
  -9   0   3    0.40    0.20
  -9   0  -3    0.40    0.20
  -9   0  -3    0.20    0.30
  -9   0   3    0.40    0.30
   9   1   3   12.60    0.80
   9   1   3   12.60    0.60
   9  -1  -3   12.10    0.60
   9  -1  -3   12.50    0.60
   9  -1  -3   11.40    0.60
  -9   1   3   14.00    0.70
  -9  -1  -3   12.50    0.60
  -9   1   3   12.00    0.80
  -9  -1  -3   12.40    0.70
   9  -2  -3   27.50    1.10
   9   2   3   26.10    1.00
   9   2   3   27.50    1.20
   9  -2  -3   26.90    1.00
  -9   2   3   26.40    1.10
  -9  -2  -3   27.20    1.10
  -9   2   3   29.00    1.20
  -9  -2  -3   26.40    1.20
   9   3   3   32.60    1.30
   9  -3  -3   28.90    1.20
   9   3   3   28.00    1.20
   9  -3  -3   29.80    1.10
   9   3   3   30.90    1.10
  -9  -3  -3   32.50    1.30
  -9   3   3   30.50    1.30
  -9   3   3   30.80    1.20
  -9  -3  -3   31.70    1.20
   9  -4  -3   17.50    0.80
   9  -4  -3   17.80    0.70
   9   4   3   17.70    0.70
   9   4   3   18.20    0.80
   9   4   3   16.50    0.80
  -9  -4  -3   18.10    0.70
  -9   4   3   18.00    0.80
  -9  -4  -3   18.10    0.80
  -9   4   3   16.90    0.70
   9  -5  -3    9.20    0.40
   9  -5  -3   10.40    0.50
   9   5   3   10.50    0.60
   9   5   3   10.10    0.50
  -9   5   3   10.70    0.50
  -9   5   3    9.40    0.70
  -9  -5  -3    9.60    0.40
  -9  -5  -3   10.30    0.60
   9   6   3   44.90    1.60
   9   6   3   36.90    1.40
  -9   6   3   39.00    1.40
  -9  -6  -3   39.30    1.50
  10   3  -3    8.80    0.40
  10  -3   3    9.70    0.50
  10   3  -3    9.50    0.40
  10  -3   3    9.80    0.50
 -10  -3   3    9.80    0.50
 -10   3  -3    9.90    0.50
  10  -2   3   10.70    0.50
  10   2  -3    9.80    0.50
  10   2  -3   10.80    0.50
 -10  -2   3   10.70    0.50
 -10  -2   3   11.40    0.60
 -10   2  -3   10.40    0.50
  10   1  -3    5.90    0.40
  10  -1   3    7.10    0.40
  10   1  -3    7.30    0.40
 -10  -1   3    7.10    0.40
 -10   1  -3    7.00    0.50
 -10  -1   3    7.10    0.50
 -10   1  -3    7.50    0.40
  10   0   3   16.90    0.70
  10   0  -3   15.30    0.70
  10   0  -3   17.20    0.70
  10   0   3   16.80    0.70
 -10   0  -3   17.70    0.70
 -10   0   3   16.70    0.80
 -10   0  -3   17.70    0.80
 -10   0   3   16.70    0.70
  10   1   3    7.60    0.40
  10  -1  -3    7.70    0.40
  10  -1  -3    7.10    0.40
  10   1   3    7.70    0.40
 -10  -1  -3    7.30    0.50
 -10  -1  -3    7.30    0.40
 -10   1   3    7.50    0.50
 -10   1   3    7.10    0.40
  10  -2  -3   10.50    0.50
  10   2   3   10.30    0.50
  10   2   3   11.00    0.60
 -10  -2  -3    9.30    0.50
 -10   2   3   10.70    0.50
 -10   2   3   10.00    0.50
 -10  -2  -3   10.60    0.50
  10  -3  -3    9.60    0.50
  10   3   3    9.90    0.50
  10   3   3    9.90    0.50
  10  -3  -3    9.30    0.40
 -10  -3  -3    9.90    0.50
 -10   3   3    9.30    0.50
 -10  -3  -3    9.30    0.40
   0  12  -4    0.00    0.20
   0  12  -4    0.00    0.10
   0  11  -4    4.90    0.40
   0  11  -4    5.20    0.40
   0 -11   4    5.70    0.50
   0  10  -4   61.29    2.20
   0 -10   4   57.29    2.20
   0  10  -4   61.09    2.20
   0  10  -4   62.69    2.20
   0  10  -4   60.29    2.30
   0 -10   4   60.89    2.30
   0   9  -4   63.59    2.30
   0   9  -4   54.19    2.30
   0   9  -4   61.39    2.20
   0  -9   4   60.39    2.30
   0  -9   4   59.49    2.20
   0   9  -4   62.29    2.20
   0   9  -4   60.99    2.20
   0  -9   4   65.19    2.90
   0  -8   4  416.96   13.70
   0  -8   4  411.46   13.60
   0   8  -4  396.46   13.80
   0   7  -4    1.10    0.20
   0   7  -4    0.60    0.20
   0   7  -4    1.40    0.20
   0   7  -4    0.60    0.20
   0   7  -4    1.10    0.30
   0  -7   4    1.50    0.40
   0   7  -4    1.00    0.40
   0   6  -4   29.70    1.10
   0   6  -4   30.10    1.50
   0   6  -4   28.70    1.20
   0  -6   4   29.40    1.40
   0   5  -4  432.56   15.10
   0   5  -4  418.56   17.40
   0  -4   4   23.20    1.00
   0  -4   4   21.10    1.00
   0  -4   4   23.20    1.00
   0   4  -4   25.60    1.10
   0  -3   4   47.80    1.60
   0  -3   4   38.30    1.60
   0   2  -4 4414.06  146.09
   0   1  -4 3297.37  110.09
   0   0  -4 7870.41  259.37
   0  -1  -4 4048.59  134.79
   0  -2  -4 4899.71  163.38
   0  -3  -4   45.50    1.70
   0  -3  -4   43.80    1.70
   0   3   4   44.10    1.90
   0   3   4   45.70    1.70
   0  -4  -4   19.30    1.00
   0   4   4   20.50    1.00
   0  -4  -4   18.40    1.00
   0   5   4  421.06   15.10
   0  -5  -4  393.96   22.30
   0  -6  -4   31.20    1.40
   0   6   4   27.20    1.10
   0  -6  -4   30.30    1.50
   0  -7  -4    1.20    0.40
   0   7   4    0.80    0.20
   0   7   4    1.20    0.20
   0   7   4    1.10    0.20
   0   7   4    1.30    0.60
   0   7   4    1.10    0.30
   0  -7  -4    1.00    0.30
   0  -7  -4    1.70    0.50
   0   8   4  422.56   13.90
   0  -8  -4  425.76   14.40
   0   8   4  410.46   14.00
   0   8   4  416.66   14.00
   0  -9  -4   60.79    2.40
   0   9   4   60.99    2.30
   0  -9  -4   64.19    3.00
   0   9   4   61.09    3.10
   0  -9  -4   59.09    2.70
   0   9   4   60.19    2.20
   0  -9  -4   59.69    2.20
   0   9   4   61.99    2.20
   0   9   4   60.89    2.20
   0  10   4   61.59    2.20
   0 -10  -4   61.99    2.30
   0  10   4   64.79    2.20
   0  10   4   62.99    2.20
   0  10   4   62.89    2.20
   0 -10  -4   62.49    2.40
   0  11   4    6.20    0.40
   0  11   4    5.40    0.30
   0  11   4    5.10    0.40
   0 -11  -4    5.60    0.40
   0 -12  -4    0.20    0.20
   0  12   4    0.10    0.10
   0 -12  -4    0.10    0.10
   1  12  -4    3.30    0.20
   1 -12   4    3.40    0.30
   1  12  -4    3.40    0.30
  -1 -12   4    3.70    0.30
  -1  12  -4    3.00    0.30
   1  11  -4    8.80    0.50
   1 -11   4    8.40    0.60
   1  11  -4    8.70    0.50
   1  11  -4    8.30    0.40
  -1  11  -4    9.00    0.50
  -1  11  -4    8.10    0.50
  -1 -11   4    8.90    0.60
   1  10  -4   52.09    2.00
   1  10  -4   51.49    2.00
   1  10  -4   51.39    2.00
   1 -10   4   57.09    2.10
   1 -10   4   56.89    2.00
   1  10  -4   52.29    1.90
  -1 -10   4   50.59    2.10
  -1  10  -4   56.49    2.00
  -1  10  -4   54.79    2.00
   1   9  -4   19.90    1.00
   1   9  -4   20.70    0.90
   1   9  -4   22.50    1.00
   1  -9   4   20.70    1.10
   1   9  -4   21.80    1.10
   1  -9   4   21.10    1.60
   1  -9   4   22.60    1.00
  -1   9  -4   19.10    0.90
  -1   9  -4   21.50    0.80
  -1  -9   4   21.80    1.40
  -1   9  -4   20.30    0.90
  -1   9  -4   20.70    1.30
  -1   9  -4   20.30    0.90
  -1  -9   4   20.10    1.00
   1  -8   4    9.40    1.10
   1  -8   4    9.10    0.70
   1   8  -4   10.60    0.60
   1   8  -4    9.70    0.60
   1   8  -4    9.40    0.60
   1   8  -4    8.80    0.50
   1   8  -4    9.50    0.60
   1   8  -4    9.60    0.70
  -1   8  -4    9.40    0.50
  -1   8  -4    8.50    0.60
  -1   8  -4    8.90    0.70
  -1   8  -4   10.20    1.10
  -1   8  -4    9.30    0.50
  -1   8  -4    7.90    0.60
  -1  -8   4   11.30    0.90
   1   7  -4  227.88    7.60
   1   7  -4  231.38    7.60
   1  -7   4  218.48    7.70
   1   7  -4  234.68    7.60
   1   7  -4  234.38    7.60
   1   7  -4  232.78    7.60
   1  -7   4  233.68    8.10
   1  -7   4  202.28    7.80
   1   7  -4  229.08    7.70
  -1   7  -4  205.08    7.70
  -1   7  -4  227.68    7.60
  -1   7  -4  221.78    7.60
  -1   7  -4  229.88    7.70
  -1   7  -4  223.78    7.60
  -1   7  -4  239.78    7.60
  -1  -6   4  403.36   13.80
   1   5  -4  759.62   24.70
  -1   5  -4  681.63   29.10
  -1   5  -4  763.42   25.80
   1   4  -4  285.27   10.00
  -1   4  -4  302.47   11.00
  -1   3  -4  690.13   22.70
  -1   3  -4  625.54   24.90
   1   0   4 1949.30   69.99
   1   0  -4 2100.79   67.89
   1  -1  -4 7917.01  273.97
  -1  -1  -4 8673.03  274.57
   1  -2  -4 1359.86   50.19
  -1   2   4 1528.45   48.10
  -1  -2  -4 1411.56   50.19
   1   3   4  670.03   22.70
   1  -3  -4  635.94   25.80
   1   4   4  261.27   10.30
   1  -4  -4  268.27   15.00
  -1  -4  -4  259.07   15.10
  -1   4   4  284.07   10.40
   1   5   4  794.92   26.40
   1  -5  -4  708.43   33.20
  -1   5   4  747.53   26.90
   1   6   4  417.96   15.50
  -1   6   4  416.56   16.00
   1  -7  -4  230.38    7.70
   1  -7  -4  233.58    8.00
   1  -7  -4  238.68    7.60
   1   7   4  223.78    7.60
   1   7   4  219.98    7.50
   1   7   4  228.68    7.60
   1   7   4  237.88    7.60
  -1  -7  -4  234.98    7.90
  -1  -7  -4  223.88    7.60
  -1   7   4  224.98    7.60
  -1   7   4  216.68    7.50
  -1   7   4  208.88    7.50
  -1   7   4  217.58    7.60
  -1   7   4  225.48    7.60
  -1  -7  -4  219.98    7.70
   1   8   4    7.90    0.50
   1   8   4    9.50    0.60
   1   8   4    9.30    1.20
   1  -8  -4    8.60    0.70
   1   8   4    9.70    0.50
   1   8   4    9.30    0.50
   1  -8  -4    9.50    0.90
   1  -8  -4    9.10    1.00
   1  -8  -4    8.10    0.60
  -1   8   4    9.50    1.40
  -1  -8  -4    9.10    1.00
  -1   8   4    9.20    0.60
  -1  -8  -4    9.50    0.50
  -1   8   4    8.70    0.70
  -1  -8  -4    8.90    0.60
  -1  -8  -4    9.90    0.90
  -1   8   4    7.90    0.50
  -1   8   4    9.70    0.50
   1   9   4   19.90    1.00
   1  -9  -4   22.80    1.00
   1   9   4   20.80    0.90
   1   9   4   20.30    1.60
   1   9   4   21.20    0.90
   1  -9  -4   24.20    1.10
   1   9   4   20.70    0.90
   1  -9  -4   21.40    1.60
  -1   9   4   21.60    1.80
  -1  -9  -4   19.60    0.90
  -1   9   4   21.80    0.90
  -1  -9  -4   20.90    1.40
  -1  -9  -4   22.00    1.50
  -1   9   4   22.90    1.00
  -1  -9  -4   19.90    1.00
   1 -10  -4   54.39    2.10
   1 -10  -4   53.39    2.00
   1  10   4   54.89    1.90
   1  10   4   51.19    1.90
   1  10   4   53.09    1.90
   1  10   4   52.39    1.90
  -1  10   4   54.09    1.90
  -1 -10  -4   52.29    2.10
  -1  10   4   52.89    1.90
  -1  10   4   54.79    1.90
  -1 -10  -4   50.79    1.90
   1  11   4    9.90    0.50
   1 -11  -4    8.80    0.60
   1 -11  -4    8.50    0.50
   1  11   4    8.80    0.40
   1  11   4    9.20    0.50
  -1  11   4    8.60    0.40
  -1 -11  -4    9.30    0.50
  -1  11   4    8.80    0.40
  -1  11   4    9.20    0.50
  -1 -11  -4    9.60    0.60
   1  12   4    3.30    0.20
   1 -12  -4    3.50    0.30
   1  12   4    3.40    0.20
   1 -12  -4    3.10    0.30
  -1 -12  -4    3.80    0.40
  -1  12   4    3.40    0.30
   2  11  -4   22.70    1.00
   2  11  -4   22.90    0.90
   2  11  -4   21.90    0.90
   2 -11   4   22.80    1.00
   2  11  -4   21.60    0.90
  -2 -11   4   22.90    1.00
  -2  11  -4   21.50    0.90
  -2  11  -4   20.40    0.80
   2  10  -4   61.69    2.20
   2  10  -4   62.19    2.20
   2  10  -4   62.89    2.30
   2  10  -4   57.79    2.30
   2 -10   4   64.29    2.40
   2  10  -4   62.19    2.20
  -2  10  -4   60.89    2.10
  -2  10  -4   62.49    2.20
  -2  10  -4   63.99    2.20
   2   9  -4   64.29    2.30
   2  -9   4   60.99    2.60
   2   9  -4   63.99    2.40
   2   9  -4   60.99    2.30
   2  -9   4   61.19    3.20
   2   9  -4   63.79    2.30
   2   9  -4   60.19    2.30
  -2  -9   4   59.89    3.00
  -2   9  -4   62.09    2.30
  -2   9  -4   57.79    2.90
   2   8  -4  284.57    9.80
   2  -8   4  286.97    9.80
   2  -8   4  290.87   10.70
   2   8  -4  288.87    9.70
   2  -8   4  288.77    9.90
  -2   8  -4  288.97   11.90
  -2  -8   4  299.67   10.10
  -2   8  -4  291.77    9.70
   2   7  -4  241.18    7.90
   2  -7   4  246.38    8.50
   2   7  -4  239.48    8.00
   2   7  -4  232.08    7.90
   2  -7   4  238.38    8.80
   2   7  -4  243.28    7.90
   2   7  -4  234.88    7.90
   2   7  -4  239.78    7.90
   2  -7   4  216.58    8.10
   2  -7   4  237.48    8.00
   2   7  -4  236.48    8.00
   2   7  -4  235.98    8.00
  -2   7  -4  226.08    7.90
  -2   7  -4  235.38    7.90
  -2   7  -4  239.48    7.90
   2   6  -4   56.89    2.00
   2   6  -4   60.49    2.20
   2   6  -4   57.89    2.00
   2   6  -4   57.69    2.00
   2   6  -4   52.29    2.00
   2   6  -4   58.79    2.10
   2   6  -4   54.79    2.00
   2   6  -4   59.59    2.00
   2  -6   4   54.39    2.60
   2  -6   4   55.49    2.40
  -2   6  -4   56.59    2.10
  -2   6  -4   55.29    2.00
  -2   6  -4   55.69    3.50
  -2   6  -4   55.99    2.00
  -2   6  -4   51.89    2.00
  -2   6  -4   53.69    2.10
   2  -5   4   95.79    3.80
   2  -5   4   94.29    3.60
  -2   5  -4   96.29    3.90
  -2   5  -4   93.29    3.40
  -2  -5   4   97.09    3.70
  -2   4  -4  773.02   27.70
   2  -3   4 1584.94   60.69
  -2   3  -4 1715.83   55.79
   2  -2   4 1473.35   53.19
  -2   2  -4 1448.85   49.20
   2   1  -4 2439.16   81.69
   2  -1   4 2471.95   84.79
   2   0  -4   58.59    2.10
   2   0   4   54.49    2.00
  -2   0  -4   59.09    2.30
  -2   0   4   54.89    2.00
   2  -1  -4 2639.94   89.69
   2  -2  -4 1397.16   49.80
  -2   2   4 1377.26   46.80
   2  -3  -4 1535.15   57.49
  -2  -3  -4 1632.34   57.19
   2   4   4  743.23   26.70
   2  -4  -4  732.33   32.30
  -2   4   4  812.42   27.20
   2   5   4   87.49    3.70
   2  -5  -4   94.99    3.70
   2  -5  -4   91.49    3.50
  -2  -5  -4   91.69    3.30
  -2   5   4   88.79    3.50
  -2   5   4   94.49    3.90
   2   6   4   56.69    2.00
   2  -6  -4   53.99    2.00
   2   6   4   56.39    2.00
   2  -6  -4   52.79    2.10
   2  -6  -4   55.29    2.60
  -2  -6  -4   53.49    2.00
  -2   6   4   52.89    2.00
  -2  -6  -4   60.29    2.40
  -2  -6  -4   63.09    2.20
  -2   6   4   54.49    2.90
  -2   6   4   52.59    2.00
   2   7   4  235.78    7.80
   2   7   4  227.38    7.80
   2  -7  -4  241.58    8.70
   2   7   4  226.28    7.90
   2   7   4  237.58    7.80
   2  -7  -4  235.58    8.40
   2  -7  -4  233.58    8.00
   2  -7  -4  243.08    7.90
   2   7   4  240.48    7.90
   2  -7  -4  226.78    7.90
  -2   7   4  233.68    7.80
  -2  -7  -4  238.18    8.20
  -2   7   4  230.68    8.90
  -2  -7  -4  222.18    7.90
  -2  -7  -4  237.68    7.80
  -2   7   4  219.68    7.80
  -2  -7  -4  239.78    8.30
   2   8   4  262.47    9.40
   2  -8  -4  308.57   10.60
   2   8   4  285.27    9.50
   2  -8  -4  262.27   10.20
   2   8   4  279.37    9.40
   2  -8  -4  289.27    9.50
  -2  -8  -4  290.47   10.00
  -2   8   4  276.07    9.40
  -2   8   4  283.67   10.70
  -2   8   4  290.27   10.10
  -2   8   4  281.57    9.40
  -2  -8  -4  278.27    9.40
  -2  -8  -4  268.07    9.50
  -2  -8  -4  279.67    9.80
   2   9   4   62.29    2.20
   2  -9  -4   63.79    2.30
   2  -9  -4   59.19    3.80
   2   9   4   58.09    2.70
   2  -9  -4   60.39    2.40
   2  -9  -4   59.09    2.90
   2   9   4   60.79    2.20
   2   9   4   61.09    2.20
  -2  -9  -4   59.39    2.30
  -2   9   4   58.19    2.30
  -2  -9  -4   61.19    2.90
  -2   9   4   57.19    2.10
  -2   9   4   54.99    3.20
   2 -10  -4   65.39    2.30
   2  10   4   62.79    2.20
   2  10   4   61.79    2.20
   2 -10  -4   62.99    2.40
   2  10   4   60.19    2.10
   2  10   4   60.19    2.20
   2  10   4   59.69    2.30
  -2  10   4   64.19    2.20
  -2  10   4   64.89    2.20
  -2 -10  -4   61.69    2.20
  -2 -10  -4   63.19    2.30
   2  11   4   23.30    0.90
   2 -11  -4   22.20    1.00
   2  11   4   22.70    0.90
   2  11   4   24.20    0.90
   2 -11  -4   21.70    0.90
  -2 -11  -4   24.90    1.00
  -2 -11  -4   24.50    0.90
  -2  11   4   21.70    0.90
  -2  11   4   22.40    0.90
   3  11  -4   64.79    2.30
   3  11  -4   66.59    2.30
   3 -11   4   70.69    2.40
   3  11  -4   66.69    2.30
   3  11  -4   67.29    2.40
  -3  11  -4   66.89    2.30
  -3 -11   4   62.99    2.40
   3  10  -4   25.30    1.00
   3  10  -4   24.60    1.00
   3 -10   4   27.50    1.20
   3  10  -4   23.70    1.10
   3  10  -4   25.90    1.10
   3  10  -4   26.30    1.20
  -3 -10   4   24.80    1.10
  -3  10  -4   25.90    1.00
  -3  10  -4   26.70    1.00
   3   9  -4   69.29    2.50
   3   9  -4   69.19    2.40
   3  -9   4   63.29    4.60
   3   9  -4   68.39    2.50
   3  -9   4   68.59    2.70
   3   9  -4   70.29    2.40
   3   9  -4   70.39    2.60
   3   9  -4   70.79    2.50
  -3   9  -4   67.49    2.40
  -3   9  -4   67.59    2.40
  -3   9  -4   62.79    2.40
  -3   9  -4   65.49    3.30
   3   8  -4   94.89    3.20
   3   8  -4   96.19    3.20
   3   8  -4   94.09    3.30
   3  -8   4   90.39    4.30
   3   8  -4   92.59    3.20
   3   8  -4   92.89    3.20
   3   8  -4   94.49    3.20
   3  -8   4   89.49    3.30
   3  -8   4   90.09    3.40
  -3   8  -4   85.49    3.20
  -3   8  -4   89.49    4.20
  -3   8  -4   88.59    3.20
  -3  -8   4   90.79    3.50
  -3   8  -4   91.79    3.20
   3   7  -4  201.58    6.60
   3  -7   4  193.38    6.70
   3  -7   4  184.58    7.50
   3   7  -4  208.48    6.60
   3  -7   4  182.38    6.80
   3   7  -4  193.68    6.70
   3   7  -4  199.88    6.60
   3   7  -4  197.88    6.60
   3   7  -4  196.88    6.60
   3   7  -4  199.28    6.60
   3   7  -4  196.28    6.90
   3   7  -4  197.68    6.50
  -3   7  -4  191.88    6.60
  -3   7  -4  182.08    6.50
  -3   7  -4  192.48    7.60
  -3  -7   4  199.98    6.80
  -3   7  -4  177.98    6.70
  -3   7  -4  195.28    6.60
  -3   6  -4  752.02   24.80
  -3   6  -4  748.93   24.70
   3   5  -4  187.78    6.10
   3   5  -4  187.98    6.10
   3   5  -4  183.08    6.00
   3   5  -4  182.38    6.10
   3   5  -4  176.78    6.10
   3  -5   4  181.08    6.20
   3   5  -4  186.28    6.10
   3   5  -4  173.88    6.10
   3   5  -4  178.78    6.10
   3  -5   4  167.38    6.10
  -3   5  -4  178.68    7.00
  -3   5  -4  181.18    6.10
   3  -4   4   53.39    2.30
  -3  -4   4   49.40    1.90
  -3   4  -4   49.30    2.50
  -3   4  -4   50.59    2.00
  -3   4  -4   48.60    2.10
   3  -3   4 1004.00   41.60
  -3   3  -4 1012.20   35.20
   3  -2   4 2164.58   78.79
   3   2  -4 2339.77   72.49
  -3   2  -4 2093.79   73.99
   3  -1   4  317.97   15.70
   3   1  -4  309.27   12.70
   3   1  -4  320.17   11.00
  -3   1  -4  318.37   12.10
   3   0   4  167.98   10.20
   3   0  -4  182.18    6.70
   3   0  -4  169.78    8.70
  -3   0  -4  171.58    7.30
   3   1   4  322.57   14.90
   3  -1  -4  300.47   14.10
  -3  -1  -4  312.67   11.90
   3  -2  -4 2227.38   73.29
  -3   2   4 2007.90   69.19
  -3  -2  -4 1924.91   72.89
   3   3   4 1048.90   36.00
   3  -3  -4 1018.10   40.90
   3  -4  -4   54.59    2.20
   3   4   4   52.59    1.90
   3   4   4   53.39    2.00
   3  -4  -4   48.00    2.30
   3   4   4   50.49    2.30
  -3  -4  -4   51.59    2.10
  -3   4   4   50.09    2.20
  -3  -4  -4   51.79    2.00
  -3   4   4   48.00    2.60
   3  -5  -4  176.98    6.00
   3  -5  -4  184.08    6.10
   3   5   4  182.88    6.00
   3  -5  -4  176.48    6.60
  -3   5   4  175.68    6.50
  -3   5   4  175.18    6.00
  -3   5   4  179.88    7.00
  -3   5   4  173.58    6.10
  -3  -5  -4  183.98    6.20
  -3   5   4  165.98    6.00
  -3   6   4  780.42   25.70
   3   7   4  188.48    6.40
   3   7   4  198.18    6.50
   3  -7  -4  192.38    7.50
   3  -7  -4  182.68    6.50
   3   7   4  190.78    6.40
   3   7   4  194.08    6.50
   3   7   4  194.18    6.50
   3  -7  -4  194.38    6.60
   3   7   4  196.08    7.00
   3  -7  -4  196.68    7.10
   3  -7  -4  189.98    6.50
  -3   7   4  188.08    6.80
  -3  -7  -4  192.48    6.80
  -3   7   4  202.18    6.60
  -3  -7  -4  169.28    6.60
  -3   7   4  188.68    7.80
  -3  -7  -4  187.48    6.40
  -3   7   4  191.98    6.50
  -3  -7  -4  191.58    6.90
   3   8   4   89.99    3.20
   3   8   4   89.39    3.10
   3  -8  -4   83.59    3.70
   3   8   4   89.09    3.00
   3  -8  -4   85.69    4.10
   3   8   4   90.89    3.00
   3   8   4   92.49    3.60
   3   8   4   87.99    3.10
   3   8   4   91.09    3.10
   3   8   4   89.39    3.10
   3  -8  -4   87.89    3.30
   3  -8  -4   84.59    3.20
   3  -8  -4   90.39    3.20
  -3   8   4   88.79    3.50
  -3  -8  -4   92.69    3.70
  -3   8   4   85.89    3.10
  -3   8   4   87.99    3.10
  -3  -8  -4   85.99    3.10
  -3   8   4   84.19    4.40
  -3  -8  -4   86.29    3.20
   3   9   4   66.49    2.40
   3   9   4   68.79    2.40
   3  -9  -4   62.59    2.40
   3   9   4   66.79    2.40
   3  -9  -4   67.29    2.60
   3  -9  -4   75.09    3.60
   3   9   4   66.19    2.30
   3   9   4   68.79    2.40
   3  -9  -4   64.79    2.50
   3   9   4   68.59    2.30
  -3  -9  -4   68.29    2.50
  -3  -9  -4   65.79    2.40
  -3   9   4   65.69    2.40
  -3  -9  -4   67.59    3.10
  -3   9   4   61.29    3.60
   3  10   4   26.10    1.00
   3  10   4   24.40    1.00
   3 -10  -4   26.00    1.10
   3  10   4   25.30    1.00
   3 -10  -4   24.40    1.10
  -3 -10  -4   25.60    1.00
  -3  10   4   25.60    1.00
  -3  10   4   24.60    1.00
  -3 -10  -4   25.00    1.10
   3 -11  -4   67.99    2.40
   3 -11  -4   65.79    2.40
   3  11   4   68.79    2.30
   3  11   4   65.89    2.30
  -3 -11  -4   62.69    2.30
  -3  11   4   67.39    2.30
  -3 -11  -4   67.79    2.40
  -3  11   4   67.49    2.30
   4  11  -4    3.50    0.30
   4  11  -4    3.70    0.40
   4  11  -4    3.20    0.30
  -4  11  -4    3.00    0.30
   4  10  -4   49.70    1.90
   4  10  -4   53.89    1.90
   4  10  -4   50.99    1.90
   4  10  -4   51.49    1.90
   4 -10   4   52.59    2.40
  -4  10  -4   53.19    1.80
  -4  10  -4   50.39    1.80
   4   9  -4   47.40    1.80
   4   9  -4   49.80    1.90
   4   9  -4   48.20    1.80
   4   9  -4   49.20    1.80
   4   9  -4   50.29    1.90
   4  -9   4   51.69    2.10
   4   9  -4   49.80    1.90
  -4   9  -4   50.79    1.80
  -4   9  -4   50.89    1.80
   4   8  -4    5.50    0.60
   4   8  -4    5.00    0.50
   4   8  -4    5.20    0.50
   4  -8   4    6.60    1.30
   4  -8   4    5.00    0.70
   4   8  -4    5.20    0.50
   4   8  -4    5.40    0.40
   4   8  -4    5.90    0.50
   4   8  -4    6.10    0.50
  -4   8  -4    4.70    0.50
  -4  -8   4    5.30    0.60
  -4   8  -4    5.10    1.30
  -4   8  -4    5.40    0.50
   4   7  -4  100.49    3.40
   4   7  -4   99.89    3.40
   4   7  -4   99.49    3.40
   4   7  -4   98.59    3.40
   4  -7   4   90.49    3.60
   4   7  -4  100.29    3.50
   4   7  -4   99.79    3.50
   4   7  -4   94.39    3.30
   4   7  -4   95.49    3.40
   4   7  -4   99.99    3.40
   4  -7   4   92.29    4.50
  -4   7  -4   94.19    3.70
  -4   7  -4   96.39    3.40
  -4   7  -4   96.69    3.40
  -4  -7   4  101.79    3.60
  -4   7  -4   87.79    5.50
   4   6  -4  273.77    9.10
   4   6  -4  284.17    9.00
   4   6  -4  262.87    9.00
   4   6  -4  269.57    9.30
   4  -6   4  261.87   10.10
   4   6  -4  278.97    9.10
   4   6  -4  267.87    9.20
   4   6  -4  292.97    9.20
   4  -6   4  246.28    9.10
   4   6  -4  278.47    9.10
  -4   6  -4  264.87    9.00
  -4   6  -4  265.67    9.00
  -4   6  -4  269.47   10.30
  -4   6  -4  273.87    9.40
   4  -5   4  131.39    5.10
   4   5  -4  114.79    4.10
   4   5  -4  113.59    4.10
   4   5  -4  119.09    4.10
   4   5  -4  115.29    4.10
   4   5  -4  124.09    4.20
   4   5  -4  115.09    4.20
   4   5  -4  112.59    4.10
   4  -5   4  119.89    4.30
   4   5  -4  111.69    4.10
   4  -5   4  114.89    4.20
   4   5  -4  130.39    4.10
  -4   5  -4  133.99    6.00
  -4   5  -4  128.69    4.50
  -4   5  -4  110.59    4.10
  -4  -5   4  118.39    4.20
  -4   5  -4  122.59    4.10
  -4   5  -4  122.99    4.20
   4   4  -4  233.18    7.70
   4   4  -4  229.78    7.70
   4  -4   4  223.98    7.90
   4   4  -4  233.08    7.80
   4   4  -4  234.98    7.70
   4   4  -4  235.58    7.70
   4   4  -4  240.28    7.70
  -4   4  -4  224.08    8.10
  -4   4  -4  227.78    8.70
  -4   4  -4  221.28    7.70
  -4   4  -4  227.78    7.70
   4  -3   4  340.37   22.00
   4  -2   4 1086.49   44.50
   4   2  -4 1140.19   36.60
  -4   2  -4 1059.89   38.50
   4  -1   4  861.41   36.10
   4   1  -4  860.61   32.40
   4   1  -4  954.70   30.80
  -4   1  -4  856.81   31.40
   4   0  -4    4.20    0.60
   4   0   4    3.60    0.30
   4   0   4    3.50    0.40
  -4   0   4    4.70    0.40
  -4   0  -4    4.50    0.50
   4   1   4  766.62   34.50
   4  -1  -4  862.81   32.70
  -4  -1  -4  821.32   29.20
   4  -2  -4 1074.29   41.00
   4   2   4 1021.70   35.40
  -4   2   4  984.80   36.30
  -4   3   4  325.27   11.80
   4  -4  -4  218.08    7.20
   4  -4  -4  211.78    7.20
   4  -4  -4  219.28    7.80
   4   4   4  209.28    7.30
  -4   4   4  224.68    7.20
  -4   4   4  213.38    8.40
  -4   4   4  204.88    7.30
   4   5   4  106.69    4.60
   4   5   4  117.79    4.00
   4  -5  -4  116.19    4.00
   4  -5  -4  112.19    4.00
   4  -5  -4  118.39    4.50
   4  -5  -4  118.79    4.10
   4   5   4  111.39    3.90
   4   5   4  107.29    4.10
   4   5   4  114.89    4.00
   4   5   4  108.99    4.00
   4  -5  -4  117.39    4.80
  -4   5   4  120.29    4.00
  -4  -5  -4  124.49    4.40
  -4   5   4  113.89    4.60
  -4  -5  -4  113.09    4.10
  -4  -5  -4  123.09    4.20
  -4   5   4  111.49    4.00
  -4   5   4  116.89    4.40
  -4   5   4  114.69    4.00
  -4   5   4  128.59    5.50
   4  -6  -4  269.07   10.00
   4  -6  -4  262.07    9.10
   4   6   4  282.77    9.10
   4   6   4  279.27    9.00
   4   6   4  271.77    9.00
   4  -6  -4  269.97    9.70
   4  -6  -4  267.97    9.20
   4   6   4  273.17    8.90
  -4  -6  -4  256.87    9.00
  -4   6   4  272.37   10.60
  -4   6   4  274.87    9.20
  -4  -6  -4  266.37    9.10
  -4   6   4  250.67    9.00
  -4   6   4  257.87    9.10
  -4  -6  -4  283.77    9.30
   4   7   4  100.59    3.50
   4   7   4   98.29    3.30
   4   7   4   96.29    3.40
   4  -7  -4  102.49    3.50
   4  -7  -4   99.49    4.10
   4   7   4   99.29    3.40
   4   7   4   96.19    3.40
   4  -7  -4   99.49    3.50
   4  -7  -4  100.59    4.80
   4   7   4   94.69    3.40
   4  -7  -4   99.49    3.60
  -4  -7  -4   93.69    3.50
  -4   7   4  101.09    3.40
  -4  -7  -4   94.79    3.40
  -4   7   4   97.29    5.00
  -4   7   4   96.59    3.90
  -4   7   4   96.99    3.50
  -4  -7  -4   95.19    3.90
   4  -8  -4    4.50    0.80
   4  -8  -4    5.80    0.50
   4   8   4    5.70    0.50
   4   8   4    5.00    0.60
   4  -8  -4    6.20    0.60
   4   8   4    5.70    0.50
   4   8   4    4.90    0.40
  -4   8   4    6.10    0.70
  -4   8   4    6.60    1.50
  -4  -8  -4    4.60    0.80
  -4   8   4    6.00    0.50
   4  -9  -4   48.20    1.90
   4  -9  -4   48.20    1.80
   4   9   4   48.60    1.80
   4   9   4   47.80    1.80
   4   9   4   48.30    1.80
   4  -9  -4   49.40    1.90
   4   9   4   48.30    1.80
  -4   9   4   47.80    1.70
  -4  -9  -4   48.20    1.70
  -4   9   4   47.20    1.80
  -4  -9  -4   48.10    1.90
   4 -10  -4   51.59    1.90
   4  10   4   54.19    1.90
   4 -10  -4   53.79    2.20
   4 -10  -4   52.69    1.90
   4  10   4   49.00    1.80
  -4  10   4   50.09    1.80
  -4 -10  -4   51.39    1.90
  -4 -10  -4   49.80    1.80
   4  11   4    3.30    0.30
   4  11   4    3.40    0.30
  -4 -11  -4    3.30    0.40
  -4  11   4    2.90    0.20
  -4  11   4    3.80    0.30
   5  10  -4   15.50    0.60
   5  10  -4   14.90    0.70
   5  10  -4   14.90    0.70
   5  10  -4   15.10    0.70
   5  10  -4   15.20    0.70
  -5  10  -4   15.70    0.60
   5   9  -4   16.60    0.70
   5   9  -4   16.00    0.80
   5   9  -4   16.10    0.70
   5   9  -4   18.40    0.90
   5   9  -4   16.70    0.80
  -5   9  -4   15.90    0.70
  -5   9  -4   15.20    0.70
   5   8  -4    3.00    0.40
   5   8  -4    2.90    0.50
   5  -8   4    2.30    0.50
   5   8  -4    3.40    0.40
   5   8  -4    3.40    0.40
   5   8  -4    3.60    0.40
  -5   8  -4    2.30    0.30
  -5   8  -4    2.80    0.40
   5   7  -4   59.89    2.20
   5   7  -4   58.99    2.20
   5  -7   4   59.19    2.20
   5   7  -4   58.49    2.20
   5  -7   4   55.99    2.60
   5   7  -4   60.69    2.20
   5  -7   4   59.59    2.40
   5   7  -4   58.19    2.10
   5   7  -4   59.09    2.20
   5  -7   4   55.29    3.30
   5   7  -4   59.49    2.10
  -5  -7   4   57.29    2.30
  -5   7  -4   61.39    3.50
  -5   7  -4   56.59    2.10
  -5   7  -4   60.79    2.20
  -5   7  -4   57.09    2.10
  -5   7  -4   56.99    2.40
   5   6  -4  221.28    7.30
   5  -6   4  206.18    7.60
   5   6  -4  217.78    7.20
   5   6  -4  212.98    7.20
   5   6  -4  222.88    7.20
   5  -6   4  208.98    7.30
   5   6  -4  213.78    7.30
   5   6  -4  215.08    7.20
   5  -6   4  204.68    7.40
   5   6  -4  218.88    7.20
   5   6  -4  216.88    7.30
  -5   6  -4  207.18    7.60
  -5   6  -4  206.98    7.20
  -5  -6   4  217.38    7.40
  -5   6  -4  201.58    8.70
  -5   6  -4  216.58    7.30
   5   5  -4   29.10    1.20
   5   5  -4   33.50    1.30
   5  -5   4   30.30    2.00
   5   5  -4   28.50    1.30
   5   5  -4   30.60    1.40
   5   5  -4   28.70    1.20
   5  -5   4   29.30    1.50
   5  -5   4   28.80    1.30
   5   5  -4   27.80    1.20
   5  -5   4   30.70    1.60
   5   5  -4   31.30    1.40
  -5   5  -4   28.40    2.40
  -5   5  -4   30.10    1.20
  -5  -5   4   29.90    1.40
  -5   5  -4   32.30    1.60
   5   4  -4  156.08    5.40
   5  -4   4  151.48    5.50
   5   4  -4  162.08    5.50
   5   4  -4  170.08    5.50
   5   4  -4  163.98    5.40
   5   4  -4  173.98    5.50
   5   4  -4  160.48    5.40
   5  -4   4  155.88    7.60
   5   4  -4  165.88    5.50
   5  -4   4  164.38    5.80
   5   4  -4  166.98    5.40
   5   4  -4  165.08    5.40
  -5   4  -4  153.98    5.50
  -5   4  -4  151.28    5.40
  -5   4  -4  155.88    6.70
  -5   4  -4  144.89    6.50
  -5   4  -4  167.78    5.90
  -5   4  -4  154.78    5.40
   5   3  -4  271.67    8.60
   5   3  -4  248.68    8.40
   5   3  -4  254.57    8.40
   5   3  -4  259.77    8.50
   5  -3   4  259.97    8.70
   5  -3   4  263.67    9.30
   5   3  -4  249.58    8.50
   5   3  -4  259.17    8.40
   5   3  -4  265.77    8.50
   5  -3   4  234.98    8.60
   5   3  -4  252.87    8.50
  -5   3  -4  247.68    9.00
  -5   3  -4  247.38    8.50
  -5   3  -4  246.38    9.70
  -5   3  -4  240.78    8.50
  -5   3  -4  241.28    8.50
   5   2  -4  151.18    5.20
   5   2  -4  142.79    5.10
   5  -2   4  169.88    5.60
   5   2  -4  160.88    5.10
   5   2  -4  156.38    5.20
   5  -2   4  151.08    5.80
   5  -2   4  141.59    5.20
   5   2  -4  165.88    5.10
   5   2  -4  146.49    5.20
   5   2  -4  149.88    5.30
   5  -2   4  159.18    5.20
  -5   2  -4  154.18    5.20
  -5   2  -4  148.59    5.50
  -5   2  -4  143.99    5.20
  -5   2  -4  139.49    6.20
  -5   2  -4  147.99    5.60
  -5  -2   4  150.18    5.30
   5  -1   4  287.27    9.80
   5  -1   4  277.67    9.20
   5   1  -4  275.57    9.10
  -5   1  -4  262.57    9.20
  -5   1  -4  269.37    9.20
  -5   1  -4  275.17   10.20
   5   0   4  109.29    3.80
   5   0   4   97.19    4.10
   5   0   4  106.49    3.60
   5   0  -4  100.49    4.10
  -5   0  -4  102.39    3.90
  -5   0  -4  104.89    4.00
  -5   0   4  107.79    3.80
  -5   0   4  103.69    4.00
  -5   0  -4  103.79    4.60
   5  -1  -4  265.27    8.90
   5  -2  -4  149.59    5.00
   5   2   4  150.48    4.90
   5   2   4  146.89    5.00
  -5   2   4  145.19    5.10
  -5   2   4  155.58    5.50
  -5   2   4  150.18    5.30
  -5  -2  -4  145.69    5.20
  -5  -2  -4  141.99    5.00
  -5   2   4  145.29    5.00
  -5  -2  -4  133.69    5.20
  -5  -2  -4  139.39    5.40
   5   3   4  241.58    8.10
   5   3   4  238.68    8.10
   5  -3  -4  264.07    8.20
   5   3   4  256.77    8.10
  -5  -3  -4  219.68    8.20
  -5   3   4  239.78    8.20
  -5   3   4  245.08    8.10
  -5  -3  -4  231.78    8.10
   5   4   4  154.38    5.30
   5   4   4  152.58    5.50
   5   4   4  155.18    5.30
   5   4   4  156.58    5.30
   5  -4  -4  153.88    5.40
   5  -4  -4  152.58    5.40
  -5   4   4  166.58    5.90
  -5  -4  -4  155.88    5.30
  -5  -4  -4  146.09    5.40
  -5   4   4  163.88    5.50
  -5  -4  -4  160.88    5.80
  -5   4   4  165.68    5.40
  -5   4   4  162.88    6.10
  -5  -4  -4  167.58    5.70
  -5   4   4  155.08    5.40
   5   5   4   30.20    1.20
   5   5   4   29.00    1.10
   5   5   4   27.40    1.90
   5   5   4   28.20    1.20
   5  -5  -4   30.10    1.50
  -5   5   4   27.60    1.80
  -5  -5  -4   27.50    1.20
  -5  -5  -4   27.70    1.10
  -5   5   4   28.40    1.60
  -5  -5  -4   29.50    1.60
  -5   5   4   27.60    1.20
  -5  -5  -4   29.40    1.40
  -5   5   4   30.30    1.20
   5  -6  -4  208.58    7.20
   5   6   4  210.08    7.10
   5   6   4  211.58    7.10
   5  -6  -4  217.78    7.20
   5   6   4  213.58    7.10
   5  -6  -4  202.48    7.20
   5   6   4  207.18    7.10
   5   6   4  210.88    7.00
   5   6   4  217.68    7.20
  -5  -6  -4  220.78    7.70
  -5  -6  -4  209.88    7.20
  -5   6   4  192.78   10.30
  -5   6   4  212.98    7.10
  -5   6   4  216.58    7.70
  -5   6   4  214.98    7.20
  -5  -6  -4  207.38    7.10
  -5   6   4  214.88    7.20
   5   7   4   57.39    2.10
   5   7   4   57.79    2.30
   5   7   4   57.39    2.10
   5  -7  -4   59.39    2.30
   5   7   4   58.09    2.20
   5  -7  -4   64.49    2.30
   5   7   4   61.19    2.20
   5  -7  -4   62.69    2.30
   5   7   4   57.49    2.20
   5   7   4   58.79    2.10
  -5  -7  -4   58.99    2.30
  -5  -7  -4   57.49    2.10
  -5   7   4   62.39    2.20
  -5   7   4   62.49    2.70
  -5   7   4   62.89    2.30
  -5  -7  -4   60.79    2.70
   5  -8  -4    3.40    0.40
   5   8   4    2.90    0.30
   5   8   4    3.20    0.40
   5   8   4    2.50    0.40
   5   8   4    3.30    0.40
   5  -8  -4    3.30    0.50
  -5  -8  -4    3.00    0.30
  -5   8   4    3.10    0.40
  -5  -8  -4    3.20    0.40
  -5   8   4    2.80    0.30
  -5   8   4    3.20    0.30
   5  -9  -4   15.50    0.80
   5   9   4   17.20    0.80
   5   9   4   16.20    0.80
   5   9   4   15.70    0.70
   5   9   4   16.00    0.70
  -5  -9  -4   17.80    1.00
  -5   9   4   16.70    0.80
  -5   9   4   15.40    0.70
  -5  -9  -4   16.50    0.70
   5  10   4   16.20    0.70
   5 -10  -4   16.30    0.70
   5  10   4   15.40    0.70
   5  10   4   15.10    0.60
  -5  10   4   16.20    0.60
  -5 -10  -4   15.50    0.70
  -5  10   4   16.50    0.70
   6  10  -4    0.60    0.20
   6  10  -4    0.60    0.20
   6   9  -4    2.10    0.30
   6   9  -4    1.90    0.20
   6   9  -4    1.70    0.30
   6   9  -4    2.30    0.30
   6   9  -4    1.80    0.20
  -6   9  -4    1.80    0.20
   6   8  -4    4.90    0.40
   6  -8   4    6.20    0.50
   6   8  -4    4.70    0.50
   6   8  -4    6.50    0.40
   6   8  -4    5.40    0.40
   6   8  -4    5.30    0.40
  -6   8  -4    5.30    0.40
   6   7  -4    1.20    0.30
   6   7  -4    1.60    0.30
   6  -7   4    1.90    0.30
   6  -7   4    1.90    0.50
   6   7  -4    1.70    0.30
   6   7  -4    1.70    0.30
   6   7  -4    1.80    0.20
   6   7  -4    1.60    0.30
  -6   7  -4    1.50    0.30
  -6   7  -4    1.30    0.20
   6   6  -4   58.29    2.00
   6   6  -4   57.39    2.10
   6   6  -4   54.99    2.10
   6   6  -4   58.19    2.10
   6   6  -4   55.89    2.00
   6   6  -4   56.89    2.00
   6   6  -4   55.19    2.10
   6  -6   4   50.39    2.70
   6  -6   4   56.79    2.10
   6  -6   4   54.29    2.10
  -6   6  -4   53.09    2.10
  -6   6  -4   53.99    2.00
  -6   6  -4   53.79    2.40
  -6   6  -4   52.39    3.60
  -6  -6   4   55.69    2.30
   6  -5   4  391.46   13.70
   6  -5   4  396.26   13.40
  -6   5  -4  413.26   13.80
   6  -4   4   59.99    2.20
   6   4  -4   56.29    2.00
   6   4  -4   59.69    2.10
   6   4  -4   55.29    2.00
   6  -4   4   56.69    2.30
   6   4  -4   56.69    2.10
   6  -4   4   57.39    2.10
   6   4  -4   54.49    2.10
   6   4  -4   58.89    2.10
   6   4  -4   55.19    2.20
  -6   4  -4   56.09    2.50
  -6   4  -4   53.79    2.10
  -6  -4   4   55.79    2.40
  -6   4  -4   53.69    3.60
  -6   4  -4   52.79    2.00
  -6   4  -4   56.49    2.10
   6   3  -4   36.90    1.50
   6  -3   4   38.60    1.60
   6   3  -4   39.90    1.50
   6  -3   4   38.90    1.70
   6  -3   4   38.00    1.80
   6   3  -4   37.60    1.40
   6   3  -4   43.00    1.70
   6   3  -4   36.20    1.40
   6   3  -4   37.40    1.60
  -6   3  -4   37.20    1.50
  -6   3  -4   36.10    1.90
  -6   3  -4   34.80    2.90
  -6   3  -4   37.90    1.50
  -6   3  -4   41.00    2.10
  -6  -3   4   37.10    1.80
   6   2  -4   25.80    1.00
   6   2  -4   25.30    1.10
   6   2  -4   24.30    1.70
   6  -2   4   24.40    1.20
   6  -2   4   23.80    1.00
   6   2  -4   25.60    1.00
   6   2  -4   23.50    0.90
   6   2  -4   22.50    1.10
   6   2  -4   25.70    1.00
   6   2  -4   22.80    1.20
   6   2  -4   24.30    1.00
   6  -2   4   23.80    1.10
  -6   2  -4   24.20    1.10
  -6   2  -4   25.80    1.40
  -6  -2   4   25.70    1.40
  -6   2  -4   22.30    1.00
  -6   2  -4   22.60    1.10
  -6   2  -4   23.30    1.50
   6   1  -4   13.90    0.60
   6  -1   4   13.80    0.70
   6  -1   4   14.30    0.70
   6   1  -4   15.00    0.80
   6   1  -4   13.80    0.60
   6  -1   4   14.40    0.80
   6   1  -4   14.70    0.70
   6   1  -4   15.60    1.20
   6   1  -4   15.40    0.70
  -6  -1   4   15.90    1.10
  -6   1  -4   14.40    1.00
  -6   1  -4   13.60    1.10
  -6   1  -4   15.30    0.70
  -6  -1   4   14.80    0.90
  -6   1  -4   15.30    0.80
  -6  -1   4   14.60    1.00
  -6   1  -4   13.30    0.70
   6   0  -4   13.40    0.60
   6   0  -4   15.70    0.70
   6   0  -4   14.50    0.70
   6   0   4   14.70    0.80
   6   0   4   13.50    0.70
   6   0   4   14.70    0.70
  -6   0  -4   14.90    0.70
  -6   0  -4   15.20    1.10
  -6   0  -4   15.20    0.80
  -6   0  -4   14.30    1.00
  -6   0   4   15.80    1.10
  -6   0   4   13.70    0.70
  -6   0   4   15.70    1.00
  -6   0  -4   14.40    0.70
  -6   0   4   13.00    0.80
   6   1   4   16.10    0.70
   6   1   4   17.20    0.70
   6   1   4   17.40    0.90
   6  -1  -4   14.70    0.70
   6  -1  -4   14.90    0.70
  -6  -1  -4   17.40    1.10
  -6   1   4   13.50    0.70
  -6  -1  -4   16.90    0.70
  -6   1   4   14.90    1.00
  -6   1   4   13.70    1.20
  -6  -1  -4   17.40    1.20
   6   2   4   23.50    0.90
   6   2   4   23.00    0.90
   6  -2  -4   19.90    1.00
   6   2   4   24.10    0.90
   6  -2  -4   22.50    1.00
   6  -2  -4   21.10    0.90
   6   2   4   22.70    1.60
   6   2   4   23.70    1.10
   6   2   4   23.20    1.00
  -6   2   4   22.00    1.30
  -6  -2  -4   24.70    1.30
  -6  -2  -4   24.80    1.50
  -6   2   4   21.60    1.00
  -6   2   4   22.20    1.50
  -6   2   4   21.90    1.10
  -6  -2  -4   24.20    1.10
   6   3   4   35.10    2.00
   6   3   4   35.30    1.30
   6   3   4   34.20    1.50
   6   3   4   34.20    1.30
   6   3   4   34.40    1.40
   6   3   4   34.20    1.30
  -6  -3  -4   39.30    2.00
  -6   3   4   37.30    1.90
  -6  -3  -4   35.80    1.40
  -6  -3  -4   35.00    1.70
  -6   3   4   36.70    1.50
  -6  -3  -4   34.50    1.50
  -6   3   4   34.60    1.40
  -6   3   4   38.00    2.10
   6   4   4   56.49    2.00
   6   4   4   57.29    2.00
   6  -4  -4   59.69    2.20
   6   4   4   57.29    2.00
   6   4   4   55.39    2.70
   6   4   4   53.69    2.20
  -6  -4  -4   58.39    2.60
  -6   4   4   54.39    2.20
  -6  -4  -4   55.29    2.20
  -6  -4  -4   55.79    2.40
  -6   4   4   52.19    2.30
  -6  -4  -4   57.29    2.00
  -6   4   4   56.79    2.60
  -6   4   4   53.09    2.80
  -6   4   4   56.99    2.10
   6   5   4  383.56   13.00
   6   5   4  384.76   12.90
  -6   5   4  412.86   13.70
  -6   5   4  394.16   13.10
  -6  -5  -4  395.86   13.00
  -6   5   4  375.86   13.90
   6   6   4   54.69    2.20
   6   6   4   56.89    2.10
   6   6   4   51.89    2.00
   6   6   4   55.89    2.00
   6   6   4   54.09    2.00
   6   6   4   54.89    2.00
   6   6   4   55.19    2.00
   6  -6  -4   51.39    2.10
  -6  -6  -4   56.09    2.60
  -6   6   4   56.19    2.10
  -6   6   4   56.79    2.10
  -6  -6  -4   54.09    2.00
  -6  -6  -4   52.99    2.10
  -6   6   4   56.09    2.60
   6   7   4    1.50    0.20
   6   7   4    1.20    0.20
   6  -7  -4    2.30    0.40
   6   7   4    1.90    0.30
   6   7   4    1.30    0.30
  -6   7   4    1.80    0.30
  -6   7   4    1.70    0.30
  -6  -7  -4    1.60    0.30
   6   8   4    5.10    0.40
   6   8   4    5.20    0.40
   6   8   4    5.40    0.40
   6  -8  -4    5.50    0.50
   6   8   4    4.90    0.50
   6   8   4    5.40    0.40
  -6   8   4    5.40    0.50
  -6  -8  -4    5.60    0.40
  -6   8   4    5.40    0.40
  -6  -8  -4    5.40    0.50
   6   9   4    2.10    0.30
   6   9   4    2.10    0.30
   6   9   4    1.90    0.30
   6   9   4    1.80    0.30
   6  -9  -4    1.80    0.20
  -6   9   4    1.80    0.30
  -6  -9  -4    2.40    0.30
  -6 -10  -4    0.70    0.20
   7   9  -4   32.90    1.20
   7   9  -4   33.10    1.20
   7   9  -4   32.20    1.20
   7   9  -4   31.00    1.10
  -7   9  -4   32.70    1.20
   7   8  -4    5.80    0.40
   7   8  -4    5.40    0.50
   7  -8   4    5.80    0.40
   7   8  -4    5.50    0.30
   7   8  -4    5.60    0.40
  -7   8  -4    5.80    0.40
   7  -7   4    6.00    0.50
   7   7  -4    7.40    0.50
   7   7  -4    7.10    0.50
   7   7  -4    6.70    0.50
   7   7  -4    7.20    0.40
  -7   7  -4    6.40    0.50
  -7   7  -4    5.90    0.30
   7  -6   4   10.90    0.70
   7   6  -4   12.40    0.60
   7   6  -4   13.30    0.70
   7   6  -4   12.20    0.60
   7   6  -4   13.00    0.70
   7   6  -4   12.80    0.60
  -7   6  -4   11.50    0.60
  -7   6  -4   12.10    0.70
   7   5  -4   51.59    1.80
   7   5  -4   49.50    1.80
   7   5  -4   47.00    1.80
   7   5  -4   47.80    1.80
   7  -5   4   49.99    1.90
   7   5  -4   48.60    1.90
   7   5  -4   48.60    1.90
  -7   5  -4   53.29    1.90
  -7   5  -4   51.49    2.30
  -7  -5   4   43.00    1.90
  -7  -5   4   47.30    2.10
  -7   5  -4   50.59    1.80
   7   4  -4  130.79    4.50
   7   4  -4  133.79    4.50
   7   4  -4  126.69    4.40
   7   4  -4  131.59    4.40
   7  -4   4  127.99    4.50
   7   4  -4  131.19    4.50
   7   4  -4  128.99    4.40
   7   4  -4  128.19    4.40
  -7   4  -4  120.19    4.40
  -7   4  -4  129.49    4.40
  -7   4  -4  125.49    5.00
  -7  -4   4  126.29    4.80
  -7   4  -4  127.89    4.50
  -7  -4   4  124.29    4.50
   7   3  -4   32.90    1.30
   7   3  -4   33.00    1.40
   7  -3   4   33.00    1.40
   7   3  -4   29.90    1.20
   7   3  -4   30.40    1.30
   7   3  -4   31.80    1.20
   7   3  -4   32.10    1.30
  -7  -3   4   31.70    1.70
  -7  -3   4   29.40    1.40
  -7   3  -4   32.10    1.30
  -7   3  -4   31.30    1.80
  -7   3  -4   31.30    1.40
  -7   3  -4   34.10    1.30
   7   2  -4  237.28    7.80
   7   2  -4  251.27    7.90
   7   2  -4  220.08    7.60
   7  -2   4  227.58    7.80
   7   2  -4  229.88    7.70
   7   2  -4  234.68    7.80
   7   2  -4  228.58    7.70
   7   2  -4  231.28    7.70
  -7   2  -4  224.68    7.80
  -7  -2   4  221.88    7.80
  -7   2  -4  228.68    8.30
  -7  -2   4  226.88    7.70
  -7   2  -4  226.58    7.80
  -7   2  -4  228.38    9.90
  -7   2  -4  221.28    7.80
  -7  -2   4  237.68    8.30
   7  -1   4   66.39    2.30
   7   1  -4   64.79    2.20
   7   1  -4   62.59    2.20
   7   1  -4   60.39    2.20
   7   1  -4   61.29    2.40
   7   1  -4   59.29    2.40
   7   1  -4   64.29    2.20
   7   1  -4   65.09    2.30
  -7   1  -4   59.99    2.30
  -7   1  -4   59.89    2.30
  -7   1  -4   64.09    2.40
  -7  -1   4   60.09    2.20
  -7  -1   4   58.19    2.40
  -7   1  -4   63.89    2.90
  -7   1  -4   62.79    3.00
   7   0  -4   70.89    2.70
   7   0   4   74.99    2.60
   7   0  -4   66.89    2.70
   7   0   4   71.39    2.50
   7   0  -4   74.49    2.60
   7   0  -4   73.49    2.60
   7   0  -4   71.69    2.50
  -7   0   4   71.99    3.10
  -7   0   4   78.99    4.30
  -7   0  -4   72.19    3.30
  -7   0  -4   74.19    2.70
  -7   0  -4   72.99    2.60
  -7   0   4   70.89    2.60
  -7   0   4   70.19    2.70
  -7   0  -4   75.89    3.10
   7  -1  -4   61.69    2.30
   7   1   4   63.29    2.30
   7  -1  -4   64.19    2.30
   7   1   4   58.29    3.20
   7   1   4   64.49    2.30
   7  -1  -4   66.19    2.40
   7  -1  -4   62.69    2.30
  -7  -1  -4   60.69    2.30
  -7   1   4   64.39    2.50
  -7   1   4   65.09    2.30
  -7   1   4   66.89    3.30
  -7   1   4   65.69    2.80
  -7  -1  -4   61.69    2.40
  -7  -1  -4   66.39    3.80
  -7  -1  -4   66.69    2.80
   7  -2  -4  223.78    7.50
   7   2   4  216.58    7.70
   7  -2  -4  228.78    7.60
   7  -2  -4  220.78    7.50
   7  -2  -4  224.98    7.50
   7   2   4  224.48    7.50
   7   2   4  220.38    7.50
   7   2   4  213.28    7.50
  -7   2   4  221.18    8.40
  -7   2   4  239.98    8.50
  -7  -2  -4  230.88    8.70
  -7   2   4  228.18    7.70
  -7   2   4  228.48    7.60
  -7  -2  -4  214.58    7.60
  -7  -2  -4  212.78    7.50
  -7  -2  -4  218.38    8.20
   7  -3  -4   28.80    1.20
   7   3   4   28.00    1.10
   7   3   4   28.00    1.10
   7   3   4   28.50    1.40
   7   3   4   29.00    1.90
   7  -3  -4   31.30    1.30
   7   3   4   29.40    1.20
  -7   3   4   28.90    1.20
  -7  -3  -4   29.30    1.20
  -7   3   4   29.90    1.90
  -7   3   4   28.10    1.70
  -7  -3  -4   30.30    1.80
  -7   3   4   29.00    1.30
  -7   3   4   29.20    1.30
  -7  -3  -4   27.20    1.30
  -7  -3  -4   29.10    1.60
   7   4   4  128.49    4.30
   7   4   4  120.49    4.50
   7   4   4  127.39    4.30
   7   4   4  127.19    4.30
   7  -4  -4  126.79    4.40
   7  -4  -4  123.79    4.30
   7   4   4  121.09    4.90
  -7  -4  -4  130.79    5.00
  -7   4   4  116.19    5.20
  -7  -4  -4  131.39    4.30
  -7   4   4  121.99    4.40
  -7   4   4  121.39    5.00
  -7   4   4  118.49    4.40
  -7  -4  -4  133.79    4.50
  -7   4   4  133.09    4.40
   7   5   4   49.60    1.80
   7   5   4   48.30    2.00
   7  -5  -4   51.69    1.90
   7   5   4   49.70    1.80
   7   5   4   47.50    1.80
   7  -5  -4   50.49    2.00
  -7  -5  -4   51.09    2.00
  -7  -5  -4   49.99    2.40
  -7   5   4   52.19    2.00
  -7   5   4   50.89    1.90
  -7   5   4   50.89    1.90
  -7  -5  -4   49.99    1.80
  -7   5   4   50.69    2.50
   7  -6  -4   13.00    0.70
   7   6   4   12.50    0.60
   7   6   4   13.00    0.70
   7   6   4   13.60    0.60
   7   6   4   12.40    0.60
   7   6   4   13.30    0.70
  -7   6   4   14.00    0.70
  -7   6   4   13.70    0.80
  -7  -6  -4   13.10    0.70
  -7  -6  -4   14.30    0.60
   7   7   4    7.00    0.40
   7   7   4    7.00    0.50
   7   7   4    6.60    0.50
   7  -7  -4    6.70    0.40
   7   7   4    6.80    0.40
   7  -7  -4    6.50    0.50
  -7  -7  -4    7.40    0.50
  -7  -7  -4    7.70    0.40
  -7   7   4    7.80    0.90
  -7   7   4    7.60    0.50
   7   8   4    5.60    0.40
   7  -8  -4    5.70    0.30
   7   8   4    5.40    0.30
   7   8   4    5.20    0.40
   7  -8  -4    6.30    0.40
   7   8   4    5.10    0.30
  -7  -8  -4    6.00    0.40
  -7   8   4    5.60    0.30
  -7   8   4    5.60    0.40
   7   9   4   29.30    1.20
   7  -9  -4   33.10    1.20
   7   9   4   32.70    1.20
  -7   9   4   33.70    1.20
  -7  -9  -4   34.50    1.20
   8  -7   4   15.80    0.90
   8   7  -4   16.40    0.70
   8   7  -4   16.70    0.70
   8   7  -4   17.00    0.80
  -8  -7   4   18.70    0.80
  -8   7  -4   17.00    0.70
   8   6  -4    1.80    0.30
   8   6  -4    1.70    0.20
   8   6  -4    1.70    0.30
   8   6  -4    2.00    0.20
   8  -6   4    1.90    0.30
  -8   6  -4    1.40    0.20
  -8  -6   4    1.90    0.30
  -8   6  -4    1.30    0.30
   8   5  -4   84.39    2.90
   8  -5   4   77.69    3.00
   8   5  -4   82.39    3.00
   8   5  -4   84.49    3.10
   8   5  -4   84.89    3.00
  -8   5  -4   88.19    3.00
  -8  -5   4   86.19    3.00
  -8   5  -4   90.39    3.00
   8   4  -4   51.69    1.90
   8   4  -4   53.19    1.90
   8   4  -4   52.89    1.90
   8   4  -4   52.09    2.10
   8   4  -4   51.69    2.00
   8  -4   4   50.59    2.00
  -8   4  -4   52.99    1.90
  -8  -4   4   54.29    2.00
  -8   4  -4   52.79    2.00
   8   3  -4   13.60    0.60
   8  -3   4   13.00    0.70
   8   3  -4   11.40    0.60
   8   3  -4   10.20    0.60
   8   3  -4   12.30    0.70
   8   3  -4   10.60    0.80
  -8   3  -4   12.30    0.70
  -8  -3   4   10.90    0.70
  -8   3  -4   13.10    0.70
   8   2  -4    1.70    0.30
   8   2  -4    1.50    0.30
   8  -2   4    2.00    0.30
   8   2  -4    1.30    0.40
   8   2  -4    1.50    0.20
  -8  -2   4    1.80    0.30
  -8  -2   4    1.00    0.30
  -8  -2   4    1.30    0.50
  -8   2  -4    2.10    0.60
  -8   2  -4    1.70    0.30
  -8   2  -4    2.10    0.30
  -8   2  -4    1.30    0.30
   8   1  -4   75.09    2.60
   8   1  -4   79.89    2.80
   8   1  -4   77.89    2.70
   8   1  -4   76.89    2.60
  -8  -1   4   72.49    2.60
  -8   1  -4   64.29    3.40
  -8  -1   4   74.59    2.90
  -8   1  -4   70.29    2.70
  -8  -1   4   75.89    4.20
   8   0   4   27.70    2.10
   8   0   4   31.60    1.40
   8   0  -4   35.00    1.50
   8   0  -4   31.40    1.20
   8   0  -4   30.10    1.20
   8   0  -4   29.20    1.20
  -8   0  -4   28.90    1.30
  -8   0   4   28.90    1.30
  -8   0  -4   30.30    1.90
  -8   0   4   29.90    2.40
  -8   0  -4   31.00    1.60
  -8   0  -4   30.70    2.40
   8  -1  -4   71.39    2.50
   8   1   4   67.39    3.40
   8   1   4   66.89    2.50
   8  -1  -4   72.09    2.60
  -8  -1  -4   79.39    2.70
  -8   1   4   65.89    3.10
  -8  -1  -4   67.59    3.20
  -8  -1  -4   71.39    3.40
  -8   1   4   70.99    2.60
  -8   1   4   66.39    3.60
   8  -2  -4    1.40    0.20
   8   2   4    1.70    0.20
   8   2   4    1.50    0.40
   8   2   4    1.90    0.30
   8   2   4    2.40    0.90
  -8   2   4    2.60    0.40
  -8   2   4    2.20    0.60
  -8   2   4    2.20    0.40
  -8   2   4    1.80    0.60
  -8  -2  -4    2.20    0.60
  -8  -2  -4    1.60    0.30
  -8  -2  -4    1.50    0.40
   8   3   4   13.30    1.20
   8  -3  -4   11.60    0.70
   8   3   4   12.30    0.60
   8  -3  -4   11.20    0.60
   8   3   4   11.70    0.80
   8  -3  -4   11.10    0.60
  -8   3   4   11.00    0.70
  -8  -3  -4   12.10    0.80
  -8   3   4   11.60    0.80
  -8  -3  -4   11.50    0.60
   8  -4  -4   48.80    1.80
   8  -4  -4   49.30    1.80
   8   4   4   50.09    1.80
   8   4   4   50.79    2.00
   8   4   4   50.89    1.80
   8  -4  -4   51.49    1.90
  -8  -4  -4   51.99    2.00
  -8   4   4   50.59    1.90
  -8  -4  -4   52.59    1.80
  -8   4   4   53.09    1.90
  -8   4   4   50.79    1.90
   8  -5  -4   83.39    2.90
   8   5   4   76.49    2.90
   8   5   4   82.89    2.90
   8  -5  -4   83.59    3.00
   8  -5  -4   86.79    2.90
   8   5   4   87.49    3.00
   8   5   4   82.89    2.90
  -8  -5  -4   89.59    3.10
  -8   5   4   89.29    3.00
  -8   5   4   87.89    3.00
  -8   5   4   75.59    3.00
  -8  -5  -4   88.99    3.10
   8   6   4    1.70    0.30
   8   6   4    1.20    0.30
   8   6   4    1.80    0.20
   8  -6  -4    2.00    0.30
   8   6   4    1.80    0.20
   8  -6  -4    2.00    0.20
   8  -6  -4    1.50    0.30
  -8  -6  -4    2.10    0.40
  -8   6   4    2.10    0.30
  -8   6   4    1.80    0.30
  -8  -6  -4    1.70    0.20
   8   7   4   17.10    0.70
   8  -7  -4   17.70    0.70
   8  -7  -4   16.80    0.70
  -8   7   4   16.90    0.80
  -8   7   4   16.80    0.70
  -8  -7  -4   17.50    0.80
   9   6  -4    7.50    0.40
   9   6  -4    8.20    0.50
   9   6  -4    7.50    0.40
   9  -6   4    6.70    0.40
  -9   6  -4    6.60    0.40
   9  -5   4    1.10    0.20
   9   5  -4    1.20    0.20
   9   5  -4    0.90    0.20
   9   5  -4    1.00    0.20
  -9   5  -4    0.90    0.20
  -9   5  -4    1.00    0.20
  -9  -5   4    1.20    0.20
   9   4  -4    0.20    0.20
   9  -4   4    0.10    0.20
   9   4  -4    0.10    0.20
   9   4  -4    0.40    0.10
   9   4  -4    0.00    0.20
  -9   4  -4    0.10    0.20
  -9  -4   4    0.20    0.20
  -9   4  -4    0.10    0.20
   9   3  -4    5.20    0.30
   9  -3   4    4.60    0.40
   9   3  -4    4.50    0.40
   9   3  -4    4.10    0.40
   9   3  -4    5.30    0.40
  -9   3  -4    4.70    0.50
  -9   3  -4    5.70    0.40
  -9  -3   4    4.50    0.50
   9   2  -4    1.80    0.30
   9  -2   4    2.50    0.40
   9   2  -4    2.30    0.30
  -9   2  -4    2.00    0.30
  -9   2  -4    2.20    0.50
  -9  -2   4    2.80    0.50
  -9  -2   4    1.90    0.30
  -9   2  -4    1.80    0.30
   9   1  -4   20.80    0.90
   9  -1   4   19.10    1.10
   9   1  -4   19.60    0.80
   9   1  -4   19.70    0.80
   9  -1   4   20.60    0.90
   9   1  -4   21.60    0.80
  -9  -1   4   20.20    1.00
  -9  -1   4   20.20    1.10
  -9   1  -4   20.60    1.00
  -9   1  -4   20.90    0.90
   9   0   4    0.20    0.20
   9   0  -4    0.30    0.20
   9   0   4    0.30    0.20
   9   0  -4    0.50    0.20
   9   0   4    0.20    0.30
   9   0  -4    0.40    0.20
   9   0  -4    0.60    0.20
  -9   0   4    0.60    0.20
  -9   0  -4    0.10    0.20
  -9   0   4    0.10    0.30
  -9   0  -4    0.00    0.30
   9  -1  -4   18.50    0.80
   9  -1  -4   19.40    0.80
   9  -1  -4   20.00    0.80
   9   1   4   20.20    1.00
   9   1   4   20.60    0.80
   9  -1  -4   19.00    0.80
  -9  -1  -4   19.90    0.90
  -9   1   4   19.90    0.90
  -9   1   4   19.70    1.00
  -9  -1  -4   19.80    1.00
   9   2   4    2.30    0.30
   9  -2  -4    1.90    0.30
   9  -2  -4    1.70    0.20
   9  -2  -4    1.80    0.30
   9  -2  -4    2.30    0.30
  -9   2   4    1.60    0.30
  -9  -2  -4    1.60    0.20
  -9  -2  -4    1.90    0.30
   9  -3  -4    4.40    0.40
   9  -3  -4    4.20    0.30
   9   3   4    4.30    0.50
   9  -3  -4    3.70    0.30
  -9   3   4    4.10    0.60
  -9  -3  -4    4.10    0.40
  -9  -3  -4    4.20    0.50
  -9   3   4    3.90    0.40
   9  -4  -4    0.30    0.20
   9   4   4    0.40    0.20
   9  -4  -4    0.50    0.20
   9   4   4    0.60    0.20
  -9  -4  -4    0.10    0.20
  -9   4   4    0.30    0.20
  -9   4   4    0.30    0.20
  -9  -4  -4    0.20    0.20
   9   5   4    1.00    0.20
   9   5   4    1.00    0.20
   9  -5  -4    1.30    0.20
  -9  -5  -4    1.10    0.20
  -9  -5  -4    1.00    0.20
   9   6   4    6.80    0.40
   9  -6  -4    8.60    0.60
   9  -6  -4    7.80    0.40
   9   6   4    8.00    0.50
  -9   6   4    8.00    0.40
  -9  -6  -4    7.90    0.40
  10   3  -4    4.20    0.30
 -10  -3   4    4.50    0.40
 -10   3  -4    4.20    0.40
  10  -2   4   21.40    0.80
  10   2  -4   22.50    0.80
  10   2  -4   20.60    0.80
 -10   2  -4   23.00    0.90
 -10  -2   4   22.70    0.90
  10   1  -4   36.30    1.40
  10   1  -4   39.70    1.40
  10  -1   4   37.50    1.40
 -10  -1   4   39.60    1.40
 -10   1  -4   39.30    1.40
 -10  -1   4   40.70    1.50
  10   0  -4    0.10    0.10
  10   0   4    0.20    0.10
  10   0  -4    0.40    0.20
  10   0   4    0.40    0.20
 -10   0   4    0.30    0.20
 -10   0   4    0.30    0.20
 -10   0  -4    0.10    0.20
 -10   0  -4    0.20    0.20
  10   1   4   37.80    1.40
  10  -1  -4   38.80    1.40
  10   1   4   43.00    1.50
  10  -1  -4   40.80    1.40
 -10   1   4   43.70    1.50
 -10  -1  -4   40.80    1.50
 -10   1   4   40.70    1.50
 -10  -1  -4   39.10    1.40
  10   2   4   24.90    1.00
  10  -2  -4   22.70    0.80
  10  -2  -4   20.20    0.80
  10   2   4   21.00    0.80
 -10  -2  -4   24.00    0.90
 -10  -2  -4   21.30    0.90
 -10   2   4   22.20    0.90
 -10   2   4   23.90    0.90
  10  -3  -4    3.60    0.20
  10   3   4    4.00    0.30
  10  -3  -4    4.50    0.30
  10   3   4    4.40    0.30
 -10  -3  -4    3.90    0.30
 -10  -3  -4    4.00    0.50
 -10   3   4    3.90    0.30
   0  12  -5    2.70    0.20
   0  12  -5    2.40    0.20
   0 -12   5    2.60    0.30
   0  11  -5    1.00    0.20
   0  11  -5    0.90    0.20
   0  11  -5    1.40    0.20
   0  10  -5   33.70    1.30
   0 -10   5   33.40    1.40
   0  10  -5   33.60    1.30
   0  10  -5   33.70    1.40
   0  10  -5   34.80    1.30
   0   9  -5  136.89    4.60
   0  -9   5  127.69    4.70
   0  -9   5  136.09    5.30
   0   9  -5  132.69    4.60
   0   9  -5  134.39    4.60
   0   9  -5  132.49    4.70
   0   8  -5   61.59    2.50
   0   8  -5   64.59    2.30
   0   8  -5   64.19    2.30
   0   8  -5   69.09    2.40
   0  -8   5   63.49    3.00
   0   7  -5  183.68    6.00
   0   7  -5  175.28    6.00
   0  -7   5  187.38    6.50
   0   7  -5  172.48    6.00
   0   7  -5  174.78    5.90
   0   7  -5  171.08    6.10
   0   7  -5  174.48    6.00
   0   7  -5  176.48    6.00
   0   6  -5   30.30    1.20
   0   6  -5   29.60    1.30
   0   6  -5   29.60    1.30
   0   6  -5   31.80    1.30
   0   6  -5   32.80    1.50
   0  -6   5   32.70    1.50
   0  -6   5   29.20    1.40
   0   6  -5   31.80    1.20
   0   5  -5  369.86   12.90
   0   5  -5  351.86   14.90
   0   4  -5  318.47   13.00
   0   4  -5  339.17   11.70
   0   3  -5  336.87   12.90
   0   3  -5  340.17   11.70
   0  -2   5    2.60    0.20
   0   0   5    0.60    0.10
   0   0   5    0.70    0.20
   0   0  -5    0.50    0.10
   0  -1  -5  354.06   13.70
   0   1   5  325.47   12.30
   0  -2  -5    3.60    0.30
   0   2   5    2.60    0.30
   0   2   5    3.20    0.40
   0   3   5  403.16   13.90
   0  -3  -5  346.37   16.10
   0   4   5  343.87   12.50
   0  -4  -5  322.67   16.60
   0   5   5  338.87   11.60
   0  -6  -5   31.90    1.20
   0  -6  -5   34.40    1.50
   0   6   5   27.50    1.20
   0  -6  -5   30.30    1.60
   0  -6  -5   27.50    1.20
   0   6   5   31.00    1.80
   0   7   5  180.08    6.00
   0   7   5  171.08    6.10
   0   7   5  184.68    6.90
   0  -7  -5  187.48    6.70
   0  -7  -5  174.78    6.10
   0   7   5  169.88    6.00
   0   7   5  184.28    6.10
   0  -7  -5  177.68    6.20
   0  -7  -5  183.38    6.40
   0  -8  -5   64.49    3.00
   0  -8  -5   66.69    2.50
   0   8   5   66.79    2.40
   0   8   5   64.49    3.20
   0   8   5   63.29    2.30
   0   8   5   65.79    2.30
   0  -8  -5   67.09    2.40
   0   8   5   63.59    2.30
   0   8   5   62.79    2.50
   0  -8  -5   63.89    2.80
   0  -9  -5  139.59    4.80
   0   9   5  138.29    4.60
   0  -9  -5  130.99    5.20
   0  -9  -5  137.69    4.70
   0   9   5  132.59    4.60
   0   9   5  139.49    5.70
   0  -9  -5  132.59    5.50
   0   9   5  137.69    4.70
   0  10   5   33.80    1.30
   0  10   5   34.70    1.30
   0  10   5   33.70    1.30
   0 -10  -5   34.00    1.40
   0  10   5   33.50    1.30
   0 -10  -5   34.10    1.30
   0  11   5    1.20    0.20
   0 -11  -5    1.00    0.20
   0 -11  -5    0.60    0.20
   0  11   5    1.40    0.20
   0  11   5    1.00    0.20
   0 -12  -5    2.60    0.30
   0  12   5    2.60    0.20
   0 -12  -5    2.70    0.20
   1  12  -5    2.00    0.20
   1 -12   5    2.60    0.30
   1  12  -5    2.40    0.20
  -1  12  -5    2.40    0.20
  -1 -12   5    2.90    0.30
   1  11  -5   40.50    1.50
   1  11  -5   41.60    1.50
   1 -11   5   40.80    1.60
   1  11  -5   42.00    1.50
  -1  11  -5   39.10    1.50
  -1  11  -5   41.50    1.50
  -1 -11   5   43.20    1.60
   1  10  -5   68.59    2.50
   1  10  -5   68.19    2.40
   1 -10   5   68.49    2.60
   1  10  -5   66.19    2.40
   1  10  -5   68.09    2.40
  -1  10  -5   69.79    2.40
  -1  10  -5   65.49    2.40
  -1 -10   5   69.09    2.50
   1  -9   5   14.40    0.80
   1   9  -5   12.50    0.70
   1   9  -5   11.50    0.70
   1   9  -5   12.20    0.70
   1  -9   5   12.80    0.80
   1   9  -5   12.20    0.80
   1   9  -5   13.10    0.80
   1  -9   5   14.00    1.30
  -1   9  -5   12.60    0.70
  -1   9  -5   12.30    0.70
  -1   9  -5   13.10    0.70
  -1  -9   5   13.40    1.10
   1  -8   5   81.29    2.90
   1   8  -5   79.29    2.90
   1  -8   5   77.79    3.00
   1   8  -5   81.99    3.00
   1   8  -5   79.19    2.90
   1   8  -5   81.89    2.90
   1  -8   5   85.09    4.00
   1   8  -5   83.19    2.90
   1   8  -5   83.29    2.90
  -1   8  -5   81.29    2.80
  -1   8  -5   81.69    2.90
  -1   8  -5   82.79    2.90
  -1   8  -5   85.19    3.40
  -1   8  -5   77.09    3.00
  -1   8  -5   78.59    2.90
   1  -7   5  182.48    6.50
   1   7  -5  193.48    6.50
   1  -7   5  198.98    7.00
   1   7  -5  201.88    6.50
   1   7  -5  195.68    6.50
   1  -7   5  199.58    7.20
   1   7  -5  198.68    6.50
   1   7  -5  192.88    6.60
   1   7  -5  190.48    6.50
  -1   7  -5  181.28    6.50
  -1   7  -5  189.48    6.50
  -1   7  -5  186.48    6.50
  -1   7  -5  191.98    6.40
  -1   7  -5  171.48    6.60
  -1  -7   5  191.58    6.80
  -1   7  -5  194.68    6.40
   1   6  -5   47.60    1.70
   1   6  -5   51.29    1.90
   1  -6   5   45.70    2.00
   1   6  -5   45.90    1.70
   1   6  -5   43.70    1.70
   1   6  -5   44.60    1.80
   1  -6   5   45.30    2.10
  -1   6  -5   44.90    1.60
  -1   6  -5   43.70    1.70
  -1   6  -5   48.40    2.20
  -1  -6   5   45.40    1.90
  -1  -5   5  346.47   11.70
  -1   4  -5 1002.10   38.00
  -1   4  -5 1075.89   36.30
  -1   3  -5  315.37   11.40
  -1   2  -5  999.60   33.70
   1   1  -5 6932.91  225.18
   1   1  -5 6768.12  225.38
   1   0  -5 1129.19   36.50
   1   0  -5 1056.49   37.50
   1  -1  -5 5765.72  207.68
  -1  -1  -5 6719.03  207.88
   1   2   5 1056.09   35.30
  -1   2   5 1048.90   35.00
  -1  -2  -5  983.50   37.20
   1  -3  -5  315.87   16.20
   1   3   5  311.47   11.60
  -1   3   5  313.57   12.00
  -1  -3  -5  306.57   14.80
   1  -4  -5 1063.79   40.50
   1   4   5  964.20   35.60
  -1  -4  -5 1012.70   39.60
  -1   4   5 1106.59   35.80
   1  -5  -5  372.36   21.50
   1   5   5  385.16   14.30
  -1   5   5  388.66   14.70
   1  -6  -5   53.39    2.30
   1   6   5   48.70    1.80
   1  -6  -5   48.20    1.80
   1   6   5   52.49    2.40
   1  -6  -5   50.79    2.10
  -1  -6  -5   44.20    1.80
  -1  -6  -5   47.40    2.00
  -1   6   5   47.60    2.50
  -1  -6  -5   51.89    2.60
   1   7   5  191.48    6.30
   1  -7  -5  184.38    7.00
   1  -7  -5  191.18    6.80
   1   7   5  185.78    6.40
   1   7   5  185.78    6.30
   1  -7  -5  184.68    6.50
   1   7   5  200.38    7.10
   1  -7  -5  183.88    6.40
  -1  -7  -5  189.68    6.70
  -1   7   5  191.28    7.30
  -1  -7  -5  190.48    6.40
  -1  -7  -5  194.58    6.90
  -1   7   5  176.08    6.30
  -1  -7  -5  188.98    6.30
  -1   7   5  182.68    6.30
  -1   7   5  184.38    6.30
   1  -8  -5   80.79    3.40
   1  -8  -5   79.29    2.90
   1   8   5   80.99    2.90
   1   8   5   83.49    2.80
   1   8   5   82.39    2.90
   1  -8  -5   75.09    3.80
   1   8   5   82.89    2.90
   1  -8  -5   81.89    3.00
   1   8   5   83.29    3.70
  -1  -8  -5   79.99    2.90
  -1   8   5   80.09    3.10
  -1  -8  -5   81.59    3.00
  -1  -8  -5   88.59    4.20
  -1   8   5   81.99    3.90
  -1   8   5   79.39    2.80
  -1   8   5   83.39    2.90
  -1  -8  -5   81.09    3.30
   1  -9  -5   12.20    0.70
   1   9   5   11.40    0.60
   1  -9  -5   11.90    1.10
   1   9   5   12.30    1.30
   1   9   5   11.30    0.60
   1  -9  -5   13.20    0.80
   1   9   5   12.20    0.60
   1  -9  -5   12.20    1.30
   1   9   5   11.20    0.70
  -1  -9  -5   12.80    1.20
  -1   9   5   14.90    1.60
  -1  -9  -5   12.30    0.60
  -1  -9  -5   11.00    1.00
  -1  -9  -5   12.20    0.80
  -1   9   5   12.10    0.60
  -1   9   5   13.80    0.70
   1  10   5   67.19    2.30
   1  10   5   67.59    2.30
   1 -10  -5   67.19    2.40
   1  10   5   66.09    2.30
   1 -10  -5   66.39    2.50
   1  10   5   67.39    2.30
  -1 -10  -5   64.99    2.50
  -1  10   5   64.99    2.30
  -1 -10  -5   64.09    2.40
  -1  10   5   66.19    2.30
   1  11   5   40.90    1.50
   1 -11  -5   40.80    1.60
   1 -11  -5   41.10    1.50
   1  11   5   42.40    1.50
   1  11   5   42.60    1.50
  -1 -11  -5   41.70    1.60
  -1  11   5   41.30    1.50
  -1  11   5   41.10    1.50
  -1 -11  -5   41.40    1.50
   1  12   5    2.50    0.20
   1 -12  -5    2.60    0.20
   1  12   5    2.40    0.20
   1 -12  -5    2.60    0.30
  -1  12   5    2.60    0.20
  -1 -12  -5    2.20    0.20
  -1 -12  -5    2.50    0.30
   2  11  -5    1.10    0.20
   2  11  -5    1.80    0.30
   2 -11   5    2.10    0.40
   2  11  -5    1.70    0.20
   2  11  -5    1.20    0.20
  -2  11  -5    1.30    0.20
  -2 -11   5    1.70    0.30
   2  10  -5    1.40    0.30
   2  10  -5    1.70    0.30
   2 -10   5    2.00    0.40
   2  10  -5    1.40    0.30
   2  10  -5    1.90    0.30
   2  10  -5    1.20    0.30
  -2 -10   5    1.70    0.30
  -2  10  -5    1.10    0.30
   2  -9   5   17.20    1.00
   2   9  -5   17.40    1.00
   2   9  -5   17.00    0.80
   2   9  -5   16.70    0.80
   2  -9   5   16.90    1.70
   2   9  -5   15.80    0.80
   2  -9   5   16.00    0.80
  -2   9  -5   17.10    0.80
  -2   9  -5   15.40    0.70
  -2   9  -5   14.60    0.80
  -2  -9   5   15.40    1.10
  -2   9  -5   14.90    1.30
   2   8  -5  191.38    6.50
   2  -8   5  179.48    6.60
   2  -8   5  190.58    6.50
   2   8  -5  192.98    6.50
   2   8  -5  191.98    6.50
   2   8  -5  190.78    6.60
   2  -8   5  188.38    7.40
   2   8  -5  192.18    6.40
   2   8  -5  191.28    6.50
  -2   8  -5  194.78    6.40
  -2   8  -5  184.68    7.40
  -2  -8   5  192.08    6.80
  -2   8  -5  187.08    6.50
  -2   8  -5  197.38    6.40
   2  -7   5  156.58    6.20
   2   7  -5  165.58    5.50
   2   7  -5  164.98    5.40
   2   7  -5  164.68    5.50
   2   7  -5  167.58    5.40
   2   7  -5  159.68    5.50
   2   7  -5  161.98    5.50
   2   7  -5  166.68    5.50
   2  -7   5  144.69    5.60
   2  -7   5  154.58    5.50
   2   7  -5  162.88    5.60
   2   7  -5  157.18    5.40
  -2  -7   5  161.28    5.70
  -2   7  -5  155.18    6.20
  -2   7  -5  154.48    5.40
  -2   7  -5  165.78    5.40
  -2   7  -5  156.38    5.40
   2   6  -5  163.98    5.70
   2   6  -5  166.28    5.70
   2   6  -5  166.38    5.70
   2   6  -5  168.38    5.70
   2  -6   5  155.38    5.80
   2   6  -5  165.68    5.70
   2  -6   5  167.48    5.70
   2   6  -5  161.28    5.80
   2  -6   5  178.48    6.40
   2   6  -5  162.88    5.70
   2   6  -5  175.88    5.70
   2   6  -5  169.38    5.70
  -2   6  -5  170.78    5.70
  -2   6  -5  164.68    5.70
  -2   6  -5  173.98    5.80
  -2   6  -5  170.38    5.70
  -2  -6   5  174.08    5.90
  -2   6  -5  164.98    5.70
  -2  -5   5  318.67   10.80
  -2   4  -5  496.05   18.10
   2  -3   5  693.23   31.80
  -2   3  -5  766.72   25.70
  -2   2  -5  788.62   27.30
   2   1  -5 1170.98   37.70
   2  -1   5 1084.99   41.70
   2   1  -5 1145.29   38.50
  -2   1  -5 1144.29   38.60
   2   0   5  881.11   33.00
   2   0  -5  809.82   29.50
   2   0  -5  949.21   31.20
  -2   0  -5  876.41   30.10
   2  -1  -5 1160.18   39.80
  -2  -1  -5 1059.09   40.30
   2  -2  -5  748.23   29.00
   2   2   5  761.82   25.90
  -2  -2  -5  735.63   29.20
  -2   2   5  748.13   26.00
   2  -3  -5  712.33   30.90
   2   3   5  818.62   27.00
  -2   3   5  783.32   27.90
  -2  -3  -5  790.62   31.10
   2  -4  -5  461.75   22.70
   2   4   5  495.55   17.70
  -2   4   5  491.15   18.00
  -2  -4  -5  477.55   24.50
   2   5   5  308.87   12.10
   2  -5  -5  302.87   20.60
  -2   5   5  316.87   12.70
   2  -6  -5  176.28    5.90
   2  -6  -5  181.48    6.50
   2   6   5  153.58    5.70
   2  -6  -5  163.68    5.80
   2   6   5  163.48    5.70
   2  -6  -5  176.38    6.20
   2  -6  -5  182.28    5.80
   2   6   5  166.08    5.80
  -2   6   5  182.28    6.80
  -2   6   5  174.68    5.70
  -2  -6  -5  162.68    5.70
  -2  -6  -5  151.28    5.80
  -2  -6  -5  170.28    5.90
   2  -7  -5  159.78    5.40
   2  -7  -5  159.18    6.10
   2   7   5  155.18    5.90
   2   7   5  159.98    5.30
   2   7   5  147.69    5.30
   2   7   5  156.18    5.20
   2  -7  -5  144.39    5.30
   2   7   5  155.68    5.30
   2  -7  -5  161.18    5.30
   2  -7  -5  153.38    5.80
   2   7   5  155.88    5.30
  -2  -7  -5  150.48    5.40
  -2  -7  -5  166.78    5.60
  -2  -7  -5  166.28    5.80
  -2  -7  -5  156.68    5.20
  -2   7   5  152.98    5.30
  -2   7   5  150.68    5.30
  -2   7   5  145.59    5.20
  -2   7   5  148.49    6.40
   2  -8  -5  183.28    6.40
   2  -8  -5  186.48    7.20
   2  -8  -5  179.98    6.80
   2   8   5  190.18    6.20
   2   8   5  194.08    6.20
   2  -8  -5  175.08    6.30
   2   8   5  184.68    6.30
   2   8   5  191.48    7.30
   2   8   5  189.28    6.30
   2  -8  -5  186.58    6.30
  -2   8   5  181.98    6.60
  -2  -8  -5  185.68    7.00
  -2  -8  -5  184.58    6.40
  -2   8   5  188.08    6.30
  -2   8   5  182.28    6.20
  -2  -8  -5  191.38    6.90
  -2  -8  -5  185.08    6.30
  -2   8   5  174.08    6.20
   2   9   5   17.10    1.30
   2  -9  -5   17.30    0.80
   2   9   5   17.10    0.80
   2   9   5   16.70    0.80
   2  -9  -5   16.20    1.30
   2  -9  -5   17.30    1.50
   2   9   5   16.60    0.70
   2  -9  -5   16.80    0.90
   2   9   5   15.80    0.70
  -2  -9  -5   17.80    0.80
  -2   9   5   17.80    1.10
  -2   9   5   14.30    0.70
  -2   9   5   15.50    1.90
  -2  -9  -5   17.20    1.40
  -2  -9  -5   15.70    0.90
   2 -10  -5    1.40    0.30
   2  10   5    1.80    0.30
   2  10   5    1.90    0.30
   2  10   5    1.90    0.30
   2 -10  -5    1.30    0.30
   2  10   5    1.70    0.20
   2  10   5    1.80    0.20
  -2 -10  -5    2.20    0.40
  -2  10   5    1.40    0.20
   2 -11  -5    1.50    0.30
   2  11   5    1.50    0.20
   2 -11  -5    1.60    0.20
   2  11   5    1.60    0.20
   2  11   5    1.30    0.20
  -2  11   5    1.40    0.20
  -2 -11  -5    2.10    0.40
  -2  11   5    1.80    0.20
  -2 -11  -5    2.10    0.20
   3  11  -5    6.50    0.40
   3  11  -5    6.00    0.30
   3 -11   5    6.80    0.50
   3  11  -5    6.20    0.40
   3  11  -5    6.00    0.40
  -3  11  -5    6.10    0.40
   3  10  -5  100.79    3.50
   3  10  -5   98.59    3.50
   3  10  -5   98.29    3.40
   3  10  -5   95.89    3.60
   3  10  -5  102.99    3.50
   3 -10   5   99.69    3.60
  -3  10  -5  100.49    3.40
  -3  10  -5  102.69    3.40
   3  -9   5   80.49    3.10
   3   9  -5   78.09    2.80
   3   9  -5   80.69    2.90
   3   9  -5   79.69    2.90
   3   9  -5   80.29    3.00
   3   9  -5   80.69    2.90
   3   9  -5   82.19    2.90
  -3   9  -5   83.09    2.80
  -3   9  -5   85.39    2.80
  -3   9  -5   80.29    3.60
  -3   9  -5   77.19    2.80
   3   8  -5   58.19    2.20
   3  -8   5   61.59    3.20
   3   8  -5   57.19    2.20
   3   8  -5   58.19    2.20
   3   8  -5   56.89    2.30
   3   8  -5   58.59    2.10
   3   8  -5   57.19    2.20
   3   8  -5   56.79    2.20
  -3  -8   5   55.09    2.40
  -3   8  -5   59.19    2.20
  -3   8  -5   65.69    2.20
  -3   8  -5   63.09    3.20
  -3   8  -5   63.99    2.20
   3   7  -5  135.59    4.60
   3   7  -5  132.59    4.70
   3   7  -5  139.99    4.60
   3   7  -5  134.59    4.70
   3   7  -5  138.89    4.70
   3   7  -5  137.89    4.60
   3  -7   5  131.49    5.60
   3   7  -5  139.39    4.60
   3  -7   5  140.09    4.70
   3   7  -5  135.39    4.70
   3   7  -5  136.19    4.60
  -3   7  -5  131.59    4.60
  -3   7  -5  130.79    4.60
  -3   7  -5  128.59    4.70
  -3  -7   5  128.19    4.80
  -3   7  -5  136.39    4.60
  -3   7  -5  130.29    5.60
   3   6  -5   70.69    2.50
   3   6  -5   72.79    2.50
   3  -6   5   70.09    2.60
   3   6  -5   70.99    2.50
   3   6  -5   75.89    2.50
   3   6  -5   72.79    2.60
   3   6  -5   72.39    2.50
   3  -6   5   69.59    3.30
   3   6  -5   72.99    2.50
   3   6  -5   72.69    2.50
   3   6  -5   61.89    2.60
   3   6  -5   73.59    2.50
   3  -6   5   61.59    2.60
  -3   6  -5   61.89    3.30
  -3   6  -5   67.59    2.60
  -3  -6   5   73.29    2.60
  -3   6  -5   66.09    2.40
  -3   6  -5   66.69    2.50
   3   5  -5  174.58    6.30
   3  -5   5  186.68    6.30
   3   5  -5  174.28    6.30
   3  -5   5  181.28    6.20
   3   5  -5  183.48    6.20
   3   5  -5  193.48    6.10
   3   5  -5  179.68    6.10
  -3   4  -5  184.38    8.30
   3  -3   5  360.96   21.90
  -3   3  -5  365.96   14.10
   3  -2   5  205.78   14.20
  -3   2  -5  206.88    8.70
   3   1  -5  288.07   11.70
   3  -1   5  294.77   15.20
   3   1  -5  297.27   10.70
  -3   1  -5  281.67   11.20
   3   0  -5  103.59    3.80
  -3   0  -5  105.79    4.10
   3  -1  -5  241.08    8.70
  -3   2   5  178.58    6.60
   3   3   5  351.46   13.10
   3  -3  -5  344.97   18.00
  -3  -3  -5  322.07   20.20
  -3   3   5  363.96   14.70
   3  -4  -5  195.28    7.20
  -3   4   5  200.18    7.50
   3  -5  -5  192.08    6.70
   3   5   5  178.58    6.30
   3  -5  -5  189.98    7.00
   3  -5  -5  175.88    6.30
  -3  -5  -5  191.78    6.50
  -3   5   5  185.08    6.30
  -3   5   5  200.08    7.40
  -3   5   5  187.08    6.80
  -3   5   5  180.78    6.30
   3  -6  -5   67.29    2.50
   3   6   5   68.29    2.40
   3  -6  -5   64.39    3.20
   3  -6  -5   68.29    2.60
   3   6   5   68.29    2.50
   3  -6  -5   65.69    2.90
   3  -6  -5   67.29    2.50
   3   6   5   76.19    3.20
   3   6   5   68.29    2.40
   3   6   5   69.49    2.40
   3   6   5   71.89    2.50
  -3   6   5   68.09    3.60
  -3  -6  -5   73.69    2.90
  -3  -6  -5   66.49    2.50
  -3   6   5   71.49    2.50
  -3  -6  -5   75.89    3.10
  -3   6   5   63.99    2.50
  -3  -6  -5   67.89    2.40
  -3   6   5   68.79    2.50
   3  -7  -5  131.69    5.50
   3   7   5  129.79    4.50
   3   7   5  133.39    4.50
   3   7   5  132.19    4.60
   3  -7  -5  136.89    4.60
   3   7   5  132.69    5.10
   3  -7  -5  135.39    5.20
   3  -7  -5  135.29    4.70
  -3   7   5  128.49    4.90
  -3  -7  -5  129.79    5.00
  -3  -7  -5  125.59    4.60
  -3  -7  -5  131.19    4.90
  -3   7   5  133.49    4.50
  -3   7   5  137.29    4.60
  -3  -7  -5  140.69    4.60
  -3   7   5  130.09    5.90
   3  -8  -5   60.49    2.20
   3   8   5   57.89    2.00
   3   8   5   57.59    2.00
   3   8   5   57.09    2.60
   3   8   5   53.99    2.10
   3  -8  -5   57.19    2.10
   3  -8  -5   53.79    2.10
   3   8   5   57.89    2.10
   3  -8  -5   56.69    3.00
   3  -8  -5   58.89    2.70
   3   8   5   58.79    2.10
   3   8   5   57.29    2.00
   3   8   5   55.79    2.10
  -3  -8  -5   53.49    2.00
  -3  -8  -5   56.29    2.60
  -3   8   5   52.99    3.30
  -3  -8  -5   54.39    2.20
  -3   8   5   55.09    2.00
  -3   8   5   55.69    2.40
  -3   8   5   57.69    2.10
   3   9   5   79.29    2.70
   3  -9  -5   82.49    2.90
   3   9   5   79.09    2.70
   3   9   5   80.49    3.30
   3   9   5   76.19    2.80
   3   9   5   78.89    2.80
   3   9   5   80.59    2.80
   3  -9  -5   81.59    3.00
   3  -9  -5   78.69    2.80
  -3  -9  -5   77.29    2.90
  -3   9   5   80.79    2.80
  -3  -9  -5   77.59    2.80
   3 -10  -5  101.59    3.60
   3  10   5  101.39    3.50
   3  10   5  100.39    3.50
   3 -10  -5   99.99    3.50
   3  10   5   96.49    3.40
   3  10   5  102.59    3.50
  -3 -10  -5  101.29    3.40
  -3  10   5  101.89    3.50
  -3 -10  -5   99.49    3.60
  -3  10   5  100.29    3.40
   3  11   5    6.80    0.40
   3  11   5    6.30    0.40
   3 -11  -5    6.30    0.40
  -3  11   5    6.70    0.40
  -3 -11  -5    6.70    0.50
  -3 -11  -5    6.00    0.30
  -3  11   5    6.00    0.40
   4  11  -5   36.90    1.40
   4  11  -5   37.60    1.30
   4  10  -5    3.40    0.40
   4  10  -5    3.30    0.30
   4  10  -5    3.50    0.30
   4 -10   5    2.90    0.50
   4  10  -5    3.30    0.30
   4  10  -5    3.50    0.30
   4  10  -5    4.30    0.40
  -4  10  -5    2.90    0.30
  -4  10  -5    3.30    0.30
   4  -9   5   76.79    3.20
   4   9  -5   74.49    2.70
   4   9  -5   77.59    2.80
   4   9  -5   78.99    2.90
   4   9  -5   77.79    2.80
   4   9  -5   77.09    2.70
   4   9  -5   78.09    2.80
   4  -9   5   79.29    2.90
  -4   9  -5   75.09    2.70
  -4   9  -5   78.29    2.70
   4   8  -5   85.09    3.00
   4  -8   5   88.09    4.40
   4   8  -5   89.79    3.40
  -4   8  -5   87.59    3.10
  -4   8  -5   86.79    4.20
   4   7  -5  241.78    8.00
   4  -7   5  229.38    8.20
   4   7  -5  238.38    7.90
   4   7  -5  239.18    8.00
   4   7  -5  239.98    8.00
   4   7  -5  241.48    8.10
   4   7  -5  232.98    8.00
   4   7  -5  237.98    8.00
   4   7  -5  242.48    8.00
   4  -7   5  229.58    9.20
  -4  -7   5  237.08    8.10
  -4   7  -5  239.58    8.00
  -4   7  -5  237.78    9.50
  -4   7  -5  237.28    7.90
  -4   7  -5  229.28    8.20
   4   6  -5  299.27    9.60
   4   6  -5  282.87    9.30
   4   6  -5  275.57    9.30
   4   6  -5  273.87    9.30
   4  -6   5  257.57    9.40
   4   6  -5  274.97    9.30
   4   6  -5  287.07    9.30
   4   6  -5  279.47    9.40
   4  -6   5  275.47   10.40
  -4   6  -5  269.37    9.30
  -4   6  -5  285.77   10.60
  -4   6  -5  281.27    9.60
  -4   6  -5  271.17    9.20
   4   5  -5  307.57    9.50
   4   5  -5  273.97    9.50
   4   5  -5  286.47    9.50
   4   5  -5  285.57    9.60
   4   5  -5  299.77    9.50
   4  -5   5  268.07    9.60
   4   5  -5  286.87    9.50
  -4   5  -5  267.87    9.50
  -4   5  -5  286.87   10.70
  -4   5  -5  285.87    9.50
   4   4  -5  364.66   12.30
  -4   4  -5  375.06   12.30
   4  -3   5  136.39    4.60
   4  -3   5  130.19    4.90
  -4   3  -5  126.89    5.20
  -4  -3   5  110.79    4.60
  -4   3  -5  126.19    4.70
   4   2  -5 1229.88   41.60
   4  -2   5 1256.67   49.99
  -4   2  -5 1266.97   43.70
   4  -1   5  527.65   25.00
   4   1  -5  540.25   18.50
   4   1  -5  553.14   21.00
  -4   1  -5  521.25   20.00
  -4   0  -5  225.78    8.30
   4  -1  -5  514.25   17.60
   4  -2  -5 1360.06   49.60
   4   2   5 1215.68   44.00
   4   3   5  127.29    4.40
   4  -3  -5  123.59    4.70
   4  -3  -5  120.99    4.50
  -4  -3  -5  124.99    4.40
  -4   3   5  125.59    4.70
  -4   3   5  120.49    5.20
   4  -4  -5  332.67   11.70
  -4  -4  -5  339.07   11.70
  -4   4   5  366.16   13.00
  -4   4   5  365.06   11.90
   4   5   5  271.47    9.60
   4  -5  -5  292.47   10.30
   4   5   5  287.47    9.50
   4  -5  -5  282.97    9.60
   4   5   5  277.87    9.40
   4  -5  -5  288.87    9.50
   4  -5  -5  282.77    9.60
  -4  -5  -5  284.27    9.40
  -4   5   5  303.27   11.10
  -4   5   5  283.07   10.20
  -4   5   5  291.97    9.60
  -4  -5  -5  263.77    9.60
  -4  -5  -5  282.37    9.70
   4  -6  -5  274.47   10.20
   4   6   5  279.17    9.30
   4   6   5  262.47    9.10
   4  -6  -5  277.47    9.80
   4   6   5  287.37    9.30
   4  -6  -5  276.57    9.30
  -4  -6  -5  281.87    9.50
  -4  -6  -5  260.97    9.30
  -4   6   5  258.97    9.20
  -4   6   5  277.87    9.20
  -4  -6  -5  263.47    9.10
  -4   6   5  290.17   11.00
  -4   6   5  279.57    9.70
   4  -7  -5  245.38    8.10
   4   7   5  237.98    7.90
   4  -7  -5  248.18    8.10
   4  -7  -5  235.88    8.10
   4  -7  -5  246.58    8.70
   4   7   5  242.78    8.00
   4   7   5  236.98    8.00
   4   7   5  241.68    8.00
   4   7   5  246.58    8.50
   4   7   5  231.88    8.00
  -4   7   5  223.98   10.50
  -4  -7  -5  225.68    8.10
  -4  -7  -5  234.38    8.00
  -4   7   5  237.48    8.50
  -4   7   5  243.28    8.00
  -4  -7  -5  216.58    8.70
  -4   7   5  244.08    8.10
  -4  -7  -5  238.28    8.50
   4   8   5   84.99    3.40
   4  -8  -5   89.59    3.20
   4   8   5   84.39    3.00
   4   8   5   92.09    3.20
   4   8   5   95.79    3.30
   4   8   5   89.09    3.10
   4  -8  -5   89.69    3.40
   4  -8  -5   84.89    3.90
  -4  -8  -5   79.69    4.20
  -4   8   5   81.99    5.10
  -4  -8  -5   87.09    3.00
  -4  -8  -5   81.79    3.20
  -4   8   5   87.39    3.00
  -4   8   5   87.39    4.10
   4   9   5   76.19    2.70
   4   9   5   72.29    2.70
   4   9   5   74.29    2.70
   4  -9  -5   78.79    2.80
   4   9   5   76.39    2.70
   4  -9  -5   76.39    2.80
   4  -9  -5   78.79    2.70
  -4  -9  -5   74.59    2.80
  -4  -9  -5   75.79    2.70
  -4   9   5   75.99    2.70
   4 -10  -5    3.20    0.40
   4  10   5    3.70    0.30
   4  10   5    3.50    0.30
   4  10   5    3.90    0.30
  -4  10   5    3.20    0.30
  -4  10   5    4.00    0.40
  -4 -10  -5    3.60    0.40
  -4 -10  -5    3.60    0.30
   4  11   5   37.40    1.40
   4  11   5   37.10    1.30
  -4  11   5   35.60    1.30
  -4 -11  -5   38.60    1.40
  -4  11   5   39.60    1.40
   5  10  -5   46.40    1.60
   5  10  -5   46.10    1.70
   5  10  -5   46.60    1.60
   5  10  -5   45.90    1.60
   5  10  -5   45.30    1.70
  -5  10  -5   45.40    1.60
   5   9  -5    5.60    0.40
   5   9  -5    5.80    0.40
   5   9  -5    5.20    0.40
   5   9  -5    4.90    0.50
   5   9  -5    5.20    0.40
  -5   9  -5    6.60    0.40
  -5   9  -5    5.60    0.30
   5   8  -5   53.79    2.10
   5   8  -5   53.89    2.00
   5   8  -5   53.49    1.90
   5   8  -5   53.29    2.00
   5   8  -5   53.39    2.00
   5  -8   5   49.50    2.40
   5   8  -5   53.09    2.00
  -5   8  -5   53.39    1.90
  -5   8  -5   55.29    2.00
   5   7  -5  223.78    7.40
   5  -7   5  213.18    7.60
   5   7  -5  219.08    7.40
   5   7  -5  216.18    7.50
   5  -7   5  214.38    7.90
   5  -7   5  210.48    8.80
   5   7  -5  227.88    7.30
   5   7  -5  228.48    7.40
   5   7  -5  225.88    7.40
  -5   7  -5  215.08    7.60
  -5   7  -5  215.48    8.80
  -5   7  -5  224.78    7.40
  -5   7  -5  194.78    7.30
   5   6  -5  150.68    5.10
   5   6  -5  148.19    5.10
   5  -6   5  146.19    5.10
   5   6  -5  144.79    5.10
   5  -6   5  144.39    5.50
   5  -6   5  138.29    6.20
   5   6  -5  146.39    5.10
   5   6  -5  149.88    5.00
   5  -6   5  141.69    5.20
   5   6  -5  144.69    5.00
   5   6  -5  154.08    5.10
   5   6  -5  146.59    5.10
  -5  -6   5  149.09    5.20
  -5   6  -5  145.09    5.00
  -5   6  -5  154.98    5.40
  -5   6  -5  147.19    5.10
   5   5  -5  330.17   11.00
   5   5  -5  341.57   11.10
   5   5  -5  323.67   11.00
   5  -5   5  348.47   12.20
   5  -5   5  330.77   11.40
   5   5  -5  339.17   11.00
   5  -5   5  321.17   11.10
  -5   5  -5  313.47   12.40
  -5   5  -5  319.67   11.20
   5   4  -5  129.19    4.20
   5   4  -5  111.69    4.30
   5   4  -5  124.09    4.20
   5   4  -5  128.39    4.20
   5  -4   5  119.39    5.10
   5   4  -5  121.89    4.10
   5   4  -5  128.09    4.30
   5  -4   5  114.99    4.20
   5  -4   5  118.19    4.50
   5   4  -5  122.09    4.10
   5   4  -5  123.79    4.20
   5   4  -5  120.49    4.10
  -5   4  -5  116.89    4.50
  -5   4  -5  112.39    4.20
  -5   4  -5  126.59    6.60
  -5   4  -5  116.69    4.20
  -5  -4   5  124.89    4.40
   5   3  -5   86.99    3.00
   5   3  -5   86.29    2.90
   5   3  -5   90.39    3.00
   5  -3   5   84.69    3.70
   5  -3   5   85.29    3.20
   5  -3   5   78.49    3.00
   5  -3   5   86.29    3.00
   5   3  -5   83.19    2.90
   5   3  -5   83.29    2.90
   5   3  -5   87.29    2.90
   5   3  -5   83.19    2.90
  -5  -3   5   92.19    3.20
  -5   3  -5   83.39    4.20
  -5   3  -5   82.29    3.00
  -5   3  -5   79.49    3.40
  -5   3  -5   79.19    2.90
  -5   3  -5   79.69    3.00
  -5   3  -5   85.49    3.30
   5   2  -5  161.58    5.90
   5   2  -5  167.48    5.80
   5   2  -5  167.88    5.90
   5   2  -5  190.78    6.00
   5  -2   5  175.78    6.50
   5  -2   5  178.68    6.10
   5   2  -5  174.48    5.90
   5  -2   5  180.98    5.90
   5   2  -5  178.38    5.90
   5   2  -5  171.88    5.80
   5   2  -5  161.38    5.80
   5  -2   5  171.98    5.90
  -5   2  -5  172.88    6.40
  -5   2  -5  170.08    7.00
  -5   2  -5  163.18    5.90
  -5  -2   5  165.38    6.00
  -5   2  -5  186.08    6.20
  -5   2  -5  174.58    5.90
   5  -1   5  141.49    5.50
   5   1  -5  137.49    4.60
   5  -1   5  135.39    4.70
   5  -1   5  136.69    5.20
   5  -1   5  140.39    4.70
   5   1  -5  132.79    4.60
   5   1  -5  147.79    4.70
  -5   1  -5  131.69    4.60
  -5   1  -5  137.39    5.00
  -5  -1   5  138.49    5.10
  -5   1  -5  128.59    4.70
  -5   1  -5  127.69    5.60
   5   0   5   61.99    2.80
   5   0   5   66.29    2.50
   5   0  -5   66.19    2.80
   5   0   5   66.49    2.30
   5   0  -5   60.69    2.30
  -5   0  -5   61.59    3.20
  -5   0  -5   63.09    2.30
  -5   0  -5   66.69    2.60
  -5   0   5   71.69    2.70
  -5   0  -5   60.59    2.30
  -5   0  -5   60.99    2.70
  -5   0   5   59.79    2.50
   5  -1  -5  126.39    4.60
   5   1   5  133.99    4.60
   5   1   5  140.49    4.70
   5   1   5  139.39    5.00
   5  -1  -5  133.19    4.60
  -5  -1  -5  125.89    4.70
  -5  -1  -5  146.09    5.00
  -5  -1  -5  134.89    5.10
  -5   1   5  135.99    5.00
  -5  -1  -5  152.38    4.70
   5   2   5  176.48    5.90
   5   2   5  165.08    5.80
  -5   2   5  156.58    5.80
  -5   2   5  169.48    6.10
  -5   2   5  163.38    5.70
  -5  -2  -5  173.28    5.70
  -5  -2  -5  166.08    5.80
  -5  -2  -5  176.08    6.00
   5  -3  -5   82.49    2.90
   5   3   5   76.99    2.80
   5   3   5   83.69    2.90
   5   3   5   80.99    2.80
   5   3   5   77.39    3.50
   5   3   5   84.19    3.10
  -5  -3  -5   87.89    3.00
  -5  -3  -5   87.09    3.40
  -5   3   5   83.99    3.30
  -5   3   5   76.19    3.00
  -5  -3  -5   82.59    3.10
  -5   3   5   79.29    2.90
  -5  -3  -5   77.19    2.80
  -5   3   5   80.39    3.50
   5   4   5  119.19    4.00
   5  -4  -5  115.09    4.10
   5   4   5  119.29    4.20
   5   4   5  119.89    4.10
   5  -4  -5  114.39    4.00
   5   4   5  118.19    4.70
   5   4   5  113.99    4.10
   5   4   5  112.99    4.00
   5   4   5  118.89    4.00
  -5  -4  -5  115.89    4.10
  -5   4   5  115.79    4.50
  -5   4   5  118.59    4.10
  -5  -4  -5  122.79    4.30
  -5   4   5  114.59    4.70
  -5  -4  -5  116.69    4.00
  -5   4   5  109.89    4.10
  -5  -4  -5  124.39    4.50
  -5   4   5  110.69    4.10
   5  -5  -5  321.67   10.80
   5   5   5  325.27   10.80
  -5   5   5  322.47   10.90
  -5  -5  -5  334.07   11.10
  -5   5   5  316.87   11.60
  -5   5   5  309.97   10.80
  -5  -5  -5  326.37   10.70
   5  -6  -5  139.09    5.00
   5   6   5  146.39    4.90
   5   6   5  142.09    4.80
   5   6   5  139.29    4.80
   5   6   5  143.99    5.60
   5   6   5  146.29    4.90
   5   6   5  147.99    5.00
   5  -6  -5  147.99    5.00
  -5  -6  -5  142.69    5.00
  -5   6   5  132.49    4.90
  -5  -6  -5  146.39    5.50
  -5  -6  -5  143.99    4.80
  -5  -6  -5  140.19    5.30
  -5   6   5  141.19    5.40
  -5   6   5  148.79    5.00
  -5   6   5  137.29    4.90
   5   7   5  221.58    7.90
   5   7   5  225.88    7.50
   5   7   5  235.98    7.60
   5   7   5  217.88    7.50
   5   7   5  225.38    7.60
   5   7   5  212.88    7.50
   5  -7  -5  228.68    7.60
   5   7   5  223.58    7.50
   5  -7  -5  226.68    7.60
  -5  -7  -5  224.18    8.10
  -5   7   5  220.18    8.10
  -5   7   5  232.98    7.60
  -5   7   5  221.98    7.60
  -5  -7  -5  226.08    7.50
  -5  -7  -5  220.88    7.70
   5   8   5   54.39    1.90
   5   8   5   54.09    2.00
   5  -8  -5   51.99    2.00
   5   8   5   53.29    2.00
   5   8   5   52.89    1.90
   5  -8  -5   51.29    2.10
   5   8   5   52.99    1.90
  -5  -8  -5   52.89    2.00
  -5   8   5   52.49    1.90
  -5   8   5   53.19    2.00
  -5  -8  -5   56.89    1.90
   5   9   5    5.70    0.40
   5   9   5    5.40    0.40
   5   9   5    5.00    0.40
   5  -9  -5    5.70    0.40
   5   9   5    5.20    0.40
  -5   9   5    5.50    0.30
  -5  -9  -5    6.00    0.40
  -5   9   5    5.20    0.30
  -5   9   5    6.00    0.50
   5 -10  -5   45.40    1.70
   5  10   5   48.50    1.60
   5  10   5   47.30    1.60
  -5 -10  -5   47.40    1.70
  -5  10   5   45.20    1.70
  -5  10   5   44.40    1.60
   6   9  -5   14.10    0.60
   6   9  -5   14.40    0.60
   6   9  -5   14.60    0.70
   6   9  -5   14.30    0.60
   6   9  -5   14.00    0.70
  -6   9  -5   14.90    0.60
   6   8  -5    7.80    0.50
   6   8  -5    7.60    0.50
   6   8  -5    7.30    0.60
   6   8  -5    7.70    0.40
   6   8  -5    8.50    0.50
   6  -8   5    8.10    0.50
  -6   8  -5    7.30    0.50
   6   7  -5    5.00    0.50
   6  -7   5    4.40    1.00
   6   7  -5    4.90    0.40
   6   7  -5    5.40    0.50
   6  -7   5    4.80    0.70
   6   7  -5    4.80    0.40
   6   7  -5    4.80    0.50
   6  -7   5    4.70    0.50
   6   7  -5    4.80    0.40
  -6   7  -5    5.00    0.50
  -6   7  -5    5.20    0.30
   6   6  -5   26.20    1.50
   6  -6   5   21.30    1.30
   6   6  -5   24.40    1.00
   6   6  -5   23.60    1.10
   6   6  -5   23.00    0.90
   6   6  -5   26.00    1.10
   6   6  -5   24.60    1.10
   6   6  -5   20.60    1.30
   6  -6   5   20.30    1.10
   6   6  -5   26.70    1.20
  -6   6  -5   23.50    2.40
  -6   6  -5   21.90    1.40
  -6   6  -5   23.80    1.50
  -6   6  -5   21.90    1.10
   6   5  -5    2.10    0.40
   6   5  -5    3.40    0.40
   6  -5   5    3.30    0.50
   6   5  -5    2.80    0.50
   6  -5   5    3.50    0.50
   6   5  -5    3.50    0.40
   6  -5   5    3.30    0.40
  -6   5  -5    3.20    0.40
  -6   5  -5    2.80    0.40
  -6   5  -5    3.50    0.70
   6  -4   5  408.86   15.90
   6   4  -5  430.86   13.70
   6  -4   5  410.86   14.00
  -6   4  -5  385.76   13.60
  -6   4  -5  419.56   15.60
   6  -3   5  102.39    3.70
   6   3  -5  104.09    3.60
   6  -3   5  102.49    3.90
   6   3  -5  105.19    3.60
   6   3  -5  110.59    3.80
   6   3  -5  106.69    3.60
   6   3  -5  104.19    3.60
   6   3  -5  109.39    3.70
  -6   3  -5   98.19    3.90
  -6   3  -5  103.49    3.60
  -6  -3   5  107.29    4.00
  -6   3  -5   92.09    4.20
  -6   3  -5   99.89    5.10
  -6   3  -5  102.89    4.10
   6   2  -5  146.39    5.40
   6  -2   5  162.18    5.40
   6   2  -5  153.08    5.30
   6  -2   5  163.28    5.60
   6   2  -5  155.88    5.30
   6   2  -5  148.49    5.20
   6   2  -5  155.98    5.30
   6   2  -5  164.08    5.40
   6  -2   5  162.18    5.40
   6   2  -5  156.38    5.30
   6   2  -5  168.68    5.50
  -6   2  -5  151.98    5.40
  -6   2  -5  154.68    5.80
  -6   2  -5  153.78    6.00
  -6   2  -5  160.48    5.40
  -6  -2   5  160.08    5.80
  -6   2  -5  156.18    5.40
  -6   2  -5  152.08    6.90
   6  -1   5   27.00    1.10
   6   1  -5   24.80    1.20
   6   1  -5   28.90    1.20
   6   1  -5   29.80    1.10
   6   1  -5   25.80    1.00
   6  -1   5   26.80    1.30
   6   1  -5   28.90    1.10
   6   1  -5   26.90    1.10
   6   1  -5   26.80    1.10
   6  -1   5   28.60    1.10
  -6   1  -5   26.70    1.20
  -6  -1   5   26.20    1.40
  -6   1  -5   26.00    1.10
  -6   1  -5   26.20    1.10
  -6  -1   5   26.80    1.50
  -6   1  -5   25.60    1.40
   6   0  -5    7.80    0.40
   6   0   5    7.60    0.50
   6   0  -5    7.60    0.50
   6   0  -5    8.10    0.50
   6   0  -5    7.00    0.40
   6   0   5    8.70    0.50
   6   0   5    8.00    0.60
  -6   0  -5    7.40    0.90
  -6   0   5    9.10    0.90
  -6   0   5    6.60    0.60
  -6   0  -5    8.20    0.50
  -6   0  -5    8.40    0.80
  -6   0  -5    7.90    0.60
  -6   0   5    8.30    0.80
  -6   0  -5    7.90    0.60
   6  -1  -5   27.20    1.10
   6   1   5   28.10    1.10
   6   1   5   27.20    1.30
   6  -1  -5   27.00    1.10
   6   1   5   25.10    1.80
   6   1   5   27.50    1.10
   6  -1  -5   26.90    1.20
  -6  -1  -5   27.20    1.10
  -6   1   5   28.90    1.60
  -6   1   5   28.30    1.50
  -6  -1  -5   28.40    1.60
  -6  -1  -5   25.10    1.20
  -6  -1  -5   27.80    1.50
  -6   1   5   29.50    1.30
  -6   1   5   27.00    1.10
   6   2   5  148.59    5.10
   6   2   5  149.69    5.10
   6   2   5  153.28    5.20
   6  -2  -5  148.09    5.20
   6   2   5  143.99    5.90
   6  -2  -5  151.88    5.10
   6   2   5  155.58    5.10
   6  -2  -5  148.09    5.10
   6   2   5  147.89    5.10
   6   2   5  152.28    5.30
  -6   2   5  147.99    5.60
  -6  -2  -5  152.58    5.10
  -6   2   5  156.28    5.90
  -6  -2  -5  148.59    5.20
  -6   2   5  151.68    5.20
  -6  -2  -5  153.78    5.50
  -6   2   5  148.59    5.30
   6   3   5   87.79    3.40
   6   3   5   95.69    3.40
   6   3   5   95.99    3.60
   6   3   5   98.49    4.20
   6   3   5  100.89    3.40
   6  -3  -5   98.59    3.50
  -6  -3  -5  103.29    3.40
  -6   3   5   98.59    3.50
  -6  -3  -5  102.99    3.80
  -6   3   5   95.69    3.90
  -6  -3  -5  104.99    4.10
  -6   3   5   93.79    3.60
   6   4   5  399.26   13.30
  -6   4   5  385.76   13.40
  -6   4   5  397.06   14.20
  -6  -4  -5  419.26   13.70
   6   5   5    3.00    0.90
   6   5   5    3.70    0.70
   6  -5  -5    3.60    0.50
   6   5   5    3.80    0.40
   6   5   5    4.00    0.40
  -6   5   5    3.80    0.50
  -6  -5  -5    3.80    0.40
  -6   5   5    3.80    0.70
  -6  -5  -5    4.80    0.80
  -6   5   5    4.40    0.60
  -6   5   5    4.50    0.90
  -6   5   5    4.30    0.50
   6   6   5   25.50    1.10
   6   6   5   24.40    1.30
   6   6   5   23.80    1.40
   6   6   5   24.00    1.10
   6  -6  -5   21.30    1.20
   6   6   5   23.60    1.30
  -6   6   5   21.50    1.30
  -6  -6  -5   24.10    1.10
  -6  -6  -5   24.50    1.70
  -6   6   5   22.10    1.50
  -6   6   5   23.80    1.30
   6   7   5    5.80    0.40
   6   7   5    5.50    0.50
   6   7   5    5.70    0.40
   6   7   5    4.80    0.30
   6   7   5    5.40    0.40
   6  -7  -5    5.30    0.50
   6   7   5    4.70    0.40
  -6   7   5    5.70    0.50
  -6  -7  -5    5.60    0.50
  -6  -7  -5    5.80    0.50
  -6   7   5    5.00    0.30
  -6   7   5    5.60    0.40
   6   8   5    8.20    0.50
   6   8   5    7.90    0.60
   6  -8  -5    8.00    0.50
   6   8   5    7.90    0.60
   6   8   5    7.60    0.50
  -6  -8  -5    7.60    0.40
  -6   8   5    7.70    0.50
  -6   8   5    7.80    0.60
  -6  -8  -5    7.60    0.50
   6  -9  -5   15.00    0.70
   6   9   5   14.10    0.60
   6   9   5   14.30    0.60
   6   9   5   14.90    0.60
  -6   9   5   15.20    0.70
  -6  -9  -5   14.20    0.70
  -6  -9  -5   15.00    0.70
   7   8  -5    2.10    0.20
   7   8  -5    2.00    0.20
   7   8  -5    1.90    0.20
   7   8  -5    1.80    0.30
   7  -8   5    2.20    0.30
  -7   8  -5    2.20    0.30
   7  -7   5   11.00    0.60
   7   7  -5   10.80    0.60
   7   7  -5   11.20    0.70
   7   7  -5   12.40    0.70
   7   7  -5   11.10    0.60
   7   7  -5   11.60    0.60
  -7   7  -5   10.90    0.60
   7   6  -5   16.60    0.70
   7   6  -5   15.80    0.80
   7   6  -5   16.00    0.80
   7  -6   5   15.10    0.80
   7   6  -5   16.40    0.80
   7   6  -5   16.30    0.70
  -7   6  -5   15.90    0.70
  -7   6  -5   16.70    0.80
   7   5  -5  161.38    5.60
   7   5  -5  164.38    5.60
   7   5  -5  164.78    5.60
   7   5  -5  162.78    5.50
   7  -5   5  160.88    5.60
   7   5  -5  165.78    5.60
   7   5  -5  163.58    5.70
   7   5  -5  160.98    5.50
  -7   5  -5  167.28    5.60
  -7   5  -5  165.38    5.50
  -7   5  -5  158.88    6.00
   7   4  -5   40.40    1.60
   7   4  -5   43.00    1.70
   7   4  -5   41.80    1.50
   7   4  -5   41.60    1.60
   7   4  -5   39.70    1.60
   7   4  -5   40.20    1.60
   7   4  -5   37.00    1.80
   7  -4   5   41.60    1.70
  -7   4  -5   42.10    1.70
  -7  -4   5   40.90    1.90
  -7   4  -5   45.30    1.60
  -7   4  -5   41.60    2.10
   7   3  -5   87.39    3.10
   7  -3   5   87.49    3.10
   7   3  -5   86.09    3.00
   7   3  -5   86.79    3.00
   7   3  -5   88.19    3.10
   7   3  -5   91.79    3.20
   7   3  -5   88.39    3.00
  -7  -3   5   78.69    3.10
  -7  -3   5   87.19    3.50
  -7   3  -5   87.99    3.10
  -7   3  -5   86.09    3.10
  -7   3  -5   84.39    3.60
  -7   3  -5   85.59    3.10
   7   2  -5   63.69    2.30
   7   2  -5   66.29    2.30
   7  -2   5   64.39    2.40
   7   2  -5   66.09    2.30
   7   2  -5   64.19    2.30
   7   2  -5   64.39    2.30
   7   2  -5   67.49    2.50
  -7   2  -5   64.19    2.40
  -7  -2   5   58.49    2.40
  -7   2  -5   62.19    2.80
  -7   2  -5   63.69    2.30
  -7  -2   5   66.89    2.90
  -7   2  -5   63.39    3.20
  -7  -2   5   60.19    2.30
  -7   2  -5   61.29    2.40
   7  -1   5   23.20    1.00
   7   1  -5   23.60    0.90
   7   1  -5   22.50    0.90
   7   1  -5   22.30    1.00
   7   1  -5   22.80    1.00
   7   1  -5   21.50    0.90
   7   1  -5   20.80    1.10
   7   1  -5   22.00    1.00
  -7  -1   5   21.90    1.40
  -7   1  -5   21.00    1.00
  -7   1  -5   21.70    1.40
  -7   1  -5   21.00    1.00
  -7   1  -5   21.00    1.70
  -7  -1   5   20.50    1.10
   7   0   5   24.20    1.00
   7   0  -5   22.40    1.00
   7   0  -5   22.00    0.90
   7   0  -5   21.70    0.90
   7   0  -5   25.10    1.00
  -7   0   5   22.60    1.40
  -7   0   5   22.30    1.10
  -7   0  -5   23.00    1.00
  -7   0  -5   24.20    1.80
  -7   0   5   21.30    1.00
  -7   0  -5   26.50    1.90
  -7   0  -5   23.80    1.00
  -7   0   5   22.10    1.50
   7  -1  -5   23.50    1.00
   7   1   5   23.70    1.00
   7   1   5   24.60    2.00
   7  -1  -5   23.40    1.00
   7  -1  -5   23.50    1.10
   7  -1  -5   24.40    1.00
  -7   1   5   23.90    1.00
  -7   1   5   25.60    1.20
  -7  -1  -5   21.30    1.00
  -7  -1  -5   20.20    1.10
  -7  -1  -5   21.60    1.80
  -7   1   5   23.10    1.60
  -7  -1  -5   21.10    1.60
  -7   1   5   25.70    1.50
   7  -2  -5   64.79    2.30
   7   2   5   62.39    3.30
   7  -2  -5   66.69    2.30
   7   2   5   57.39    2.30
   7  -2  -5   65.19    2.40
   7   2   5   62.29    2.30
   7  -2  -5   70.19    2.40
  -7  -2  -5   62.49    2.80
  -7   2   5   69.99    2.40
  -7   2   5   66.79    2.90
  -7   2   5   68.79    3.20
  -7  -2  -5   62.89    3.00
  -7  -2  -5   60.29    2.30
   7   3   5   79.29    3.00
   7  -3  -5   89.19    3.10
   7   3   5   84.09    3.80
   7   3   5   83.39    3.00
   7  -3  -5   90.19    3.10
   7   3   5   84.39    3.20
   7   3   5   87.19    3.00
  -7   3   5   86.29    3.70
  -7  -3  -5   89.09    3.50
  -7   3   5   89.59    4.00
  -7  -3  -5   91.69    3.10
  -7   3   5   90.29    3.20
  -7  -3  -5   84.29    3.70
  -7  -3  -5   82.39    3.20
  -7   3   5   92.99    3.10
   7   4   5   37.90    1.50
   7   4   5   38.20    2.20
   7   4   5   39.70    1.40
   7  -4  -5   39.10    1.50
   7  -4  -5   39.10    1.60
   7   4   5   39.10    1.50
  -7   4   5   38.60    2.10
  -7   4   5   38.10    1.60
  -7  -4  -5   38.60    2.10
  -7   4   5   40.50    1.60
  -7  -4  -5   39.40    1.50
  -7  -4  -5   38.70    1.60
  -7   4   5   34.90    1.70
  -7  -4  -5   38.60    1.90
  -7   4   5   38.50    2.40
   7   5   5  158.78    5.40
   7   5   5  161.58    5.40
   7  -5  -5  162.98    5.60
   7  -5  -5  161.68    5.50
   7   5   5  163.38    5.60
   7   5   5  143.09    5.90
   7   5   5  160.28    5.40
   7   5   5  159.08    5.50
  -7  -5  -5  165.58    6.40
  -7   5   5  159.48    5.60
  -7   5   5  169.78    5.50
  -7   5   5  160.78    5.50
  -7   5   5  159.78    6.20
  -7  -5  -5  165.58    5.60
  -7  -5  -5  163.58    5.40
   7  -6  -5   14.70    0.70
   7   6   5   16.50    0.70
   7   6   5   16.80    0.70
   7   6   5   15.90    0.60
   7   6   5   16.70    0.80
   7   6   5   16.10    0.70
   7  -6  -5   15.70    0.80
  -7   6   5   16.10    0.80
  -7   6   5   15.70    0.80
  -7  -6  -5   17.10    0.70
  -7  -6  -5   16.60    0.80
   7   7   5   11.10    0.50
   7  -7  -5   11.60    0.60
   7   7   5   11.40    0.50
   7   7   5   10.90    0.50
   7   7   5   10.60    0.50
   7   7   5   11.30    0.60
   7  -7  -5   12.20    0.60
  -7   7   5   11.10    0.70
  -7   7   5   11.70    0.60
  -7  -7  -5   12.80    0.80
  -7  -7  -5   11.90    0.50
   7   8   5    2.30    0.20
   7  -8  -5    1.90    0.20
   7   8   5    2.00    0.20
   7  -8  -5    2.60    0.30
   7   8   5    1.90    0.30
   7   8   5    2.10    0.30
  -7  -8  -5    2.60    0.30
  -7   8   5    2.30    0.30
  -7  -8  -5    1.90    0.20
  -7   8   5    2.30    0.20
  -7  -9  -5   10.00    0.50
   8   7  -5   11.30    0.50
   8   7  -5   11.10    0.60
   8  -7   5   10.80    0.50
   8   7  -5   11.40    0.50
  -8   7  -5   11.40    0.60
   8   6  -5    5.10    0.40
   8   6  -5    5.30    0.40
   8  -6   5    5.70    0.50
   8   6  -5    5.60    0.40
   8   6  -5    5.20    0.50
  -8   6  -5    5.40    0.30
  -8  -6   5    5.70    0.40
  -8   6  -5    5.20    0.50
   8   5  -5    8.00    0.50
   8   5  -5    8.80    0.50
   8   5  -5    8.60    0.60
   8   5  -5    9.60    0.60
   8  -5   5    6.80    0.50
  -8   5  -5    6.80    0.60
  -8  -5   5    9.00    0.60
  -8   5  -5    7.80    0.50
   8   4  -5   50.09    1.90
   8   4  -5   49.30    1.80
   8   4  -5   49.00    1.90
   8   4  -5   48.80    1.80
   8   4  -5   49.20    1.80
   8  -4   5   44.80    1.90
  -8  -4   5   51.89    1.90
  -8   4  -5   48.90    1.80
  -8   4  -5   48.30    1.90
   8   3  -5   18.80    0.90
   8   3  -5   17.80    0.80
   8   3  -5   17.90    0.80
   8   3  -5   17.70    1.00
   8   3  -5   16.90    0.80
   8  -3   5   18.90    0.90
  -8   3  -5   17.80    0.90
  -8  -3   5   16.50    0.90
  -8   3  -5   17.60    0.80
  -8   3  -5   17.90    0.80
   8   2  -5   71.89    2.50
   8   2  -5   71.49    2.70
   8   2  -5   69.59    2.50
   8   2  -5   72.29    2.50
   8   2  -5   69.19    2.50
   8  -2   5   72.69    2.60
  -8   2  -5   71.79    2.50
  -8   2  -5   71.49    2.60
  -8   2  -5   68.09    2.60
  -8   2  -5   67.19    3.00
  -8  -2   5   67.49    2.50
  -8  -2   5   68.99    3.10
  -8  -2   5   66.79    2.60
   8  -1   5   47.70    1.70
   8   1  -5   43.50    1.60
   8   1  -5   43.80    1.60
   8   1  -5   40.90    1.60
   8   1  -5   42.40    1.60
   8   1  -5   41.60    1.50
  -8   1  -5   41.90    2.80
  -8   1  -5   45.40    1.70
  -8   1  -5   45.20    1.70
  -8   1  -5   40.70    1.70
  -8  -1   5   42.50    1.60
  -8   1  -5   44.60    2.20
  -8  -1   5   43.40    2.30
  -8  -1   5   41.40    1.80
   8   0  -5    2.00    0.20
   8   0   5    1.20    0.40
   8   0  -5    2.30    0.30
   8   0  -5    2.00    0.30
   8   0  -5    1.30    0.30
   8   0  -5    1.90    0.30
   8   0   5    2.00    0.80
  -8   0  -5    1.60    0.60
  -8   0   5    2.20    0.30
  -8   0   5    1.80    0.60
  -8   0  -5    1.30    0.50
  -8   0  -5    2.20    0.30
  -8   0  -5    1.30    0.40
  -8   0   5    1.50    0.40
  -8   0  -5    1.20    0.30
   8  -1  -5   43.50    1.60
   8  -1  -5   41.50    1.50
   8  -1  -5   43.50    1.70
   8   1   5   44.20    1.60
   8   1   5   42.90    1.60
   8  -1  -5   42.30    1.60
   8   1   5   41.60    1.80
   8   1   5   40.10    2.80
  -8   1   5   41.40    1.60
  -8  -1  -5   39.60    2.30
  -8   1   5   40.10    2.30
  -8  -1  -5   39.90    1.70
  -8  -1  -5   42.90    1.60
  -8  -1  -5   42.90    2.10
  -8   1   5   38.30    2.40
  -8   1   5   42.40    1.80
   8   2   5   68.49    2.70
   8  -2  -5   73.79    2.60
   8   2   5   71.29    2.60
   8  -2  -5   74.49    2.60
   8   2   5   70.19    3.50
   8  -2  -5   72.99    2.60
  -8  -2  -5   71.89    2.60
  -8  -2  -5   70.49    2.70
  -8   2   5   79.09    2.80
  -8   2   5   70.29    2.60
  -8  -2  -5   77.19    4.20
   8   3   5   18.10    0.80
   8  -3  -5   18.40    0.90
   8  -3  -5   18.60    0.80
   8   3   5   17.90    1.00
   8  -3  -5   18.60    0.80
  -8   3   5   19.00    1.00
  -8   3   5   18.80    0.90
  -8  -3  -5   17.80    0.80
  -8  -3  -5   18.40    1.00
   8   4   5   50.19    1.80
   8   4   5   46.70    1.70
   8  -4  -5   45.70    1.70
   8  -4  -5   46.50    1.80
   8   4   5   47.90    1.80
   8  -4  -5   46.20    1.70
  -8  -4  -5   46.50    1.70
  -8  -4  -5   45.20    1.80
  -8   4   5   44.50    1.80
  -8   4   5   45.40    1.80
  -8   4   5   46.60    1.80
   8   5   5    7.90    0.40
   8   5   5    8.30    0.60
   8  -5  -5    8.00    0.50
   8   5   5    9.00    0.50
   8   5   5    9.00    0.40
   8  -5  -5    8.10    0.50
   8  -5  -5    8.30    0.60
  -8   5   5    9.90    0.60
  -8  -5  -5    9.60    0.60
  -8   5   5    8.50    0.60
  -8  -5  -5    8.70    0.50
   8   6   5    5.40    0.50
   8  -6  -5    6.00    0.30
   8  -6  -5    5.70    0.40
   8   6   5    5.30    0.30
   8   6   5    4.80    0.30
   8  -6  -5    6.10    0.50
   8   6   5    5.40    0.40
  -8  -6  -5    5.50    0.40
  -8   6   5    6.10    0.50
  -8  -6  -5    6.40    0.50
  -8   6   5    6.10    0.40
   8  -7  -5   10.20    0.50
   8  -7  -5   11.70    0.50
   8   7   5   10.90    0.60
   8   7   5   10.20    0.50
   8  -7  -5   11.30    0.50
   8   7   5   10.90    0.50
  -8   7   5   11.50    0.50
  -8  -7  -5   11.60    0.60
  -8   7   5   10.80    0.50
  -8  -7  -5   10.50    0.50
   9   6  -5   12.60    0.50
   9   6  -5   11.90    0.50
   9  -6   5   11.80    0.50
   9   6  -5   11.90    0.50
  -9   6  -5   12.60    0.50
   9  -5   5   25.80    1.00
   9   5  -5   25.80    1.00
   9   5  -5   26.40    1.10
   9   5  -5   26.80    1.00
  -9   5  -5   26.30    1.10
  -9   5  -5   28.60    1.10
  -9  -5   5   27.50    1.10
   9   4  -5    1.10    0.20
   9  -4   5    1.20    0.20
   9   4  -5    1.40    0.20
   9   4  -5    1.00    0.20
   9   4  -5    1.00    0.20
  -9  -4   5    1.20    0.20
  -9   4  -5    0.90    0.20
  -9   4  -5    1.30    0.30
   9   3  -5    5.10    0.30
   9  -3   5    5.00    0.70
   9   3  -5    4.80    0.40
   9   3  -5    4.80    0.40
  -9  -3   5    5.10    0.50
  -9   3  -5    5.00    0.50
  -9   3  -5    5.10    0.50
   9   2  -5   52.29    1.90
   9   2  -5   51.69    1.90
   9   2  -5   51.39    1.90
   9  -2   5   52.69    1.90
   9  -2   5   51.99    2.00
   9   2  -5   51.09    1.90
  -9  -2   5   53.19    1.90
  -9   2  -5   54.19    1.90
  -9   2  -5   52.79    1.90
  -9   2  -5   54.19    1.90
   9   1  -5   45.20    1.60
   9   1  -5   44.80    1.60
   9   1  -5   45.30    1.70
   9  -1   5   47.80    1.70
   9  -1   5   42.60    1.70
  -9  -1   5   46.70    1.70
  -9  -1   5   47.10    1.80
  -9   1  -5   46.10    1.70
  -9   1  -5   44.50    1.70
  -9   1  -5   47.90    1.70
   9   0  -5    2.20    0.30
   9   0   5    1.60    0.40
   9   0  -5    1.90    0.20
   9   0  -5    1.50    0.20
   9   0   5    1.90    0.30
  -9   0   5    1.60    0.20
  -9   0  -5    1.50    0.30
  -9   0   5    1.40    0.30
  -9   0  -5    1.60    0.30
   9   1   5   44.40    1.60
   9  -1  -5   44.60    1.60
   9  -1  -5   44.00    1.60
   9   1   5   43.80    1.80
   9  -1  -5   43.70    1.60
   9  -1  -5   43.80    1.60
  -9   1   5   47.10    1.80
  -9  -1  -5   44.50    1.60
  -9  -1  -5   44.40    1.70
  -9   1   5   44.70    1.70
   9  -2  -5   50.29    1.80
   9   2   5   50.89    1.80
   9  -2  -5   50.89    1.80
   9  -2  -5   51.49    1.80
   9   2   5   51.49    2.00
   9  -2  -5   51.89    1.80
  -9  -2  -5   51.19    2.00
  -9  -2  -5   50.09    1.80
  -9   2   5   53.79    2.00
  -9   2   5   50.79    1.90
   9  -3  -5    5.00    0.50
   9  -3  -5    4.60    0.30
   9  -3  -5    4.30    0.40
   9   3   5    4.80    0.30
   9  -3  -5    4.80    0.30
  -9  -3  -5    4.90    0.40
  -9   3   5    4.50    0.50
  -9  -3  -5    4.80    0.60
   9  -4  -5    1.20    0.20
   9   4   5    1.00    0.20
   9   4   5    1.10    0.30
   9  -4  -5    1.50    0.20
   9  -4  -5    1.30    0.20
  -9   4   5    1.40    0.20
  -9   4   5    1.60    0.20
  -9  -4  -5    0.80    0.20
  -9  -4  -5    1.10    0.20
   9  -5  -5   25.00    0.90
   9   5   5   24.80    1.00
   9   5   5   26.80    1.00
   9  -5  -5   26.70    1.00
   9  -5  -5   25.00    1.00
  -9  -5  -5   25.90    0.90
  -9  -5  -5   27.10    1.10
  -9   5   5   27.30    1.00
   9  -6  -5   12.50    0.50
   9   6   5   12.50    0.60
  -9   6   5   12.80    0.50
  -9  -6  -5   12.90    0.60
  10  -3   5   16.60    0.70
  10   3  -5   17.30    0.60
  10   3  -5   16.30    0.60
 -10   3  -5   17.00    0.70
 -10  -3   5   17.90    0.70
  10   2  -5   13.50    0.60
  10   2  -5   15.10    0.60
  10  -2   5   14.40    0.60
 -10  -2   5   15.00    0.80
 -10   2  -5   13.60    0.60
  10   1  -5    8.30    0.40
  10   1  -5    7.90    0.40
  10  -1   5    7.60    0.40
 -10   1  -5    6.60    0.40
 -10  -1   5    8.00    0.50
 -10  -1   5    7.50    0.40
  10   0   5    0.70    0.20
  10   0   5    0.50    0.10
  10   0  -5    0.40    0.20
  10   0  -5    0.50    0.10
 -10   0   5    0.60    0.20
 -10   0  -5    0.50    0.20
 -10   0  -5    0.40    0.30
 -10   0   5    0.40    0.10
  10  -1  -5    6.40    0.40
  10   1   5    8.10    0.50
  10   1   5    7.00    0.40
  10  -1  -5    7.40    0.40
 -10   1   5    7.50    0.50
 -10   1   5    8.00    0.40
 -10  -1  -5    7.70    0.40
 -10  -1  -5    8.20    0.40
  10  -2  -5   15.40    0.60
  10   2   5   14.00    0.60
  10   2   5   16.20    0.70
 -10   2   5   14.80    0.70
 -10  -2  -5   15.00    0.70
 -10   2   5   13.90    0.70
 -10  -2  -5   15.40    0.70
  10   3   5   15.90    0.60
  10  -3  -5   17.30    0.60
  10   3   5   18.40    0.70
 -10  -3  -5   17.10    0.60
 -10  -3  -5   17.50    0.70
 -10   3   5   17.80    0.70
   0 -12   6    2.50    0.30
   0  12  -6    2.50    0.20
   0  12  -6    2.60    0.20
   0 -11   6    7.00    0.50
   0  11  -6    6.60    0.40
   0  11  -6    6.50    0.40
   0  11  -6    7.20    0.40
   0  10  -6   84.79    3.00
   0  10  -6   85.99    3.00
   0  10  -6   85.99    3.00
   0 -10   6   81.69    3.10
   0   9  -6   92.29    3.20
   0  -9   6   89.79    3.80
   0   9  -6   89.29    3.30
   0   9  -6   89.09    3.20
   0   9  -6   87.99    3.20
   0   7  -6  195.38    6.70
   0   7  -6  185.98    6.50
   0   7  -6  191.68    6.60
   0   7  -6  207.18    6.60
   0   7  -6  196.08    6.70
   0   7  -6  197.88    6.60
   0  -7   6  205.98    7.20
   0   7  -6  193.98    6.80
   0  -6   6  223.18    8.00
   0   6  -6  230.48    7.70
   0   6  -6  240.98    7.70
   0   6  -6  227.58    7.90
   0   5  -6  466.95   15.70
   0   5  -6  431.66   17.30
   0  -4   6    7.20    0.50
   0  -4   6    7.90    0.50
   0   3  -6  524.15   17.50
   0   3  -6  503.35   19.90
   0  -2   6   53.39    1.90
   0   1  -6 2530.55   87.29
   0   1  -6 2651.63   86.89
   0   0  -6 3785.62  126.39
   0   2   6   60.09    2.60
   0   2   6   65.69    2.40
   0   3   6  476.95   17.80
   0  -3  -6  520.85   21.00
   0   4   6   10.30    0.80
   0   4   6   10.50    1.00
   0  -5  -6  488.45   26.10
   0   5   6  461.05   17.30
   0   6   6  221.38    7.30
   0  -6  -6  213.48    7.40
   0   7   6  188.08    6.40
   0   7   6  194.28    7.30
   0  -7  -6  198.38    6.90
   0  -7  -6  199.98    7.10
   0   7   6  181.98    6.50
   0  -7  -6  188.68    6.60
   0  -7  -6  193.68    6.50
   0   7   6  190.88    6.50
   0   8   6  519.15   17.30
   0   9   6   89.59    3.10
   0  -9  -6   83.79    3.60
   0   9   6   93.09    3.20
   0   9   6   90.99    3.10
   0  -9  -6   87.99    3.10
   0  -9  -6   84.79    3.20
   0   9   6   84.09    4.00
   0  -9  -6   81.89    3.80
   0 -10  -6   77.49    2.90
   0  10   6   81.09    2.80
   0  10   6   80.49    2.80
   0  10   6   81.69    2.80
   0 -10  -6   79.69    2.80
   0 -11  -6    6.40    0.50
   0 -11  -6    7.00    0.40
   0  11   6    6.10    0.30
   0  11   6    6.80    0.40
   0  11   6    6.10    0.40
   0 -12  -6    2.60    0.20
   0 -12  -6    2.80    0.30
   0  12   6    2.60    0.20
   1 -11   6    4.80    0.40
   1  11  -6    4.00    0.30
   1  11  -6    4.00    0.30
  -1  11  -6    4.50    0.30
  -1  11  -6    4.20    0.30
  -1 -11   6    4.30    0.40
   1  10  -6   14.90    0.70
   1 -10   6   12.10    0.80
   1  10  -6   12.90    0.60
   1  10  -6   13.80    0.70
   1  10  -6   13.50    0.70
  -1  10  -6   12.10    0.70
  -1 -10   6   14.20    0.90
  -1  10  -6   13.20    0.70
   1  -9   6  324.27   11.60
   1  -9   6  345.67   12.00
   1  -9   6  330.77   10.90
  -1   9  -6  315.07   10.90
  -1  -9   6  313.37   11.90
   1   8  -6  153.28    5.10
   1  -8   6  137.59    5.30
   1   8  -6  146.99    5.30
   1  -8   6  158.28    5.90
   1   8  -6  151.78    5.10
   1   8  -6  148.89    5.10
   1   8  -6  153.08    5.20
   1  -8   6  148.49    5.20
   1   8  -6  155.98    5.10
  -1  -8   6  143.99    5.60
  -1   8  -6  154.58    5.10
  -1   8  -6  148.59    5.10
  -1   8  -6  146.49    5.00
  -1   8  -6  143.79    5.10
  -1   8  -6  151.78    5.20
   1  -7   6    9.20    0.50
   1   7  -6    8.50    0.50
   1   7  -6    8.40    0.60
   1  -7   6    7.80    0.60
   1  -7   6    8.00    0.90
   1   7  -6    8.80    0.70
   1   7  -6    9.40    0.50
   1   7  -6    7.60    0.50
   1   7  -6    8.80    0.60
  -1  -7   6    8.60    0.80
  -1   7  -6    8.20    0.50
  -1   7  -6    7.40    0.40
  -1   7  -6    7.90    0.50
  -1   7  -6    7.60    0.90
  -1   7  -6    7.40    0.70
  -1   7  -6    7.70    0.50
  -1   7  -6    8.80    0.60
   1   6  -6   36.10    1.30
   1  -6   6   37.20    1.80
   1   6  -6   37.50    1.50
   1   6  -6   34.60    1.30
   1   6  -6   34.10    1.30
   1   6  -6   34.00    1.30
   1   6  -6   35.10    1.40
   1   6  -6   34.00    1.40
  -1   6  -6   33.00    1.50
  -1  -6   6   39.30    2.00
  -1   6  -6   35.20    1.30
  -1   6  -6   33.80    1.40
  -1   6  -6   31.70    2.20
  -1   5  -6  574.74   19.60
  -1   5  -6  521.15   22.70
  -1   4  -6  415.26   14.10
  -1   4  -6  343.97   22.20
  -1   3  -6  667.53   22.20
  -1   3  -6  612.84   24.90
  -1   2  -6 2795.52   95.39
   1   1  -6 3095.39  102.89
   1   1  -6 3100.39  102.59
   1   0   6  227.48    8.70
   1   0  -6  237.78    9.60
   1   0  -6  224.08    8.50
  -1   0  -6  243.08   11.20
   1  -1  -6 2956.30  100.79
  -1  -1  -6 3024.80  101.59
   1  -2  -6 2890.01  101.09
  -1   2   6 3026.40   98.79
  -1  -2  -6 3000.30  101.39
   1  -3  -6  673.93   25.80
   1   3   6  608.04   22.30
  -1  -3  -6  622.14   25.60
   1  -4  -6  407.86   19.50
   1   4   6  386.06   14.80
  -1   4   6  396.86   14.70
  -1  -4  -6  392.36   19.40
   1   5   6  572.54   20.00
   1  -5  -6  515.15   26.50
  -1   5   6  544.35   20.10
   1  -6  -6   32.80    1.30
   1  -6  -6   32.90    1.40
   1   6   6   35.00    1.40
   1   6   6   37.60    1.30
   1  -6  -6   35.00    1.80
   1   6   6   36.00    1.90
  -1   6   6   33.60    1.30
  -1  -6  -6   32.10    1.40
  -1  -6  -6   34.10    1.50
  -1  -6  -6   35.30    1.70
  -1   6   6   33.10    2.00
   1   7   6    9.50    1.20
   1   7   6    9.50    0.50
   1  -7  -6    9.90    0.60
   1  -7  -6   10.00    1.00
   1  -7  -6    8.50    0.60
   1  -7  -6    9.80    0.60
   1   7   6    9.10    0.50
   1  -7  -6   11.00    0.90
   1   7   6    8.90    0.50
  -1   7   6   10.20    1.30
  -1  -7  -6    8.30    0.50
  -1   7   6    8.90    0.50
  -1  -7  -6    8.20    0.90
  -1   7   6    8.00    0.40
  -1  -7  -6    8.60    0.80
   1   8   6  139.19    4.90
   1   8   6  141.19    6.20
   1   8   6  148.59    4.90
   1  -8  -6  146.29    5.80
   1  -8  -6  148.39    5.00
   1  -8  -6  135.69    4.90
   1   8   6  149.39    4.90
   1   8   6  143.99    4.90
   1  -8  -6  144.59    5.10
  -1   8   6  148.79    4.90
  -1  -8  -6  141.49    4.90
  -1   8   6  140.69    4.80
  -1   8   6  147.49    6.10
  -1  -8  -6  144.79    5.00
  -1   8   6  145.59    4.90
  -1   8   6  138.99    4.90
  -1  -8  -6  143.49    5.40
  -1  -8  -6  137.69    5.60
   1  -9  -6  341.77   12.20
   1  -9  -6  343.57   13.10
   1   9   6  345.57   12.20
  -1  -9  -6  334.47   12.60
  -1  -9  -6  330.57   12.80
  -1   9   6  330.57   12.50
   1  10   6   14.10    0.60
   1  10   6   13.70    0.60
   1 -10  -6   12.10    0.70
   1  10   6   14.10    0.60
   1  10   6   14.10    0.60
  -1  10   6   12.30    0.60
  -1  10   6   11.90    0.60
  -1 -10  -6   14.60    0.70
  -1 -10  -6   13.60    0.80
   1 -11  -6    3.40    0.40
   1 -11  -6    3.90    0.30
   1  11   6    4.60    0.30
   1  11   6    3.70    0.30
   1  11   6    4.20    0.30
  -1  11   6    3.80    0.30
  -1 -11  -6    4.70    0.30
  -1  11   6    3.50    0.30
  -1  11   6    3.60    0.30
  -1 -11  -6    4.40    0.40
   2  11  -6   13.60    0.70
   2 -11   6   15.10    0.70
   2  11  -6   13.60    0.60
   2  11  -6   13.40    0.60
   2  11  -6   14.10    0.60
  -2 -11   6   15.00    0.90
  -2  11  -6   14.30    0.70
  -2  11  -6   14.20    0.60
   2  10  -6   35.00    1.50
   2 -10   6   36.40    1.50
   2  10  -6   38.70    1.40
   2  10  -6   35.70    1.40
   2  10  -6   37.20    1.50
   2  10  -6   36.80    1.40
  -2  10  -6   36.00    1.40
  -2  10  -6   35.90    1.40
  -2 -10   6   35.20    1.50
   2  -9   6   26.50    1.90
   2  -9   6   26.80    1.30
   2   9  -6   30.70    1.20
   2   9  -6   29.80    1.20
   2   9  -6   29.00    1.20
   2   9  -6   29.70    1.30
   2   9  -6   29.40    1.20
   2   9  -6   29.00    1.20
  -2   9  -6   28.80    1.20
  -2   9  -6   27.50    1.10
  -2   9  -6   26.90    1.20
   2   8  -6  132.59    4.60
   2   8  -6  140.99    4.70
   2   8  -6  136.79    4.80
   2   8  -6  139.69    4.60
   2   8  -6  134.19    4.60
   2   8  -6  138.29    4.70
   2   8  -6  137.09    4.70
   2  -8   6  126.29    4.80
   2  -8   6  134.39    5.60
   2  -8   6  134.79    4.70
  -2  -8   6  126.99    5.00
  -2   8  -6  139.19    4.60
  -2   8  -6  135.29    4.60
  -2   8  -6  133.59    5.30
  -2   8  -6  132.59    4.60
   2   7  -6  179.08    5.90
   2  -7   6  174.18    6.00
   2  -7   6  177.38    6.80
   2   7  -6  194.18    6.00
   2   7  -6  176.28    6.00
   2  -7   6  161.38    6.10
   2   7  -6  170.78    5.90
   2   7  -6  181.48    6.10
  -2   7  -6  176.58    6.70
  -2   7  -6  164.58    5.90
  -2   7  -6  171.38    6.00
  -2  -7   6  171.48    6.20
  -2   7  -6  169.08    5.90
   2   6  -6  247.28    8.40
   2  -6   6  231.28    8.70
   2   6  -6  244.88    8.40
   2   6  -6  251.97    8.50
   2   6  -6  254.97    8.40
   2   6  -6  265.77    8.50
   2   6  -6  263.37    8.40
   2   6  -6  256.87    8.40
   2  -6   6  257.27    8.50
   2   6  -6  249.28    8.50
  -2   6  -6  261.97    8.40
  -2   6  -6  248.78    8.40
  -2   6  -6  248.68    8.50
  -2   6  -6  248.08    8.40
   2   5  -6   39.10    1.60
   2  -5   6   41.30    2.00
   2   5  -6   46.90    1.70
  -2   5  -6   43.00    2.20
  -2   4  -6  174.68    7.50
  -2   3  -6  113.19    4.00
   2  -2   6 1695.83   64.09
  -2   2  -6 1848.02   59.69
   2  -1   6  415.56   19.40
   2   1  -6  433.26   15.50
  -2   1  -6  453.65   15.70
   2   0  -6  375.16   14.50
   2   0  -6  378.56   13.10
   2   0   6  369.86   17.00
  -2   0  -6  367.36   13.60
   2  -1  -6  449.86   17.90
  -2  -1  -6  435.46   18.90
   2  -2  -6 1744.33   62.69
   2   2   6 1827.52   59.59
  -2  -2  -6 1776.62   62.99
  -2   2   6 1738.63   59.59
   2   3   6  124.69    4.90
  -2   3   6  128.59    4.90
   2   4   6  163.38    5.90
  -2   4   6  169.88    6.30
   2  -5  -6   38.80    1.50
   2  -5  -6   37.90    1.60
   2  -5  -6   39.40    1.80
   2   5   6   38.20    1.50
   2  -5  -6   38.40    1.90
   2   5   6   39.50    2.20
  -2  -5  -6   43.40    1.70
  -2   5   6   41.50    1.90
  -2  -5  -6   44.60    1.80
  -2   5   6   43.50    2.30
   2   6   6  229.88    8.20
   2  -6  -6  253.27    8.30
   2  -6  -6  241.88    8.30
   2  -6  -6  258.47    9.00
   2   6   6  259.37    8.30
  -2  -6  -6  251.17    8.50
  -2   6   6  253.67    8.30
  -2   6   6  225.98    8.20
  -2  -6  -6  243.38    8.20
  -2   6   6  243.78    9.30
   2   7   6  160.98    5.80
   2  -7  -6  169.78    6.10
   2   7   6  174.48    5.90
   2  -7  -6  171.98    6.60
   2   7   6  176.58    6.50
   2   7   6  159.18    5.90
   2  -7  -6  156.88    5.80
   2  -7  -6  189.98    6.00
   2  -7  -6  168.78    6.30
  -2  -7  -6  175.48    6.10
  -2  -7  -6  163.38    5.90
  -2   7   6  158.58    5.70
  -2   7   6  164.88    5.70
  -2   7   6  171.28    7.00
  -2  -7  -6  169.88    5.70
  -2   7   6  182.28    6.10
  -2  -7  -6  176.28    6.30
   2   8   6  135.29    5.30
   2  -8  -6  129.69    5.10
   2  -8  -6  130.59    4.60
   2  -8  -6  135.79    4.70
   2  -8  -6  132.49    5.50
   2   8   6  135.99    4.60
   2   8   6  128.99    4.60
   2   8   6  136.09    4.50
   2   8   6  137.09    4.50
   2  -8  -6  137.99    4.60
  -2  -8  -6  133.09    5.00
  -2   8   6  125.29    4.50
  -2   8   6  130.89    6.00
  -2   8   6  135.09    4.60
  -2  -8  -6  134.59    5.20
  -2   8   6  135.59    4.50
  -2  -8  -6  130.49    4.70
  -2   8   6  128.39    4.90
  -2  -8  -6  133.69    4.60
   2   9   6   31.40    1.20
   2   9   6   29.00    1.10
   2   9   6   30.60    2.60
   2   9   6   28.70    1.20
   2  -9  -6   27.20    1.20
   2   9   6   30.20    1.10
   2  -9  -6   27.10    1.70
   2  -9  -6   30.00    1.30
   2   9   6   28.30    1.20
   2  -9  -6   29.80    1.20
   2  -9  -6   31.20    2.80
  -2  -9  -6   29.70    1.20
  -2   9   6   28.70    1.20
  -2   9   6   31.80    2.70
  -2   9   6   26.30    1.60
  -2  -9  -6   31.80    1.80
  -2  -9  -6   29.10    1.30
  -2   9   6   27.30    1.10
   2  10   6   37.20    1.40
   2 -10  -6   35.90    1.40
   2  10   6   37.80    1.30
   2  10   6   36.90    1.30
   2 -10  -6   37.20    1.50
   2  10   6   37.80    1.40
  -2 -10  -6   35.80    1.40
  -2  10   6   36.90    1.40
  -2 -10  -6   36.00    1.50
   2 -11  -6   14.00    0.70
   2  11   6   14.40    0.60
   2 -11  -6   14.30    0.60
   2  11   6   14.60    0.60
  -2  11   6   13.40    0.60
  -2 -11  -6   14.20    0.60
  -2  11   6   13.70    0.60
  -2 -11  -6   14.40    0.70
   3  11  -6    8.00    0.40
   3  11  -6    8.20    0.50
   3  11  -6    7.80    0.40
   3  11  -6    7.60    0.40
   3 -11   6    8.10    0.50
  -3  11  -6    7.90    0.40
   3  10  -6   57.09    2.10
   3  10  -6   57.49    2.10
   3 -10   6   58.59    2.20
   3  10  -6   56.49    2.00
   3  10  -6   57.29    2.10
  -3  10  -6   55.49    1.90
  -3  10  -6   59.69    2.10
   3   9  -6   13.90    0.70
   3   9  -6   14.70    0.70
   3  -9   6   16.70    0.90
   3   9  -6   15.50    0.70
   3   9  -6   15.00    0.90
   3   9  -6   16.00    0.80
   3   9  -6   15.20    0.80
  -3   9  -6   16.00    0.70
  -3   9  -6   14.70    0.70
  -3   9  -6   15.20    0.70
   3   8  -6  196.08    6.40
   3   8  -6  188.48    6.40
   3   8  -6  194.68    6.50
   3  -8   6  174.48    6.60
   3  -8   6  182.78    7.50
   3   8  -6  187.28    6.30
   3   8  -6  193.78    6.40
   3   8  -6  191.38    6.40
   3   8  -6  190.88    6.40
  -3   8  -6  179.98    6.30
  -3   8  -6  188.78    7.30
  -3   8  -6  183.38    6.30
  -3   8  -6  181.58    6.30
   3   7  -6   30.30    1.30
   3  -7   6   26.90    1.40
   3   7  -6   29.90    1.20
   3   7  -6   29.10    1.20
   3   7  -6   28.80    1.20
   3  -7   6   27.50    1.90
   3   7  -6   29.60    1.20
   3   7  -6   29.00    1.20
   3   7  -6   30.00    1.20
   3   7  -6   30.00    1.20
   3   7  -6   30.20    1.30
  -3   7  -6   24.80    1.40
  -3   7  -6   28.60    1.10
  -3   7  -6   30.40    2.10
  -3  -7   6   25.90    1.30
  -3   7  -6   27.50    1.30
  -3   7  -6   29.20    1.20
   3   6  -6  258.17    8.40
   3   6  -6  262.17    8.40
   3   6  -6  252.17    8.40
   3  -6   6  258.27    9.40
   3   6  -6  249.78    8.50
   3  -6   6  239.38    8.60
   3   6  -6  247.18    8.40
   3   6  -6  257.97    8.50
   3   6  -6  261.47    8.50
   3   6  -6  254.97    8.40
  -3   6  -6  247.88    8.40
  -3   6  -6  251.87    8.40
  -3   6  -6  234.68    8.40
  -3   6  -6  246.08    8.60
   3  -5   6   79.79    3.50
   3   5  -6   74.49    2.80
   3   5  -6   80.09    2.80
   3  -5   6   73.49    3.00
   3   5  -6   81.29    2.80
   3   5  -6   79.99    2.80
   3   5  -6   82.39    2.80
   3   5  -6   84.19    2.80
   3   5  -6   78.39    2.80
   3   5  -6   78.49    2.80
  -3   5  -6   83.39    3.70
  -3   5  -6   75.19    2.70
  -3   5  -6   78.59    2.80
  -3   5  -6   79.49    3.00
   3  -4   6  108.69    4.30
  -3   4  -6  105.39    4.50
  -3   4  -6  108.49    3.90
   3  -3   6 1165.38   48.50
  -3   3  -6 1177.18   40.70
   3  -2   6  892.91   37.00
  -3   2  -6  883.41   31.20
   3   1  -6  846.12   27.60
   3  -1   6  793.22   35.00
   3   1  -6  829.12   29.00
  -3   1  -6  806.02   28.80
   3   0   6 1885.81   67.69
   3   0  -6 1770.22   62.59
   3   0  -6 1957.60   64.89
  -3   0  -6 1895.31   63.49
   3  -1  -6  870.11   30.60
   3  -1  -6  719.83   28.80
  -3  -1  -6  792.52   31.80
   3   2   6  862.21   30.10
   3  -2  -6  892.81   34.30
  -3  -2  -6  836.02   34.90
   3  -3  -6 1238.28   55.29
   3   3   6 1217.28   40.60
  -3  -3  -6 1146.79   46.30
  -3   3   6 1126.69   41.20
   3  -4  -6  100.29    3.90
   3   4   6  109.59    3.90
   3   4   6  105.59    4.30
   3  -4  -6  111.09    4.50
   3   4   6  109.09    3.70
  -3  -4  -6  109.29    4.00
  -3  -4  -6  109.59    3.90
  -3   4   6  104.79    4.60
  -3   4   6  102.79    4.10
   3   5   6   75.69    2.70
   3  -5  -6   79.39    3.30
   3  -5  -6   80.19    2.70
   3   5   6   71.89    2.70
   3   5   6   72.79    3.40
   3  -5  -6   78.49    3.10
   3  -5  -6   73.69    2.80
  -3  -5  -6   76.09    2.90
  -3  -5  -6   73.49    2.60
  -3   5   6   70.79    2.80
  -3   5   6   78.59    3.70
  -3   5   6   78.09    3.20
  -3  -5  -6   71.89    2.70
  -3   5   6   74.29    2.80
  -3  -5  -6   76.09    3.00
   3   6   6  231.48    8.10
   3   6   6  243.98    8.10
   3  -6  -6  252.77    8.20
   3  -6  -6  243.38    9.00
   3   6   6  237.58    8.10
   3  -6  -6  247.98    8.60
   3   6   6  246.08    8.20
   3  -6  -6  238.38    8.20
   3  -6  -6  234.68    8.20
  -3   6   6  254.17    9.60
  -3   6   6  238.58    8.10
  -3   6   6  227.48    9.10
  -3  -6  -6  252.77    8.40
  -3   6   6  241.88    8.20
  -3  -6  -6  236.68    8.10
  -3  -6  -6  235.28    8.20
  -3   6   6  249.68    8.10
   3  -7  -6   27.80    1.90
   3   7   6   29.90    1.80
   3  -7  -6   28.90    1.20
   3  -7  -6   27.90    1.20
   3  -7  -6   28.00    1.70
   3   7   6   28.40    1.10
   3   7   6   30.60    1.20
   3  -7  -6   30.90    1.30
   3   7   6   30.00    1.20
   3   7   6   29.00    1.20
  -3  -7  -6   28.90    1.30
  -3   7   6   28.70    1.20
  -3   7   6   29.90    1.20
  -3   7   6   28.40    2.40
  -3  -7  -6   28.70    1.50
  -3  -7  -6   29.90    1.70
  -3  -7  -6   29.10    1.10
   3  -8  -6  189.88    6.40
   3   8   6  178.88    6.20
   3  -8  -6  184.48    6.30
   3   8   6  188.78    6.20
   3   8   6  194.38    6.90
   3  -8  -6  179.18    6.90
   3   8   6  186.88    6.20
   3   8   6  188.18    6.20
   3   8   6  184.18    6.20
   3  -8  -6  171.58    7.30
   3  -8  -6  187.18    6.30
   3   8   6  180.78    6.20
  -3   8   6  183.38    6.20
  -3  -8  -6  183.58    6.30
  -3  -8  -6  181.08    6.70
  -3  -8  -6  186.18    6.90
  -3   8   6  185.88    6.30
  -3   8   6  179.88    6.70
  -3   8   6  178.58    7.80
  -3  -8  -6  184.28    6.20
   3   9   6   15.10    0.70
   3   9   6   14.10    0.60
   3   9   6   16.00    0.70
   3  -9  -6   14.40    0.80
   3  -9  -6   15.10    0.80
   3  -9  -6   14.30    0.80
   3   9   6   15.10    0.60
   3   9   6   14.80    0.70
  -3  -9  -6   14.20    0.70
  -3  -9  -6   15.60    0.80
  -3   9   6   14.40    0.80
  -3   9   6   14.20    0.60
   3 -10  -6   55.19    2.00
   3  10   6   56.39    2.00
   3 -10  -6   56.89    2.10
   3  10   6   53.39    1.90
   3 -10  -6   57.59    2.20
   3  10   6   57.89    2.00
   3  10   6   56.09    2.00
  -3  10   6   55.09    2.00
  -3 -10  -6   57.09    2.00
  -3 -10  -6   57.09    2.10
  -3  10   6   56.39    2.00
   3  11   6    8.10    0.40
   3 -11  -6    8.60    0.50
   3  11   6    8.30    0.40
  -3  11   6    8.40    0.40
  -3 -11  -6    8.70    0.40
  -3 -11  -6    8.60    0.50
  -3  11   6    8.10    0.40
   4  11  -6    6.00    0.30
   4  11  -6    5.50    0.30
   4  11  -6    5.80    0.40
   4  10  -6   26.50    1.20
   4  10  -6   28.10    1.10
   4  10  -6   26.80    1.00
   4  10  -6   28.20    1.10
   4  10  -6   27.80    1.10
   4 -10   6   29.30    1.20
  -4  10  -6   28.40    1.00
  -4  10  -6   28.30    1.00
   4  -9   6    6.80    1.00
   4   9  -6    6.80    0.50
   4   9  -6    5.50    0.50
   4   9  -6    6.20    0.50
   4   9  -6    5.70    0.60
   4  -9   6    5.80    0.60
   4   9  -6    6.00    0.40
   4   9  -6    4.70    0.50
  -4   9  -6    5.90    0.40
  -4   9  -6    6.00    0.40
   4   8  -6   36.40    1.40
   4   8  -6   37.50    1.50
   4   8  -6   36.10    1.50
   4   8  -6   36.60    1.40
   4   8  -6   36.80    1.50
   4   8  -6   37.30    1.40
   4  -8   6   35.90    1.60
   4  -8   6   33.60    2.30
   4   8  -6   35.00    1.40
  -4   8  -6   34.60    2.80
  -4   8  -6   36.20    1.40
  -4   8  -6   35.20    1.40
   4   7  -6   41.70    1.60
   4   7  -6   40.80    1.60
   4   7  -6   40.00    1.60
   4   7  -6   41.10    1.60
   4   7  -6   40.80    1.60
   4  -7   6   40.80    2.60
   4   7  -6   41.20    1.50
   4   7  -6   41.10    1.60
   4   7  -6   40.50    1.70
   4   7  -6   40.00    1.50
   4   7  -6   40.00    1.60
   4  -7   6   38.50    1.80
  -4   7  -6   40.60    1.50
  -4   7  -6   40.20    1.60
  -4   7  -6   43.50    2.70
  -4   7  -6   36.00    1.70
   4  -6   6   73.99    2.90
   4   6  -6   78.09    2.80
   4   6  -6   76.89    2.70
   4   6  -6   78.59    2.70
   4   6  -6   77.09    2.70
   4   6  -6   81.79    3.00
   4   6  -6   81.29    2.70
   4   6  -6   80.59    2.70
   4  -6   6   72.09    3.70
   4   6  -6   74.89    2.80
   4   6  -6   81.09    2.80
   4   6  -6   82.59    2.80
  -4   6  -6   70.39    2.60
  -4   6  -6   75.89    3.00
  -4   6  -6   71.39    2.70
  -4   6  -6   74.49    2.70
  -4   6  -6   69.69    3.80
   4  -5   6  515.75   16.10
   4   5  -6  457.85   15.90
  -4   5  -6  449.86   15.80
  -4   5  -6  491.25   15.90
   4  -4   6   61.39    2.40
   4   4  -6   58.09    2.40
   4   4  -6   67.09    2.40
   4  -4   6   67.39    2.60
   4   4  -6   63.59    2.20
   4   4  -6   64.19    2.30
   4   4  -6   65.29    2.30
   4   4  -6   64.19    2.20
   4   4  -6   64.49    2.30
   4   4  -6   63.79    2.20
   4  -4   6   64.79    3.00
  -4   4  -6   59.19    3.20
  -4   4  -6   60.69    2.20
  -4   4  -6   57.89    2.30
  -4   4  -6   62.99    2.50
   4  -3   6  515.15   28.90
  -4   3  -6  530.35   20.10
   4  -2   6  788.62   35.80
  -4   2  -6  807.92   29.30
   4   1  -6  282.17   10.70
   4   1  -6  311.67   12.90
   4  -1   6  296.47   17.90
  -4   1  -6  301.67   12.30
   4   0   6    6.00    0.40
   4   0   6    5.80    0.50
   4   0  -6    5.80    0.90
  -4   0   6    4.90    0.60
  -4   0  -6    6.40    0.60
  -4   0  -6    5.30    0.60
   4  -1  -6  269.27    9.60
   4  -2  -6  778.32   32.60
   4   2   6  792.22   27.80
  -4  -2  -6  766.82   35.80
  -4   3   6  487.65   18.00
   4  -4  -6   62.99    2.80
   4  -4  -6   61.09    2.30
   4  -4  -6   60.49    2.20
   4   4   6   62.99    2.50
   4  -4  -6   66.09    2.60
   4   4   6   63.19    2.30
   4   4   6   60.99    3.00
  -4  -4  -6   60.89    2.40
  -4   4   6   62.09    2.80
  -4   4   6   60.39    2.30
  -4  -4  -6   59.59    2.40
  -4   4   6   60.49    3.30
  -4  -4  -6   60.19    2.20
  -4  -4  -6   63.19    2.60
   4   5   6  460.35   15.30
   4  -5  -6  448.96   16.10
  -4   5   6  471.95   16.90
   4   6   6   73.29    2.70
   4   6   6   75.99    2.70
   4   6   6   77.69    2.70
   4   6   6   76.79    3.50
   4   6   6   83.09    2.80
   4  -6  -6   73.39    2.80
   4  -6  -6   74.89    3.30
   4  -6  -6   72.09    2.80
   4  -6  -6   76.69    2.80
  -4   6   6   77.29    2.70
  -4  -6  -6   77.09    3.00
  -4   6   6   75.59    3.10
  -4   6   6   74.39    2.80
  -4  -6  -6   75.29    3.20
  -4   6   6   72.59    4.20
  -4  -6  -6   77.69    2.90
   4   7   6   39.80    1.50
   4  -7  -6   41.70    1.70
   4  -7  -6   42.20    1.70
   4   7   6   41.80    1.60
   4  -7  -6   40.70    1.60
   4   7   6   38.80    1.50
   4   7   6   44.20    2.20
   4   7   6   41.20    1.50
   4   7   6   39.60    1.60
   4  -7  -6   41.10    2.20
  -4  -7  -6   38.10    1.60
  -4   7   6   43.50    3.60
  -4  -7  -6   39.20    2.00
  -4   7   6   43.40    2.10
  -4   7   6   41.00    1.60
  -4   7   6   43.00    1.60
  -4  -7  -6   39.40    1.50
  -4  -7  -6   40.90    1.90
   4  -8  -6   37.00    1.50
   4   8   6   34.40    1.40
   4   8   6   36.20    1.30
   4  -8  -6   36.30    1.50
   4   8   6   35.50    1.40
   4   8   6   34.40    2.30
   4   8   6   34.80    1.40
   4   8   6   34.60    1.30
   4   8   6   34.60    1.40
   4  -8  -6   37.30    2.00
   4  -8  -6   34.70    1.40
  -4  -8  -6   35.00    1.90
  -4  -8  -6   35.90    1.30
  -4   8   6   34.00    1.80
  -4   8   6   32.30    2.80
  -4   8   6   36.10    1.40
  -4   8   6   36.20    1.40
  -4  -8  -6   35.30    1.50
   4   9   6    4.60    0.40
   4   9   6    6.00    0.40
   4  -9  -6    6.10    0.50
   4  -9  -6    5.60    0.50
   4   9   6    6.10    0.40
   4   9   6    5.70    0.40
   4   9   6    5.70    0.40
   4  -9  -6    5.30    0.50
  -4   9   6    5.70    0.50
  -4   9   6    4.80    0.50
  -4  -9  -6    6.00    0.40
  -4  -9  -6    5.90    0.50
   4  10   6   29.40    1.10
   4 -10  -6   29.40    1.10
   4  10   6   28.80    1.10
   4  10   6   26.10    1.00
  -4  10   6   28.30    1.10
  -4 -10  -6   27.40    1.10
  -4 -10  -6   28.80    1.20
  -4  10   6   28.10    1.10
   4  11   6    5.60    0.30
   4  11   6    5.90    0.30
  -4  11   6    6.00    0.30
  -4 -11  -6    6.30    0.40
  -4  11   6    5.30    0.30
   5  10  -6   12.10    0.60
   5  10  -6   12.00    0.60
   5  10  -6   12.00    0.50
   5  10  -6   11.60    0.60
  -5  10  -6   11.60    0.50
   5   9  -6   25.20    1.00
   5   9  -6   25.30    1.00
   5   9  -6   25.50    1.10
   5   9  -6   25.20    1.00
   5   9  -6   24.40    1.00
  -5   9  -6   25.60    1.20
   5   8  -6    5.60    0.50
   5   8  -6    5.60    0.40
   5   8  -6    5.60    0.40
   5   8  -6    5.50    0.50
   5  -8   6    5.80    0.70
   5   8  -6    5.90    0.40
   5   8  -6    5.20    0.60
  -5   8  -6    5.50    0.50
   5  -7   6   34.20    1.50
   5  -7   6   32.70    2.50
   5  -7   6   34.30    1.80
   5   7  -6   37.00    1.50
   5   7  -6   40.00    1.60
   5   7  -6   37.80    1.50
   5   7  -6   38.90    1.50
   5   7  -6   41.40    2.00
  -5   7  -6   34.50    1.70
  -5   7  -6   34.20    1.30
  -5   7  -6   32.70    2.50
  -5   7  -6   31.80    1.60
   5   6  -6   86.99    3.00
   5   6  -6   86.79    3.10
   5  -6   6   82.29    3.50
   5  -6   6   86.19    3.30
   5   6  -6   85.59    3.00
   5   6  -6   83.89    3.00
   5   6  -6   85.89    3.00
   5   6  -6   86.09    3.10
   5  -6   6   80.59    4.20
   5   6  -6   86.09    3.10
   5   6  -6   86.59    3.00
   5   6  -6   85.89    3.10
   5  -6   6   83.09    3.10
  -5   6  -6   87.69    3.40
  -5   6  -6   87.09    4.40
  -5   6  -6   86.79    3.10
  -5   6  -6   86.49    3.00
   5   5  -6    9.90    0.60
   5   5  -6    9.80    0.60
   5  -5   6   11.70    1.30
   5   5  -6    8.10    0.70
   5   5  -6    8.90    0.60
   5   5  -6    9.70    0.70
   5   5  -6    8.70    0.60
   5  -5   6   10.60    0.90
   5   5  -6    9.20    0.70
  -5   5  -6    8.60    0.50
  -5  -5   6    8.80    0.60
  -5   5  -6   10.50    0.70
  -5   5  -6    8.80    1.60
  -5   5  -6   10.40    0.90
   5   4  -6  149.79    5.30
   5   4  -6  150.18    5.20
   5  -4   6  154.98    5.60
   5   4  -6  148.39    5.20
   5   4  -6  170.68    5.20
   5   4  -6  151.08    5.20
   5   4  -6  151.48    5.30
   5   4  -6  157.58    5.30
   5   4  -6  158.28    5.30
   5  -4   6  140.69    5.30
   5  -4   6  156.08    6.20
  -5   4  -6  149.59    5.30
  -5   4  -6  157.28    5.60
  -5   4  -6  156.48    6.60
  -5   4  -6  147.59    5.20
  -5  -4   6  161.48    5.40
   5  -3   6  256.37    8.60
   5   3  -6  257.77    8.30
   5   3  -6  245.08    8.20
   5   3  -6  247.18    8.30
   5  -3   6  242.88    8.30
   5   3  -6  260.87    8.40
   5  -3   6  237.68    9.10
   5   3  -6  227.98    8.40
   5   3  -6  249.68    8.20
   5   3  -6  259.77    8.30
   5   3  -6  239.88    8.20
  -5   3  -6  237.28    8.80
  -5   3  -6  261.87    8.30
  -5   3  -6  240.98    8.30
  -5   3  -6  247.28    9.50
  -5   3  -6  236.88    8.30
   5  -1   6  330.47   11.80
   5   1  -6  322.47   11.20
   5   1  -6  321.77   11.10
  -5   1  -6  359.06   11.20
  -5   1  -6  335.37   12.30
   5   0  -6  446.96   16.30
  -5   0  -6  505.45   17.00
  -5  -1  -6  295.07   10.30
   5   3   6  233.28    7.90
   5   3   6  228.98    7.90
   5  -3  -6  239.88    8.00
  -5  -3  -6  237.18    7.90
  -5  -3  -6  236.08    8.00
  -5   3   6  237.28    8.60
  -5  -3  -6  245.28    8.20
  -5   3   6  235.18    8.10
  -5   3   6  231.68    8.00
   5  -4  -6  142.29    5.00
   5  -4  -6  151.48    4.90
   5   4   6  146.99    5.70
   5   4   6  143.29    4.90
   5   4   6  146.19    5.20
   5   4   6  142.49    4.90
   5   4   6  138.29    5.00
   5   4   6  139.19    4.80
  -5  -4  -6  146.29    4.90
  -5  -4  -6  149.69    5.20
  -5   4   6  144.19    5.40
  -5   4   6  143.49    5.60
  -5   4   6  136.79    5.00
  -5  -4  -6  147.99    5.40
  -5  -4  -6  140.79    5.00
  -5   4   6  148.79    5.00
  -5   4   6  135.29    5.00
   5   5   6    7.60    0.50
   5  -5  -6    7.10    0.60
   5  -5  -6    8.70    0.60
   5   5   6    7.90    0.70
   5   5   6   10.80    1.50
  -5  -5  -6    9.70    0.80
  -5   5   6    9.40    0.60
  -5   5   6    7.40    0.70
  -5   5   6    8.00    1.00
  -5  -5  -6    8.40    0.60
  -5   5   6    8.90    0.90
  -5  -5  -6    9.50    0.90
  -5   5   6    7.50    0.90
   5   6   6   84.19    3.00
   5  -6  -6   89.09    3.00
   5   6   6   82.79    2.90
   5   6   6   84.09    2.90
   5   6   6   82.99    2.90
   5   6   6   83.49    2.90
   5   6   6   84.39    3.70
   5  -6  -6   79.89    3.00
  -5   6   6   81.79    3.00
  -5  -6  -6   80.49    3.00
  -5  -6  -6   81.99    2.90
  -5   6   6   83.29    3.50
  -5   6   6   78.49    2.90
  -5   6   6   81.59    3.00
  -5  -6  -6   81.79    3.30
   5   7   6   35.80    1.70
   5   7   6   35.80    1.50
   5   7   6   36.90    1.80
   5   7   6   35.00    1.80
   5  -7  -6   33.30    1.70
  -5   7   6   34.80    1.90
  -5  -7  -6   38.00    1.40
  -5  -7  -6   37.70    2.40
   5   8   6    5.90    0.50
   5   8   6    5.20    0.40
   5   8   6    5.70    0.40
   5   8   6    5.20    0.30
   5  -8  -6    5.90    0.50
   5  -8  -6    5.10    0.50
   5   8   6    5.60    0.40
  -5   8   6    5.60    0.40
  -5  -8  -6    5.20    0.50
  -5   8   6    6.00    0.50
  -5  -8  -6    5.90    0.40
   5   9   6   23.70    1.00
   5  -9  -6   25.00    1.00
   5   9   6   23.90    0.90
   5   9   6   24.00    1.00
  -5   9   6   26.10    1.10
  -5  -9  -6   24.90    1.00
  -5   9   6   23.50    0.90
  -5   9   6   23.40    0.90
   5  10   6   12.60    0.50
   5 -10  -6   12.80    0.60
   5  10   6   13.20    0.50
  -5 -10  -6   11.10    0.50
  -5  10   6   13.30    0.60
  -5  10   6   12.50    0.50
  -5 -10  -6   13.00    0.60
   6   9  -6    8.40    0.50
   6   9  -6    8.40    0.40
   6   9  -6    9.10    0.50
   6   9  -6    9.20    0.50
   6   9  -6    8.80    0.50
  -6   9  -6    9.10    0.50
   6   8  -6    4.70    0.40
   6   8  -6    4.10    0.40
   6   8  -6    4.20    0.40
   6   8  -6    4.90    0.30
   6  -8   6    4.00    0.50
   6   8  -6    4.10    0.50
  -6   8  -6    4.30    0.40
   6   7  -6    1.80    0.20
   6  -7   6    1.50    0.40
   6   7  -6    1.40    0.30
   6   7  -6    1.50    0.30
   6   7  -6    1.30    0.30
   6  -7   6    1.30    0.30
   6   7  -6    1.20    0.30
   6   7  -6    1.50    0.30
   6   7  -6    1.50    0.30
   6  -7   6    1.80    0.50
  -6   7  -6    1.40    0.30
   6   6  -6   18.90    0.90
   6   6  -6   18.00    1.00
   6   6  -6   18.00    0.90
   6   6  -6   17.70    0.90
   6   6  -6   18.60    0.80
   6  -6   6   19.40    1.20
   6   6  -6   18.80    0.90
   6   6  -6   18.80    0.90
   6  -6   6   20.90    1.00
   6   6  -6   18.50    1.00
   6  -6   6   19.90    1.00
  -6   6  -6   21.30    1.10
  -6   6  -6   20.40    0.80
  -6   6  -6   20.30    1.20
  -6   6  -6   18.60    2.80
   6   5  -6  266.07    8.80
   6   5  -6  264.47    8.70
   6  -5   6  251.77   11.00
   6   5  -6  271.87    8.80
   6  -5   6  248.28    9.20
   6   5  -6  276.87    8.80
   6  -5   6  246.28    8.90
   6  -5   6  258.17    8.80
   6   5  -6  262.77    8.80
  -6  -5   6  253.57    8.90
  -6   5  -6  264.37    9.20
  -6   5  -6  261.17    8.80
  -6   5  -6  257.67   10.50
  -6   5  -6  260.47    8.70
   6   4  -6  126.39    4.50
   6  -4   6  131.19    4.60
   6   4  -6  126.79    4.50
   6   4  -6  125.89    4.50
   6   4  -6  133.59    4.50
   6  -4   6  133.39    4.60
   6   4  -6  135.89    4.60
   6   4  -6  130.69    4.60
   6   4  -6  132.99    4.40
   6   4  -6  124.29    4.50
   6  -4   6  125.49    5.60
   6  -4   6  129.49    4.90
  -6   4  -6  134.79    5.00
  -6  -4   6  126.49    4.90
  -6   4  -6  133.49    6.20
  -6   4  -6  133.59    4.50
  -6   4  -6  128.79    4.50
   6   3  -6  555.54   18.40
  -6   3  -6  558.24   20.20
   6   2  -6   15.40    0.70
   6   2  -6   15.90    0.70
   6  -2   6   14.80    0.90
   6   2  -6   13.90    0.70
   6  -2   6   15.10    0.80
   6   2  -6   13.60    0.60
   6  -2   6   14.80    0.80
   6   2  -6   16.00    0.70
   6   2  -6   14.00    0.80
  -6   2  -6   13.90    0.80
  -6   2  -6   14.70    0.80
  -6   2  -6   14.50    0.70
  -6   2  -6   14.20    1.90
  -6   2  -6   14.70    1.20
  -6   2  -6   14.40    1.10
   6   1  -6   44.30    1.60
   6   1  -6   44.10    1.60
   6   1  -6   37.70    1.70
   6   1  -6   45.50    1.60
   6  -1   6   41.00    1.60
   6   1  -6   41.70    1.60
   6   1  -6   47.00    1.70
   6  -1   6   45.60    1.60
   6  -1   6   41.10    1.80
   6   1  -6   41.90    1.50
   6   1  -6   44.90    1.60
  -6   1  -6   39.70    1.70
  -6  -1   6   40.80    1.60
  -6  -1   6   47.20    2.10
  -6   1  -6   37.90    1.60
  -6  -1   6   42.00    1.90
  -6  -1   6   41.00    1.80
  -6   1  -6   38.70    1.60
  -6   1  -6   45.80    2.20
   6   0  -6   19.40    0.80
   6   0  -6   19.20    0.80
   6   0   6   19.40    1.10
   6   0  -6   16.70    0.90
   6   0   6   20.50    0.90
   6   0   6   19.70    0.90
   6   0  -6   18.50    0.90
   6   0  -6   18.00    0.80
   6   0  -6   18.10    0.80
  -6   0   6   18.20    0.80
  -6   0  -6   18.40    1.30
  -6   0  -6   19.10    1.20
  -6   0  -6   19.80    0.90
  -6   0   6   18.80    1.00
  -6   0  -6   17.80    0.80
  -6   0   6   21.10    1.20
  -6   0   6   19.30    1.30
  -6   0  -6   19.10    0.90
   6   1   6   41.60    1.60
   6   1   6   39.90    1.50
   6  -1  -6   40.70    1.50
   6   1   6   43.10    1.80
   6  -1  -6   40.00    1.60
   6  -1  -6   41.90    1.50
   6   1   6   35.90    2.30
  -6   1   6   39.40    1.70
  -6  -1  -6   38.40    1.60
  -6  -1  -6   41.00    1.90
  -6  -1  -6   44.30    1.60
  -6  -1  -6   39.20    2.10
  -6   1   6   46.40    2.00
  -6   1   6   39.90    1.60
  -6  -1  -6   38.00    1.60
  -6   1   6   42.00    2.10
   6   2   6   12.50    1.40
   6   2   6   12.90    0.60
   6  -2  -6   14.40    0.70
   6  -2  -6   14.00    0.70
   6  -2  -6   15.20    0.80
   6   2   6   14.50    0.90
   6   2   6   14.30    0.70
   6   2   6   14.80    0.80
   6   2   6   13.20    0.70
  -6   2   6   14.70    1.20
  -6  -2  -6   12.00    1.10
  -6  -2  -6   12.30    0.70
  -6   2   6   15.80    1.10
  -6   2   6   15.20    0.70
  -6  -2  -6   12.90    1.00
  -6   2   6   14.40    0.90
   6   3   6  522.35   17.30
   6  -4  -6  122.99    4.30
   6   4   6  120.09    4.10
   6   4   6  120.29    4.20
   6   4   6  123.59    4.20
   6   4   6  118.79    4.40
   6   4   6  122.59    5.30
  -6   4   6  109.99    5.60
  -6  -4  -6  130.09    4.90
  -6   4   6  121.89    4.30
  -6  -4  -6  122.39    4.30
  -6   4   6  122.79    5.00
  -6  -4  -6  124.89    4.20
  -6  -4  -6  128.79    4.60
  -6   4   6  118.99    4.30
  -6   4   6  119.99    4.40
   6   5   6  266.47    8.60
   6   5   6  272.87    8.60
   6   5   6  234.88    9.40
   6   5   6  262.07    8.60
   6  -5  -6  258.17    8.70
   6   5   6  253.97    8.70
  -6   5   6  239.28    8.70
  -6   5   6  253.97    8.70
  -6   5   6  242.38    9.50
  -6  -5  -6  271.47    9.30
  -6  -5  -6  266.57    8.60
  -6   5   6  246.68    9.20
  -6  -5  -6  267.57    8.70
  -6  -5  -6  258.07    9.00
   6  -6  -6   21.00    1.10
   6   6   6   18.90    0.80
   6   6   6   19.80    0.80
   6   6   6   18.70    1.00
   6   6   6   18.20    0.80
   6   6   6   20.10    1.50
   6   6   6   18.60    0.80
   6   6   6   18.70    0.90
  -6  -6  -6   19.10    0.80
  -6   6   6   20.40    0.90
  -6   6   6   18.80    0.90
  -6  -6  -6   19.20    1.00
  -6   6   6   20.30    1.60
  -6   6   6   20.10    1.00
   6  -7  -6    1.60    0.30
   6   7   6    1.30    0.30
   6   7   6    1.70    0.20
   6   7   6    1.30    0.20
  -6   7   6    1.40    0.30
  -6  -7  -6    1.60    0.20
  -6   7   6    2.30    0.40
   6   8   6    4.90    0.40
   6   8   6    4.60    0.40
   6   8   6    4.20    0.40
   6   8   6    4.60    0.40
  -6   8   6    4.60    0.50
  -6   8   6    4.60    0.40
  -6  -8  -6    4.50    0.30
  -6  -8  -6    4.50    0.50
   6  -9  -6    9.00    0.50
   6   9   6    9.30    0.40
   6   9   6    9.20    0.50
   6   9   6    9.20    0.50
  -6   9   6    9.00    0.50
  -6  -9  -6    9.90    0.50
  -6  -9  -6    8.80    0.40
   7   8  -6    9.00    0.50
   7  -8   6    9.10    0.60
   7   8  -6    9.50    0.50
   7   8  -6    8.80    0.50
   7   8  -6    8.90    0.50
  -7   8  -6    9.20    0.50
   7   7  -6    1.00    0.20
   7   7  -6    0.90    0.20
   7   7  -6    0.90    0.20
   7  -7   6    0.60    0.40
   7   7  -6    1.10    0.30
   7   7  -6    1.20    0.20
  -7   7  -6    0.80    0.30
   7  -6   6   37.20    1.50
   7   6  -6   38.40    1.50
   7   6  -6   38.50    1.50
   7   6  -6   39.30    1.50
   7   6  -6   38.70    1.40
   7   6  -6   38.20    1.40
   7   6  -6   38.20    1.50
  -7   6  -6   37.50    1.40
  -7   6  -6   40.90    1.50
   7   5  -6  108.29    3.60
   7   5  -6  102.39    3.70
   7   5  -6  101.89    3.60
   7   5  -6  107.49    3.70
   7  -5   6  105.19    3.70
   7   5  -6  102.79    3.60
   7   5  -6  103.39    3.70
   7   5  -6  101.19    3.60
  -7   5  -6  106.49    3.60
  -7   5  -6  107.09    3.70
   7   4  -6   53.69    2.10
   7   4  -6   58.09    2.10
   7   4  -6   58.99    2.10
   7   4  -6   54.99    2.20
   7   4  -6   50.19    1.90
   7   4  -6   56.49    2.00
   7  -4   6   51.49    2.40
  -7   4  -6   51.19    2.40
  -7  -4   6   51.99    2.60
  -7   4  -6   52.09    2.10
  -7   4  -6   51.79    2.40
   7  -3   6   13.50    0.90
   7   3  -6   14.70    0.80
   7   3  -6   15.50    0.80
   7   3  -6   15.70    0.90
   7  -3   6   16.40    0.90
   7   3  -6   16.70    0.80
   7   3  -6   16.60    0.70
   7   3  -6   15.50    0.70
  -7   3  -6   15.60    1.20
  -7  -3   6   13.70    0.80
  -7   3  -6   14.80    0.80
  -7   3  -6   15.10    0.80
  -7   3  -6   15.80    0.80
  -7  -3   6   16.00    1.10
   7   2  -6   25.20    1.00
   7   2  -6   26.40    1.20
   7   2  -6   28.00    1.10
   7  -2   6   26.20    1.10
   7   2  -6   25.40    1.00
   7   2  -6   26.30    1.10
   7  -2   6   23.60    1.10
   7   2  -6   24.90    1.00
  -7  -2   6   23.30    1.20
  -7   2  -6   24.30    1.10
  -7   2  -6   24.30    1.50
  -7  -2   6   25.40    1.50
  -7   2  -6   25.40    1.10
  -7   2  -6   22.20    1.90
  -7   2  -6   26.20    1.10
   7   1  -6   58.19    2.10
   7   1  -6   61.39    2.20
   7  -1   6   56.49    2.60
   7   1  -6   59.49    2.30
   7  -1   6   61.59    2.20
   7   1  -6   61.09    2.20
   7   1  -6   61.19    2.20
   7  -1   6   58.29    2.20
   7   1  -6   60.69    2.20
   7   1  -6   63.89    2.20
  -7   1  -6   59.29    2.20
  -7   1  -6   60.69    2.20
  -7   1  -6   61.69    2.70
  -7  -1   6   62.99    2.80
  -7   1  -6   61.59    3.10
  -7  -1   6   57.89    2.30
  -7  -1   6   58.79    2.20
  -7   1  -6   58.89    2.30
   7   0   6    2.90    0.40
   7   0  -6    2.60    0.40
   7   0   6    2.50    0.50
   7   0   6    2.60    0.40
   7   0  -6    2.70    0.40
   7   0  -6    2.50    0.30
   7   0  -6    3.20    0.30
   7   0  -6    3.50    0.30
  -7   0  -6    2.80    0.60
  -7   0  -6    2.50    0.30
  -7   0  -6    3.90    0.80
  -7   0   6    2.80    0.60
  -7   0  -6    3.10    0.40
  -7   0  -6    2.50    0.50
  -7   0   6    3.00    0.50
  -7   0   6    3.50    0.60
   7  -1  -6   63.99    2.20
   7   1   6   56.29    3.70
   7  -1  -6   63.09    2.20
   7  -1  -6   59.19    2.30
   7   1   6   58.59    2.20
   7   1   6   62.79    2.20
   7  -1  -6   62.59    2.20
   7   1   6   56.19    2.40
  -7  -1  -6   62.29    2.70
  -7   1   6   60.49    2.40
  -7  -1  -6   58.89    2.90
  -7   1   6   55.99    3.30
  -7   1   6   60.79    2.20
  -7   1   6   58.89    2.90
  -7  -1  -6   60.79    2.30
  -7  -1  -6   59.49    2.20
  -7  -1  -6   58.09    2.20
   7   2   6   23.30    1.00
   7  -2  -6   24.00    1.00
   7  -2  -6   25.00    1.00
   7   2   6   21.30    1.30
   7  -2  -6   22.90    1.10
   7   2   6   23.70    1.90
   7  -2  -6   23.30    1.00
   7   2   6   26.10    1.00
  -7   2   6   23.60    1.50
  -7   2   6   23.50    1.20
  -7  -2  -6   27.50    1.20
  -7   2   6   22.50    1.10
  -7  -2  -6   25.50    1.00
  -7  -2  -6   28.00    1.70
  -7  -2  -6   24.80    1.40
  -7   2   6   23.50    1.70
   7  -3  -6   16.90    0.80
   7   3   6   13.80    1.00
   7  -3  -6   15.70    0.70
   7   3   6   15.80    1.50
   7   3   6   15.50    0.70
   7   3   6   14.20    0.70
   7   3   6   14.60    0.70
  -7  -3  -6   13.90    0.90
  -7  -3  -6   14.70    0.70
  -7   3   6   15.60    1.20
  -7  -3  -6   14.00    1.30
  -7   3   6   15.80    0.80
  -7   3   6   16.50    1.00
  -7  -3  -6   17.10    1.20
  -7   3   6   16.20    1.40
   7  -4  -6   55.29    2.10
   7  -4  -6   52.69    2.00
   7   4   6   47.20    2.70
   7   4   6   52.39    1.90
   7   4   6   52.79    2.30
   7   4   6   49.60    1.90
  -7   4   6   54.59    2.50
  -7   4   6   53.89    3.10
  -7  -4  -6   52.99    2.50
  -7  -4  -6   49.70    2.50
  -7  -4  -6   52.29    2.80
  -7   4   6   51.49    2.10
  -7   4   6   47.70    2.00
  -7   4   6   49.99    2.50
  -7  -4  -6   50.49    2.00
   7   5   6   98.39    3.50
   7  -5  -6  101.99    3.60
   7   5   6  104.29    3.50
   7   5   6  102.89    3.50
   7   5   6  103.19    3.70
   7   5   6  101.69    3.50
   7  -5  -6  103.59    3.60
  -7  -5  -6  103.49    3.50
  -7  -5  -6  105.89    3.70
  -7   5   6  103.29    3.60
  -7   5   6  104.99    3.60
  -7   5   6   98.99    3.60
   7  -6  -6   37.60    1.50
   7   6   6   36.70    1.50
   7   6   6   36.60    1.40
   7  -6  -6   39.80    1.50
   7   6   6   41.50    1.50
   7   6   6   38.90    1.40
   7   6   6   37.50    1.30
   7   6   6   37.30    1.50
  -7   6   6   38.70    1.50
  -7  -6  -6   39.30    1.40
  -7   6   6   40.50    1.50
  -7  -6  -6   37.30    1.50
   7  -7  -6    1.70    0.40
   7   7   6    1.10    0.20
   7  -7  -6    1.00    0.20
   7   7   6    0.70    0.30
   7   7   6    1.00    0.20
   7   7   6    1.30    0.20
   7   7   6    1.00    0.20
  -7  -7  -6    1.00    0.20
  -7   7   6    1.20    0.30
   7   8   6    9.90    0.50
   7   8   6    8.90    0.50
   7   8   6    9.40    0.40
   7  -8  -6    8.70    0.50
   7  -8  -6    8.70    0.40
  -7   8   6    8.50    0.50
  -7  -8  -6    9.40    0.40
  -7  -8  -6    9.90    0.50
  -7   8   6    8.80    0.40
   8   7  -6   44.10    1.50
   8   7  -6   43.30    1.50
   8   7  -6   43.00    1.60
   8  -7   6   42.40    1.60
  -8   7  -6   44.10    1.60
   8  -6   6   73.79    2.60
   8   6  -6   75.59    2.60
   8   6  -6   74.59    2.60
   8   6  -6   71.89    2.60
   8   6  -6   73.89    2.60
  -8   6  -6   76.39    2.60
   8  -5   6   13.40    0.80
   8   5  -6   13.00    0.70
   8   5  -6   13.40    0.60
   8   5  -6   12.70    0.60
   8   5  -6   14.00    0.70
   8   5  -6   12.30    0.70
  -8  -5   6   13.20    0.70
  -8   5  -6   12.90    0.70
   8  -4   6   43.70    1.80
   8   4  -6   46.90    1.70
   8   4  -6   46.80    1.70
   8   4  -6   45.60    1.80
   8   4  -6   47.40    1.70
   8   4  -6   46.10    1.80
  -8   4  -6   46.20    1.80
  -8   4  -6   47.70    1.70
   8  -3   6   24.60    1.10
   8   3  -6   26.00    1.10
   8   3  -6   24.30    1.00
   8   3  -6   25.20    1.00
   8   3  -6   25.20    1.10
   8   3  -6   23.50    1.20
   8   3  -6   24.40    1.00
  -8   3  -6   24.80    1.00
  -8   3  -6   23.20    1.10
  -8  -3   6   25.20    1.10
   8   2  -6   51.49    2.00
   8   2  -6   53.09    1.90
   8   2  -6   49.99    1.80
   8  -2   6   50.69    1.90
   8   2  -6   50.49    1.80
   8   2  -6   49.70    1.80
   8   2  -6   49.10    1.90
  -8   2  -6   49.99    3.00
  -8  -2   6   50.19    2.00
  -8   2  -6   47.80    1.90
  -8   2  -6   50.29    1.90
  -8  -2   6   50.29    1.80
  -8   2  -6   50.39    1.90
   8   1  -6   38.30    1.50
   8   1  -6   39.30    1.50
   8  -1   6   39.60    1.50
   8   1  -6   40.00    1.50
   8   1  -6   39.20    1.50
  -8   1  -6   38.30    1.50
  -8   1  -6   36.50    2.00
  -8   1  -6   39.10    1.50
  -8  -1   6   38.70    1.60
  -8   1  -6   39.90    1.60
  -8  -1   6   38.30    1.50
  -8  -1   6   38.70    2.10
   8   0  -6   42.10    1.50
   8   0  -6   38.30    1.70
   8   0  -6   43.10    1.60
   8   0  -6   42.50    1.60
   8   0  -6   43.40    1.60
   8   0   6   46.60    3.10
   8   0   6   43.60    1.60
  -8   0   6   41.30    1.60
  -8   0  -6   41.30    1.60
  -8   0  -6   39.90    2.10
  -8   0  -6   45.40    1.70
  -8   0   6   43.50    1.80
  -8   0  -6   45.00    1.60
  -8   0   6   43.20    2.30
   8   1   6   35.60    1.70
   8  -1  -6   38.20    1.50
   8   1   6   36.90    1.40
   8  -1  -6   39.80    1.40
   8  -1  -6   39.30    1.60
   8   1   6   38.60    2.70
   8  -1  -6   39.60    1.50
   8  -1  -6   38.70    1.40
  -8   1   6   39.80    1.50
  -8  -1  -6   37.40    1.60
  -8  -1  -6   37.00    1.50
  -8  -1  -6   36.40    1.90
  -8   1   6   40.80    1.70
  -8   1   6   38.00    2.20
   8   2   6   49.70    2.00
   8   2   6   49.50    1.80
   8  -2  -6   51.19    1.80
   8   2   6   50.49    2.70
   8  -2  -6   49.20    1.80
   8  -2  -6   49.50    1.80
  -8   2   6   49.20    2.00
  -8  -2  -6   51.09    1.90
  -8  -2  -6   53.99    2.00
  -8   2   6   48.80    1.90
   8  -3  -6   24.70    1.00
   8  -3  -6   24.90    1.00
   8  -3  -6   24.60    1.10
   8   3   6   27.80    1.00
   8   3   6   24.10    1.20
  -8  -3  -6   24.60    1.00
  -8   3   6   25.20    1.10
  -8  -3  -6   25.00    1.20
  -8   3   6   24.70    1.20
   8  -4  -6   46.50    1.70
   8  -4  -6   46.50    1.70
   8  -4  -6   47.50    1.80
   8   4   6   44.30    1.70
   8   4   6   45.50    1.80
  -8  -4  -6   43.70    1.80
  -8  -4  -6   46.40    1.70
  -8   4   6   48.70    1.80
  -8   4   6   51.09    1.80
   8  -5  -6   12.50    0.70
   8   5   6   12.00    0.50
   8  -5  -6   13.00    0.60
   8   5   6   12.90    0.70
   8  -5  -6   12.60    0.60
   8   5   6   12.00    0.60
   8   5   6   12.80    0.60
  -8  -5  -6   14.10    0.70
  -8   5   6   13.80    0.90
  -8  -5  -6   13.80    0.60
  -8   5   6   13.40    0.70
  -8   5   6   13.70    0.70
   8   6   6   71.39    2.50
   8   6   6   70.49    2.50
   8  -6  -6   73.19    2.60
   8  -6  -6   73.59    2.60
   8   6   6   76.19    2.60
   8  -6  -6   73.19    2.50
  -8  -6  -6   76.89    2.70
  -8  -6  -6   75.49    2.50
  -8   6   6   75.69    2.60
  -8   6   6   77.79    2.80
   8  -7  -6   43.90    1.50
   8  -7  -6   42.40    1.50
   8  -7  -6   42.90    1.50
   8   7   6   44.10    1.60
  -8  -7  -6   44.70    1.60
  -8   7   6   40.10    1.50
  -8   7   6   41.80    1.50
   9   5  -6    2.20    0.30
   9  -5   6    2.40    0.30
   9   5  -6    2.20    0.30
   9   5  -6    2.30    0.30
  -9   5  -6    2.30    0.20
  -9  -5   6    1.80    0.40
   9   4  -6    6.60    0.40
   9   4  -6    7.30    0.40
   9   4  -6    7.00    0.50
   9   4  -6    7.90    0.50
   9  -4   6    7.00    0.50
  -9   4  -6    7.00    0.50
  -9   4  -6    7.40    0.40
  -9  -4   6    7.00    0.60
   9   3  -6   65.99    2.40
   9   3  -6   69.29    2.40
   9  -3   6   71.59    2.50
   9   3  -6   66.49    2.40
   9   3  -6   69.59    2.40
  -9   3  -6   72.69    2.40
  -9  -3   6   68.49    2.50
  -9   3  -6   68.69    2.50
   9   2  -6   36.50    1.40
   9   2  -6   35.60    1.40
   9  -2   6   38.40    1.40
   9   2  -6   40.20    1.40
   9   2  -6   34.60    1.40
   9  -2   6   36.10    1.50
  -9   2  -6   36.80    1.40
  -9  -2   6   37.80    1.50
  -9   2  -6   38.40    1.40
   9   1  -6    3.00    0.30
   9  -1   6    3.10    0.40
   9   1  -6    2.50    0.30
   9   1  -6    3.20    0.30
   9  -1   6    2.70    0.40
  -9   1  -6    2.60    0.50
  -9   1  -6    2.90    0.40
  -9  -1   6    3.00    0.30
  -9  -1   6    2.70    0.50
  -9   1  -6    2.40    0.40
   9   0  -6   65.29    2.30
   9   0   6   65.39    2.40
   9   0  -6   65.19    2.30
   9   0   6   64.09    2.30
   9   0  -6   66.19    2.30
  -9   0   6   64.59    2.30
  -9   0   6   66.69    2.50
  -9   0  -6   66.99    2.30
  -9   0  -6   66.69    2.40
   9  -1  -6    2.90    0.30
   9  -1  -6    3.00    0.30
   9  -1  -6    3.20    0.30
   9  -1  -6    2.40    0.30
   9   1   6    2.80    0.50
   9   1   6    2.30    0.30
  -9  -1  -6    2.60    0.40
  -9   1   6    3.50    0.50
   9  -2  -6   35.10    1.40
   9   2   6   35.60    1.40
   9   2   6   36.40    1.50
   9  -2  -6   34.70    1.30
   9  -2  -6   36.70    1.40
   9  -2  -6   36.90    1.40
  -9   2   6   42.20    1.70
  -9   2   6   39.00    1.50
  -9  -2  -6   38.20    1.50
  -9  -2  -6   38.00    1.40
   9  -3  -6   67.49    2.40
   9  -3  -6   67.29    2.40
   9  -3  -6   67.49    2.40
   9   3   6   67.19    2.30
   9   3   6   71.99    2.50
   9  -3  -6   68.49    2.40
  -9  -3  -6   67.89    2.40
  -9  -3  -6   65.49    2.50
  -9   3   6   70.59    2.40
  -9   3   6   71.99    2.50
   9   4   6    7.60    0.50
   9   4   6    6.90    0.40
   9  -4  -6    7.70    0.40
   9  -4  -6    7.10    0.40
   9  -4  -6    6.90    0.40
   9  -4  -6    7.00    0.40
  -9  -4  -6    7.80    0.50
  -9  -4  -6    7.20    0.40
  -9   4   6    7.30    0.50
  -9   4   6    7.30    0.50
   9   5   6    1.80    0.30
   9  -5  -6    2.10    0.20
   9   5   6    2.20    0.20
   9  -5  -6    2.30    0.30
   9  -5  -6    2.40    0.20
  -9  -5  -6    2.00    0.30
  -9   5   6    2.10    0.30
  -9  -5  -6    1.70    0.20
  10   3  -6    3.40    0.20
  10   3  -6    3.10    0.20
  10  -3   6    3.20    0.20
 -10  -3   6    3.50    0.30
 -10   3  -6    2.70    0.20
  10  -2   6   23.90    0.90
  10   2  -6   24.90    0.90
  10   2  -6   23.70    0.90
 -10   2  -6   25.40    0.90
 -10  -2   6   25.30    1.00
  10   1  -6   15.40    0.70
 -10   1  -6   16.60    0.70
 -10  -1   6   16.00    0.70
  10   0  -6   32.90    1.30
  10   0   6   36.90    1.30
 -10   0   6   37.20    1.40
 -10   0  -6   32.40    1.30
 -10   0   6   34.80    1.20
  10   1   6   15.80    0.60
  10  -1  -6   15.40    0.60
  10   1   6   17.40    0.70
  10  -1  -6   16.90    0.60
 -10  -1  -6   17.00    0.70
 -10   1   6   16.40    0.70
 -10   1   6   17.70    0.80
 -10  -1  -6   17.40    0.70
  10   2   6   26.50    1.00
  10  -2  -6   24.60    0.90
  10  -2  -6   22.50    0.90
  10   2   6   23.70    0.90
 -10  -2  -6   24.70    0.90
 -10   2   6   24.60    0.90
 -10   2   6   25.80    1.20
 -10  -2  -6   25.00    0.90
  10   3   6    3.70    0.30
 -10  -3  -6    3.30    0.30
 -10  -3  -6    3.10    0.20
 -10   3   6    3.00    0.20
   0  11  -7   10.40    0.50
   0  11  -7   10.90    0.50
   0 -11   7   10.80    0.60
   0 -10   7   36.90    1.50
   0  10  -7   35.00    1.40
   0  10  -7   33.40    1.30
   0  10  -7   35.20    1.30
   0  -9   7   87.89    3.20
   0  -9   7   85.49    4.60
   0   9  -7   87.39    3.10
   0   8  -7  135.99    4.60
   0   8  -7  125.49    4.80
   0  -8   7  132.69    5.20
   0   8  -7  137.09    4.60
   0   8  -7  134.89    4.70
   0   8  -7  137.59    4.60
   0   6  -7  271.87    9.90
   0   6  -7  313.67    9.90
   0   5  -7  154.88    5.80
   0  -4   7    1.70    0.30
   0  -4   7    1.50    0.30
   0  -3   7   11.90    0.60
   0  -3   7   12.40    0.60
   0  -2   7   45.60    1.70
   0   1  -7  272.37   12.00
   0   1  -7  276.57   11.30
   0   0  -7    2.50    0.20
   0   1   7  268.27   10.60
   0  -1  -7  283.37   12.20
   0   2   7   41.70    2.00
   0   2   7   44.40    1.70
   0  -2  -7   50.49    1.70
   0  -2  -7   44.10    1.80
   0   2   7   46.80    1.90
   0  -3  -7   12.40    0.80
   0   3   7   13.30    0.60
   0   3   7   13.00    1.10
   0   3   7   13.50    0.70
   0  -3  -7   13.60    0.70
   0   3   7   14.20    0.90
   0   5   7  156.48    5.70
   0  -5  -7  156.28    5.70
   0  -6  -7  316.77   10.50
   0  -7  -7  526.95   18.00
   0   7   7  560.94   18.10
   0   8   7  135.49    4.60
   0  -8  -7  131.99    5.40
   0  -8  -7  138.39    4.80
   0   8   7  136.19    4.60
   0  -8  -7  134.89    4.70
   0  -8  -7  140.89    5.20
   0   8   7  134.99    4.60
   0   8   7  129.69    6.40
   0  -9  -7   83.29    3.70
   0   9   7   86.09    3.00
   0   9   7   84.99    4.10
   0   9   7   93.39    3.10
   0  -9  -7   85.59    3.90
   0  -9  -7   95.79    3.30
   0  10   7   34.70    1.30
   0 -10  -7   34.50    1.40
   0 -10  -7   35.70    1.50
   0  10   7   33.60    1.30
   0  10   7   35.40    1.30
   0  11   7   10.30    0.50
   0  11   7    9.60    0.50
   0 -11  -7    9.20    0.60
   0  11   7    9.80    0.50
   0 -11  -7   10.30    0.50
   1 -11   7    1.40    0.30
   1  11  -7    1.60    0.20
   1  11  -7    1.90    0.20
   1  11  -7    1.70    0.20
  -1 -11   7    1.60    0.30
  -1  11  -7    2.00    0.30
  -1  11  -7    1.80    0.20
   1  10  -7   10.80    0.60
   1  10  -7   11.00    0.70
   1  10  -7   11.10    0.60
   1  10  -7    9.80    0.60
   1 -10   7   10.90    0.70
  -1  10  -7   10.70    0.60
  -1 -10   7   10.90    0.70
  -1  10  -7   11.00    0.60
   1  -9   7  149.49    5.90
   1   9  -7  142.39    5.00
   1   9  -7  156.08    5.10
   1   9  -7  151.18    5.00
   1   9  -7  151.18    5.00
   1   9  -7  139.39    5.20
   1  -9   7  143.79    5.20
  -1   9  -7  154.18    5.00
  -1   9  -7  148.69    5.00
  -1   9  -7  140.79    5.00
  -1  -9   7  129.59    5.50
   1   8  -7   27.50    1.30
   1  -8   7   29.80    1.80
   1   8  -7   28.90    1.10
   1   8  -7   27.50    1.20
   1  -8   7   27.20    1.20
   1   8  -7   28.30    1.20
   1  -8   7   26.20    1.30
   1   8  -7   27.40    1.10
  -1   8  -7   27.90    1.10
  -1   8  -7   26.00    1.30
  -1  -8   7   28.20    1.50
  -1   8  -7   26.60    1.00
  -1   8  -7   26.60    1.20
  -1   8  -7   26.30    1.10
  -1   8  -7   26.70    1.20
   1   7  -7    3.90    0.40
   1   7  -7    3.30    0.40
   1   7  -7    3.80    0.50
   1  -7   7    3.80    0.40
   1  -7   7    4.30    0.70
   1   7  -7    3.60    0.40
   1   7  -7    3.40    0.30
   1   7  -7    3.20    0.50
   1   7  -7    3.80    0.40
   1   7  -7    4.20    0.40
  -1   7  -7    4.40    0.40
  -1   7  -7    4.40    0.40
  -1   7  -7    4.50    0.60
  -1   7  -7    3.70    0.40
   1  -6   7   11.10    0.90
   1   6  -7    8.60    0.50
   1   6  -7    8.20    0.60
   1   6  -7    8.00    0.50
   1   6  -7    9.30    0.50
   1   6  -7    9.00    0.50
   1   6  -7    9.50    0.50
  -1   6  -7   10.10    0.60
  -1   6  -7   10.80    0.50
  -1   6  -7   10.20    0.70
  -1   6  -7   10.40    0.50
  -1   6  -7    7.90    0.50
  -1  -6   7    9.50    0.70
  -1   6  -7    8.20    0.90
  -1   6  -7    9.90    0.50
  -1   5  -7  393.06   18.00
  -1   5  -7  412.76   14.70
  -1   4  -7 1048.50   34.40
  -1   4  -7  960.70   36.90
  -1   3  -7 1352.46   43.10
  -1   3  -7 1194.58   45.70
  -1   2  -7  286.67    9.80
  -1   2  -7  234.58   13.00
   1   1  -7  392.46   13.90
   1   1  -7  364.96   14.30
  -1   1  -7  379.16   13.50
   1   0  -7  196.58    8.40
   1   0   7  178.88    7.40
  -1   0  -7  191.28    9.60
   1   1   7  354.16   13.20
   1  -1  -7  374.16   14.90
  -1  -1  -7  360.76   15.50
   1  -2  -7  240.88   11.80
  -1  -2  -7  241.98   13.20
  -1   2   7  251.37    9.60
   1   3   7 1218.98   43.10
   1  -3  -7 1311.77   46.80
  -1  -3  -7 1259.17   52.79
   1  -4  -7 1027.30   39.60
   1   4   7  946.41   34.90
  -1   4   7 1012.80   34.90
  -1  -4  -7 1031.60   39.50
   1   5   7  409.66   15.20
   1  -5  -7  379.66   21.90
  -1   5   7  401.36   15.30
  -1  -5  -7  376.56   22.60
   1  -6  -7   10.20    0.60
   1  -6  -7   11.20    0.80
   1  -6  -7   10.30    0.50
  -1  -6  -7    9.20    0.50
  -1  -6  -7   10.20    0.90
  -1  -6  -7    8.70    0.60
  -1  -6  -7   10.10    0.90
  -1   6   7    9.40    1.20
  -1   6   7   10.40    0.50
   1  -7  -7    4.70    0.70
   1   7   7    4.80    0.40
   1  -7  -7    4.80    0.80
   1  -7  -7    3.40    0.70
   1  -7  -7    5.00    0.40
   1   7   7    4.00    0.40
   1   7   7    4.60    1.10
   1  -7  -7    3.70    0.40
  -1   7   7    4.70    0.30
  -1  -7  -7    3.30    0.60
  -1  -7  -7    3.70    0.50
  -1   7   7    5.80    1.20
  -1  -7  -7    4.80    0.70
   1   8   7   28.90    1.10
   1   8   7   28.20    1.10
   1   8   7   29.60    2.10
   1  -8  -7   24.70    1.80
   1  -8  -7   26.40    1.60
   1   8   7   27.30    1.10
   1  -8  -7   24.70    1.10
   1  -8  -7   27.20    1.30
   1   8   7   27.60    1.20
   1  -8  -7   26.60    1.20
  -1   8   7   27.60    1.20
  -1   8   7   30.90    2.70
  -1   8   7   26.90    1.10
  -1   8   7   27.30    1.10
  -1  -8  -7   28.70    1.10
  -1  -8  -7   28.60    1.50
  -1   8   7   27.80    1.10
  -1  -8  -7   31.20    1.80
  -1  -8  -7   29.50    1.30
   1  -9  -7  140.39    5.40
   1   9   7  138.49    6.00
   1   9   7  151.68    4.90
   1  -9  -7  151.68    4.90
   1  -9  -7  141.09    4.90
   1  -9  -7  145.49    5.00
   1  -9  -7  133.69    5.80
   1   9   7  147.29    4.80
   1   9   7  142.49    4.80
  -1   9   7  144.19    4.80
  -1   9   7  140.19    6.50
  -1   9   7  149.09    4.90
  -1  -9  -7  132.29    5.60
  -1  -9  -7  133.29    5.40
  -1  -9  -7  140.49    4.90
  -1  -9  -7  143.49    5.00
  -1   9   7  138.39    5.10
   1 -10  -7   10.50    0.60
   1 -10  -7   10.90    0.70
   1  10   7   10.70    0.50
   1  10   7   11.40    0.50
   1  10   7   10.80    0.50
   1  10   7   10.50    0.50
  -1 -10  -7   10.40    0.60
  -1 -10  -7   11.00    0.70
  -1  10   7   10.60    0.60
   1  11   7    1.80    0.20
   1 -11  -7    1.90    0.30
   1 -11  -7    1.50    0.30
   1  11   7    1.80    0.20
  -1  11   7    1.40    0.20
  -1 -11  -7    2.00    0.30
  -1 -11  -7    2.20    0.30
  -1  11   7    1.90    0.30
   2  11  -7    2.30    0.30
   2 -11   7    2.70    0.40
   2  11  -7    2.40    0.20
   2  11  -7    1.70    0.20
  -2  11  -7    2.40    0.20
  -2  11  -7    2.10    0.30
   2  10  -7   18.40    0.80
   2 -10   7   18.70    1.00
   2  10  -7   19.50    0.90
   2  10  -7   17.40    0.90
   2  10  -7   19.00    0.90
   2  10  -7   18.50    0.80
  -2  10  -7   19.80    0.80
   2   9  -7  199.08    6.60
   2  -9   7  189.38    6.80
   2   9  -7  192.58    6.60
   2   9  -7  190.48    6.70
   2   9  -7  193.68    6.60
   2   9  -7  195.98    6.60
   2   9  -7  199.48    6.60
   2  -9   7  194.98    7.60
  -2   9  -7  195.08    6.60
  -2   9  -7  191.18    6.50
  -2   9  -7  194.58    6.60
   2  -8   7  135.79    5.60
   2   8  -7  139.89    4.60
   2   8  -7  135.09    4.70
   2   8  -7  136.59    4.60
   2   8  -7  135.09    4.60
   2   8  -7  132.29    4.60
   2   8  -7  133.79    4.60
   2  -8   7  124.69    4.80
   2   8  -7  134.69    4.80
  -2   8  -7  136.39    5.20
  -2   8  -7  137.49    4.60
  -2   8  -7  129.29    4.60
  -2   8  -7  134.39    4.60
   2   7  -7  189.98    6.40
   2   7  -7  202.48    6.50
   2  -7   7  203.58    7.30
   2   7  -7  185.58    6.40
   2   7  -7  197.78    6.50
   2   7  -7  189.68    6.40
   2  -7   7  180.18    6.60
   2   7  -7  188.58    6.40
   2   7  -7  192.78    6.40
   2   7  -7  188.78    6.60
   2   7  -7  182.98    6.40
  -2   7  -7  174.58    6.40
  -2   7  -7  192.78    6.40
  -2   7  -7  192.98    6.50
  -2   7  -7  195.38    7.20
  -2  -7   7  177.18    6.60
   2   6  -7  119.59    4.10
   2   6  -7  125.39    4.30
   2  -6   7  111.39    4.50
   2   6  -7  124.59    4.20
   2  -6   7  127.19    4.90
   2   6  -7  123.89    4.10
   2   6  -7  122.29    4.10
   2  -6   7  115.59    4.30
   2   6  -7  124.29    4.20
   2   6  -7  123.79    4.20
   2   6  -7  123.89    4.10
   2   6  -7  123.89    4.20
  -2   6  -7  121.59    4.90
  -2   6  -7  117.79    4.10
  -2   6  -7  124.39    4.10
  -2   6  -7  108.59    4.20
  -2   6  -7  113.89    4.10
   2   5  -7  246.08    8.20
   2   5  -7  248.68    8.20
   2   5  -7  244.58    8.20
   2   5  -7  241.98    8.20
   2   5  -7  242.78    8.30
   2   5  -7  249.48    8.20
   2   5  -7  246.38    8.20
   2   5  -7  243.78    8.20
  -2   5  -7  239.08    8.20
  -2   5  -7  256.37    8.30
  -2   4  -7  242.38    9.80
  -2   3  -7  151.58    6.70
   2  -2   7  287.07   17.50
  -2   2  -7  307.17   11.40
   2   1  -7 1014.60   34.00
   2   1  -7 1005.40   34.90
   2  -1   7 1000.90   39.30
  -2   1  -7 1062.49   35.10
   2   0  -7  117.59    6.20
   2   0  -7  110.89    4.60
   2  -1  -7 1020.40   37.70
   2   1   7 1061.49   36.30
  -2  -1  -7 1039.60   39.10
   2  -2  -7  274.87   13.50
   2   2   7  281.77   10.50
  -2   2   7  255.07   10.90
  -2  -2  -7  275.37   15.40
   2  -3  -7  145.39    5.40
   2   3   7  151.48    5.50
  -2   3   7  157.08    5.70
   2   4   7  235.68    8.30
   2   5   7  232.58    7.90
   2  -5  -7  228.28    8.00
   2  -5  -7  244.08    8.00
  -2   5   7  234.38    7.90
  -2   5   7  241.28    8.50
  -2   5   7  250.07    8.90
  -2  -5  -7  234.28    7.90
  -2   5   7  230.18    8.00
   2  -6  -7  119.69    4.60
   2   6   7  121.79    4.20
   2   6   7  131.59    5.00
   2   6   7  113.79    4.10
   2  -6  -7  123.49    4.20
   2  -6  -7  113.59    4.30
   2   6   7  122.69    4.10
   2  -6  -7  116.29    4.20
   2  -6  -7  129.79    5.40
  -2  -6  -7  120.99    4.60
  -2   6   7  115.89    5.40
  -2   6   7  117.29    4.20
  -2   6   7  121.79    5.20
  -2  -6  -7  113.59    4.20
  -2  -6  -7  134.99    4.20
  -2   6   7  119.89    4.20
  -2  -6  -7  132.59    4.50
   2  -7  -7  187.58    6.20
   2   7   7  175.58    6.20
   2   7   7  193.48    7.00
   2  -7  -7  180.78    6.20
   2  -7  -7  179.58    6.30
   2   7   7  182.18    6.10
   2  -7  -7  181.28    7.10
   2  -7  -7  187.58    6.70
   2   7   7  181.48    6.20
  -2   7   7  181.18    6.20
  -2  -7  -7  195.48    6.20
  -2  -7  -7  176.28    6.30
  -2   7   7  178.88    7.40
  -2  -7  -7  185.38    6.50
  -2   7   7  172.98    6.10
  -2   7   7  183.28    6.20
  -2  -7  -7  180.58    6.80
   2   8   7  130.99    5.20
   2  -8  -7  122.69    5.30
   2  -8  -7  131.99    4.40
   2  -8  -7  119.69    4.90
   2   8   7  126.89    4.30
   2   8   7  131.39    4.40
   2  -8  -7  127.29    4.50
   2   8   7  122.69    4.40
   2  -8  -7  122.69    4.40
  -2   8   7  125.89    5.70
  -2  -8  -7  127.99    4.50
  -2   8   7  132.09    4.30
  -2  -8  -7  126.09    5.30
  -2   8   7  127.99    4.40
  -2  -8  -7  128.79    4.40
  -2  -8  -7  129.39    4.80
  -2   8   7  120.59    4.30
   2   9   7  193.88    7.30
   2  -9  -7  188.98    7.20
   2   9   7  190.18    6.30
   2  -9  -7  200.48    6.40
   2  -9  -7  184.08    6.40
   2   9   7  196.98    6.30
   2  -9  -7  194.78    6.50
   2   9   7  191.58    6.30
   2   9   7  179.78    6.40
  -2   9   7  172.38    6.50
  -2   9   7  181.88    7.70
  -2  -9  -7  184.38    8.20
  -2  -9  -7  189.08    6.40
  -2   9   7  187.88    6.40
  -2  -9  -7  183.68    6.50
   2 -10  -7   19.00    0.90
   2  10   7   19.70    0.80
   2  10   7   20.80    0.90
   2  10   7   19.70    0.80
   2  10   7   20.10    0.80
   2 -10  -7   17.60    0.90
  -2  10   7   17.40    0.80
  -2 -10  -7   19.00    0.80
  -2 -10  -7   19.30    0.90
   2  11   7    2.30    0.20
   2 -11  -7    1.80    0.30
   2  11   7    2.10    0.30
   2 -11  -7    2.30    0.30
  -2  11   7    2.00    0.30
  -2 -11  -7    2.40    0.20
  -2 -11  -7    2.80    0.30
  -2  11   7    1.80    0.20
   3  11  -7    5.30    0.30
   3  11  -7    5.90    0.30
   3  11  -7    5.70    0.40
   3  11  -7    5.40    0.40
  -3  11  -7    5.80    0.30
   3  10  -7   14.00    0.60
   3 -10   7   15.70    1.00
   3  10  -7   14.90    0.70
   3  10  -7   14.90    0.70
   3  10  -7   15.40    1.00
   3  10  -7   15.10    0.70
  -3  10  -7   15.20    0.70
   3   9  -7    9.20    0.50
   3   9  -7    8.90    0.60
   3  -9   7    8.30    0.70
   3   9  -7    8.60    0.50
   3   9  -7    8.90    0.70
   3   9  -7    8.70    0.50
   3   9  -7    8.80    0.50
  -3   9  -7    8.40    0.50
  -3   9  -7    8.00    0.50
  -3   9  -7    8.90    0.50
   3  -8   7  329.57   12.20
   3   8  -7  333.97   11.00
  -3   8  -7  326.67   11.00
  -3   8  -7  327.07   11.80
   3   7  -7  205.88    6.70
   3  -7   7  203.78    8.00
   3   7  -7  203.98    6.80
   3   7  -7  196.68    6.70
   3   7  -7  199.28    6.70
   3   7  -7  200.08    6.70
   3   7  -7  199.98    6.70
   3  -7   7  186.38    6.90
   3   7  -7  183.78    6.70
   3   7  -7  201.88    6.70
   3   7  -7  199.98    6.70
   3   7  -7  201.28    6.70
  -3   7  -7  198.38    6.70
  -3   7  -7  195.48    6.70
  -3   7  -7  197.28    7.70
  -3   7  -7  190.88    6.70
   3   6  -7  145.59    5.10
   3   6  -7  152.38    5.10
   3   6  -7  151.08    5.30
   3   6  -7  154.98    5.20
   3   6  -7  154.18    5.20
   3  -6   7  141.79    5.30
   3   6  -7  148.59    5.10
   3   6  -7  150.98    5.10
   3   6  -7  144.69    5.20
   3   6  -7  154.98    5.10
   3  -6   7  151.28    6.00
   3   6  -7  154.38    5.20
  -3   6  -7  148.99    5.20
  -3   6  -7  156.88    6.10
  -3   6  -7  146.69    5.20
  -3   6  -7  150.28    5.10
  -3   6  -7  158.88    5.20
   3  -5   7  140.59    5.20
   3   5  -7  130.49    4.40
   3   5  -7  140.39    4.50
   3   5  -7  127.19    4.40
   3   5  -7  128.89    4.50
   3   5  -7  131.09    4.40
   3   5  -7  131.29    4.40
   3   5  -7  128.69    4.40
   3   5  -7  125.89    4.40
   3   5  -7  130.99    4.40
   3   5  -7  128.79    4.40
  -3   5  -7  127.59    5.40
  -3   5  -7  126.99    4.40
  -3   5  -7  128.09    4.60
  -3   5  -7  121.39    4.40
  -3   5  -7  115.49    4.40
   3   4  -7  190.08    6.50
   3   4  -7  189.98    6.50
   3   4  -7  188.48    6.50
   3   4  -7  211.98    6.60
   3   4  -7  203.58    6.60
  -3   4  -7  177.08    6.50
   3  -3   7 1845.12   73.39
  -3   3  -7 1980.80   65.29
  -3   2  -7  206.98    7.20
   3   1  -7  497.45   16.50
  -3   1  -7  472.05   17.90
   3   0   7 1628.94   60.29
   3   0  -7 1660.83   54.79
  -3   0  -7 1610.24   55.59
   3   1   7  448.36   16.70
   3  -1  -7  423.16   16.60
   3  -1  -7  485.35   22.10
  -3  -1  -7  465.65   21.40
   3  -2  -7  111.19    4.10
   3   3   7 1910.01   62.49
   3  -3  -7 1885.41   68.39
  -3  -3  -7 1755.22   67.69
  -3   3   7 1806.92   62.99
   3  -4  -7  181.58    6.70
   3  -4  -7  186.88    6.40
  -3   4   7  188.78    7.20
  -3   4   7  181.08    6.70
  -3  -4  -7  188.28    6.40
  -3   4   7  168.78    6.30
   3   5   7  129.69    4.50
   3   5   7  134.99    6.40
   3  -5  -7  116.99    4.30
   3  -5  -7  124.69    4.70
   3  -5  -7  122.39    4.90
   3  -5  -7  116.99    4.30
   3   5   7  116.59    4.30
   3   5   7  128.09    4.30
   3   5   7  126.39    4.30
   3  -5  -7  123.49    4.30
  -3   5   7  123.29    5.40
  -3  -5  -7  123.99    4.20
  -3  -5  -7  130.89    4.50
  -3   5   7  122.99    4.40
  -3   5   7  129.69    4.90
  -3   5   7  121.79    4.30
  -3  -5  -7  123.29    4.30
   3  -6  -7  154.68    5.00
   3   6   7  148.19    5.00
   3   6   7  142.99    5.00
   3  -6  -7  146.19    5.00
   3   6   7  145.29    4.90
   3   6   7  138.39    4.90
   3  -6  -7  153.88    5.50
   3  -6  -7  144.99    5.80
   3  -6  -7  148.49    5.10
   3   6   7  148.09    5.80
  -3   6   7  137.79    5.60
  -3   6   7  144.99    5.00
  -3   6   7  135.59    7.70
  -3  -6  -7  146.19    5.20
  -3   6   7  150.58    5.00
  -3  -6  -7  143.19    5.40
  -3  -6  -7  142.89    4.90
  -3  -6  -7  143.59    5.00
   3   7   7  211.98    7.50
   3   7   7  193.18    6.70
   3  -7  -7  187.88    6.70
   3   7   7  201.18    6.60
   3   7   7  194.88    6.70
   3  -7  -7  217.88    7.80
   3  -7  -7  197.78    6.80
   3   7   7  188.88    6.70
   3  -7  -7  189.68    7.70
   3   7   7  192.38    6.70
   3  -7  -7  207.68    6.80
  -3  -7  -7  193.78    6.80
  -3   7   7  198.38    6.70
  -3   7   7  197.18    8.30
  -3  -7  -7  202.98    7.10
  -3  -7  -7  198.38    6.70
  -3   7   7  199.48    6.80
  -3  -7  -7  200.88    7.40
   3  -8  -7  324.27   10.90
   3   8   7  317.17   10.80
   3   8   7  323.27   10.80
   3  -8  -7  329.37   11.50
   3   8   7  331.17   11.50
  -3  -8  -7  312.17   11.50
  -3   8   7  333.17   10.80
  -3   8   7  331.27   11.30
  -3  -8  -7  314.37   11.30
   3  -9  -7    8.00    0.60
   3   9   7    8.60    0.50
   3   9   7    8.70    0.50
   3  -9  -7    7.90    0.60
   3   9   7    9.70    0.40
   3   9   7    8.80    0.50
   3   9   7    8.40    0.50
   3  -9  -7    8.90    0.60
  -3  -9  -7    9.00    0.60
  -3   9   7    8.10    0.40
  -3   9   7    8.50    0.60
  -3  -9  -7    9.20    0.50
   3  10   7   15.70    0.70
   3 -10  -7   14.30    0.70
   3 -10  -7   14.30    0.70
   3 -10  -7   13.50    0.70
   3  10   7   14.20    0.70
  -3 -10  -7   14.90    0.80
  -3 -10  -7   14.60    0.60
  -3  10   7   14.70    0.70
   3  11   7    6.00    0.30
   3  11   7    5.80    0.30
   3 -11  -7    5.90    0.40
  -3  11   7    5.70    0.30
  -3  11   7    6.30    0.40
  -3 -11  -7    5.90    0.30
  -3 -11  -7    6.30    0.40
   4  10  -7   13.70    0.70
   4  10  -7   13.00    0.60
   4  10  -7   13.80    0.70
   4  10  -7   14.20    0.60
   4  10  -7   14.00    0.60
  -4  10  -7   13.20    0.60
   4  -9   7   17.80    1.00
   4   9  -7   18.40    0.80
   4   9  -7   18.50    0.80
   4   9  -7   18.70    0.80
   4   9  -7   18.00    0.90
   4   9  -7   19.00    0.90
   4  -9   7   16.90    1.20
   4   9  -7   17.60    0.80
  -4   9  -7   18.50    0.80
  -4   9  -7   17.50    0.80
   4   8  -7    3.20    0.40
   4   8  -7    3.20    0.40
   4   8  -7    3.60    0.40
   4  -8   7    2.80    0.90
   4   8  -7    3.30    0.50
   4  -8   7    3.30    0.60
   4  -8   7    2.80    0.60
   4   8  -7    3.70    0.50
   4   8  -7    3.20    0.30
   4   8  -7    3.30    0.40
  -4   8  -7    3.20    0.40
  -4   8  -7    3.30    0.30
  -4   8  -7    3.30    0.90
   4   7  -7   34.10    1.30
   4  -7   7   30.90    2.20
   4   7  -7   34.30    1.40
   4   7  -7   34.60    1.40
   4   7  -7   33.90    1.40
   4  -7   7   36.00    1.60
   4   7  -7   34.20    1.40
   4   7  -7   35.30    1.40
   4   7  -7   34.40    1.40
   4   7  -7   35.30    1.40
   4   7  -7   34.60    1.30
   4  -7   7   31.50    1.80
   4   7  -7   34.50    1.50
  -4   7  -7   31.00    1.30
  -4   7  -7   33.40    2.40
  -4   7  -7   33.00    1.40
   4  -6   7  100.19    4.00
   4   6  -7  100.89    3.60
   4   6  -7  101.59    3.50
   4   6  -7   93.49    3.60
   4  -6   7   95.09    3.70
   4  -6   7   93.79    4.50
   4   6  -7  105.69    3.50
   4   6  -7  102.69    3.50
   4   6  -7  103.69    3.60
   4   6  -7  105.29    3.50
   4   6  -7  104.49    3.60
   4   6  -7  104.69    3.50
   4   6  -7  104.49    3.50
  -4   6  -7   97.69    3.50
  -4   6  -7   98.79    4.60
  -4   6  -7   93.29    3.70
   4  -5   7   34.10    1.70
   4  -5   7   32.00    2.00
   4   5  -7   31.70    1.20
   4   5  -7   29.30    1.20
   4   5  -7   33.20    1.30
   4   5  -7   34.20    1.30
   4   5  -7   29.60    1.20
   4  -5   7   30.80    1.40
   4   5  -7   29.50    1.30
   4   5  -7   31.30    1.20
   4   5  -7   30.80    1.20
   4   5  -7   29.60    1.20
  -4   5  -7   31.90    1.50
  -4   5  -7   31.80    1.20
  -4   5  -7   32.10    1.30
  -4   5  -7   29.50    1.20
  -4   5  -7   32.10    2.20
   4   4  -7   27.60    1.10
   4  -4   7   30.00    1.80
   4   4  -7   26.60    1.10
   4   4  -7   28.90    1.10
   4  -4   7   25.70    1.20
   4  -4   7   25.70    1.40
   4   4  -7   31.00    1.10
   4   4  -7   31.10    1.20
   4   4  -7   27.80    1.20
   4   4  -7   28.20    1.10
  -4   4  -7   24.80    1.10
  -4   4  -7   25.90    2.00
  -4   4  -7   26.30    1.30
  -4   3  -7  355.36   11.90
  -4   3  -7  354.46   11.50
  -4  -3   7  329.77   11.80
   4  -2   7  393.46   24.10
  -4   2  -7  394.36   15.70
   4  -1   7  439.06   23.60
   4   1  -7  448.46   17.40
   4   1  -7  455.65   15.40
  -4   1  -7  428.36   17.10
   4   0   7   80.69    2.80
   4   0   7   79.49    2.90
   4   0  -7   73.09    3.10
   4   0   7   71.79    3.30
  -4   0  -7   79.19    3.50
  -4   0  -7   78.69    3.00
  -4   0   7   82.99    3.10
  -4   0  -7   77.69    3.10
   4  -1  -7  371.76   13.00
   4   2   7  410.56   14.10
  -4   3   7  338.87   11.40
   4   4   7   25.20    1.10
   4  -4  -7   23.00    1.30
   4  -4  -7   22.50    1.00
   4   4   7   25.80    1.30
   4   4   7   21.50    0.90
   4   4   7   26.80    2.30
   4  -4  -7   23.10    1.00
   4   4   7   23.90    1.00
  -4  -4  -7   24.30    1.00
  -4   4   7   24.40    1.10
  -4   4   7   22.00    1.00
  -4   4   7   24.40    1.80
  -4  -4  -7   25.70    1.30
   4  -5  -7   27.80    1.20
   4   5   7   28.10    1.30
   4   5   7   29.30    1.10
   4   5   7   28.40    2.10
   4  -5  -7   29.20    1.60
   4  -5  -7   30.50    1.20
   4  -5  -7   32.20    1.30
   4   5   7   31.50    1.20
   4   5   7   32.80    1.20
   4   5   7   32.00    1.50
  -4   5   7   31.30    1.20
  -4   5   7   27.20    2.70
  -4  -5  -7   29.60    1.40
  -4  -5  -7   30.00    1.30
  -4   5   7   27.70    1.20
  -4  -5  -7   31.30    1.60
  -4  -5  -7   31.00    1.20
  -4   5   7   27.60    1.70
  -4   5   7   28.30    1.30
   4   6   7  100.69    3.60
   4   6   7   99.49    3.50
   4   6   7  100.49    3.50
   4  -6  -7  102.09    3.60
   4  -6  -7  101.09    4.10
   4  -6  -7  105.09    3.60
   4   6   7  102.29    3.60
   4  -6  -7   98.99    3.60
   4   6   7  103.09    4.40
  -4  -6  -7   98.49    3.60
  -4   6   7  107.19    3.60
  -4  -6  -7  100.49    3.50
  -4   6   7   98.79    5.20
  -4  -6  -7  102.39    3.90
  -4   6   7  100.89    3.60
  -4   6   7  101.19    3.60
  -4  -6  -7  103.09    4.10
   4   7   7   31.80    1.40
   4  -7  -7   34.00    1.40
   4  -7  -7   36.40    2.00
   4   7   7   31.60    1.30
   4   7   7   35.60    1.30
   4   7   7   33.70    1.40
   4   7   7   38.30    2.10
   4   7   7   33.50    1.30
   4  -7  -7   33.90    1.40
   4  -7  -7   34.80    1.40
  -4  -7  -7   33.80    1.90
  -4   7   7   35.10    1.40
  -4   7   7   33.80    1.80
  -4   7   7   34.90    1.40
  -4  -7  -7   32.10    1.70
  -4   7   7   32.20    3.40
  -4  -7  -7   34.00    1.30
  -4  -7  -7   31.90    1.40
   4  -8  -7    4.30    0.50
   4   8   7    3.50    0.40
   4   8   7    3.90    0.40
   4  -8  -7    3.40    0.70
   4  -8  -7    3.40    0.40
   4   8   7    2.80    0.30
   4   8   7    2.90    0.70
   4   8   7    3.70    0.40
  -4  -8  -7    3.30    0.50
  -4   8   7    3.90    0.70
  -4   8   7    3.40    0.50
  -4  -8  -7    2.90    0.70
  -4  -8  -7    3.10    0.40
  -4   8   7    3.10    0.40
   4   9   7   18.10    0.80
   4   9   7   18.10    0.80
   4  -9  -7   18.90    0.90
   4   9   7   17.90    0.80
   4  -9  -7   19.00    0.90
   4   9   7   18.80    0.80
  -4  -9  -7   18.70    0.90
  -4   9   7   19.20    0.80
  -4  -9  -7   19.20    0.80
  -4   9   7   18.20    0.90
   4  10   7   13.60    0.60
   4 -10  -7   14.60    0.70
   4  10   7   13.50    0.60
   4 -10  -7   14.50    0.70
  -4  10   7   14.10    0.60
  -4 -10  -7   14.00    0.70
  -4  10   7   14.90    0.70
  -4 -10  -7   13.70    0.60
  -4 -11  -7   13.30    0.60
   5  10  -7    3.00    0.30
   5  10  -7    3.10    0.30
   5  10  -7    3.40    0.40
   5  10  -7    2.80    0.30
   5   9  -7   40.00    1.50
   5   9  -7   41.30    1.60
   5  -9   7   41.40    1.80
   5   9  -7   38.90    1.50
  -5   9  -7   39.40    1.50
   5   8  -7    2.00    0.30
   5   8  -7    2.30    0.30
   5   8  -7    2.10    0.30
   5   8  -7    2.10    0.30
   5   8  -7    1.90    0.30
  -5   8  -7    2.00    0.30
  -5   8  -7    2.70    0.30
   5  -7   7   25.10    1.50
   5   7  -7   26.50    1.10
   5   7  -7   26.40    1.10
   5   7  -7   27.30    1.10
   5   7  -7   26.80    1.20
   5   7  -7   26.40    1.10
   5   7  -7   26.50    1.10
   5   7  -7   25.70    1.20
   5   7  -7   26.50    1.10
   5  -7   7   23.40    2.00
  -5   7  -7   26.90    1.10
  -5   7  -7   27.30    2.70
   5   6  -7   45.20    1.80
   5   6  -7   46.60    1.70
   5   6  -7   46.80    1.70
   5  -6   7   43.50    2.70
   5  -6   7   43.50    1.80
   5   6  -7   45.10    1.80
   5  -6   7   43.10    2.20
   5   6  -7   45.00    1.80
   5   6  -7   45.70    1.70
   5   6  -7   47.40    1.70
   5   6  -7   47.50    1.70
   5   6  -7   43.60    1.80
  -5   6  -7   44.30    1.70
  -5   6  -7   45.40    2.90
  -5   6  -7   41.80    1.60
  -5   6  -7   41.10    1.90
   5   5  -7  265.87    9.20
   5   5  -7  271.47    9.20
   5   5  -7  273.57    9.20
   5   5  -7  274.17    9.10
   5   5  -7  274.87    9.10
   5   5  -7  279.47    9.10
   5   5  -7  270.27    9.10
   5  -5   7  280.77    9.60
   5  -5   7  278.07   10.40
   5  -5   7  273.27    9.30
  -5   5  -7  271.17   10.60
  -5   5  -7  263.57    9.10
  -5   5  -7  271.37    9.50
  -5   5  -7  262.77    9.20
   5  -4   7   14.40    1.40
   5   4  -7   15.30    0.70
   5  -4   7   15.70    1.00
   5  -4   7   13.80    0.80
   5   4  -7   15.10    0.70
   5   4  -7   15.20    0.70
   5   4  -7   15.00    0.70
   5   4  -7   15.30    0.70
   5   4  -7   15.20    0.80
   5   4  -7   17.60    0.90
   5   4  -7   15.20    0.80
  -5   4  -7   15.10    1.00
  -5   4  -7   16.00    0.80
  -5  -4   7   16.60    0.90
  -5   4  -7   16.00    0.70
  -5   4  -7   16.80    1.80
   5   3  -7  154.98    5.20
   5   3  -7  147.79    5.10
   5  -3   7  150.18    5.20
   5   3  -7  149.09    5.10
   5  -3   7  148.19    6.30
   5   3  -7  156.48    5.20
   5   3  -7  160.08    5.20
   5   3  -7  153.08    5.20
   5  -3   7  155.08    5.50
   5   3  -7  151.98    5.10
   5   3  -7  155.68    5.20
   5  -3   7  156.08    5.50
  -5   3  -7  148.39    5.10
  -5  -3   7  152.08    5.40
  -5   3  -7  150.78    6.40
  -5   3  -7  138.89    5.30
  -5   3  -7  152.38    5.20
  -5   3  -7  150.38    5.50
   5   2  -7  112.89    3.80
   5  -2   7  106.19    4.40
   5   2  -7  110.09    3.70
   5   2  -7  107.39    3.70
   5  -2   7  106.39    4.00
   5   2  -7  106.69    3.70
   5  -2   7  106.39    3.80
   5  -2   7  103.49    3.70
   5   2  -7  110.99    3.70
  -5  -2   7  110.29    4.00
  -5   2  -7  108.69    4.90
  -5   2  -7   97.39    3.70
  -5   2  -7  115.79    3.70
  -5   2  -7   97.19    4.10
  -5   2  -7  107.99    4.00
  -5   2  -7  103.89    3.70
   5   1  -7   44.50    1.70
   5   1  -7   42.90    1.70
   5  -1   7   46.70    2.00
   5  -1   7   48.60    1.80
   5  -1   7   51.79    2.40
   5   1  -7   47.10    1.90
   5   1  -7   43.90    1.70
   5   1  -7   45.40    1.70
   5  -1   7   48.30    2.00
  -5   1  -7   48.60    2.20
  -5   1  -7   45.60    1.80
  -5   1  -7   50.09    1.80
  -5   1  -7   46.40    1.70
  -5   1  -7   49.60    2.80
  -5  -1   7   46.50    2.10
  -5   1  -7   49.00    2.10
   5   0  -7    5.10    0.90
   5   0  -7    4.80    0.40
   5   0   7    5.30    0.60
   5   0   7    5.70    0.60
   5   0  -7    4.90    0.40
   5   0  -7    4.20    0.30
   5   0   7    5.90    0.40
  -5   0   7    5.40    0.60
  -5   0   7    4.20    0.60
  -5   0  -7    4.60    0.40
  -5   0  -7    4.90    0.40
  -5   0  -7    5.80    0.40
   5   1   7   44.70    2.40
   5   1   7   47.70    1.90
   5   1   7   46.90    1.70
   5  -1  -7   40.40    1.70
   5   1   7   46.10    1.70
   5  -1  -7   42.70    1.60
  -5   1   7   40.60    1.70
  -5   1   7   45.40    2.00
  -5  -1  -7   41.70    1.70
  -5   1   7   49.70    2.20
  -5  -1  -7   44.90    2.10
  -5  -1  -7   45.20    1.60
  -5   1   7   42.60    1.90
  -5  -1  -7   47.50    2.10
   5   2   7  109.19    3.70
   5   2   7  104.69    3.60
   5   2   7  104.49    3.60
   5   2   7  109.29    3.90
   5  -2  -7  105.79    3.60
   5   2   7  101.69    4.40
   5  -2  -7   98.19    3.60
  -5  -2  -7  105.39    4.10
  -5  -2  -7  102.89    3.70
  -5   2   7   98.39    3.80
  -5   2   7  107.79    4.20
  -5  -2  -7  107.79    3.90
  -5   2   7   99.49    3.60
  -5  -2  -7  105.29    3.60
   5  -3  -7  148.79    5.00
   5   3   7  149.59    5.30
   5   3   7  139.89    4.90
   5   3   7  147.99    5.80
  -5  -3  -7  146.59    5.50
  -5   3   7  152.68    5.20
  -5   3   7  144.79    5.70
  -5  -3  -7  147.69    5.10
  -5   3   7  140.79    5.00
  -5  -3  -7  144.59    5.30
  -5  -3  -7  146.69    5.00
   5   4   7   14.90    1.00
   5   4   7   13.70    0.60
   5   4   7   15.30    0.70
   5   4   7   14.40    0.80
   5  -4  -7   14.70    0.80
   5  -4  -7   16.70    0.70
   5   4   7   15.50    0.90
   5   4   7   15.40    1.50
  -5  -4  -7   15.50    1.00
  -5   4   7   14.30    0.70
  -5   4   7   15.10    1.10
  -5   4   7   16.70    0.80
  -5  -4  -7   14.30    0.80
  -5  -4  -7   14.10    1.10
  -5  -4  -7   13.10    0.70
  -5   4   7   14.30    1.20
   5   5   7  252.57    8.50
   5   5   7  259.67    8.50
   5   5   7  255.07    8.50
[truncated: 614,326 more chars]
