# Supplementary material for: Enantioselective Synthesis of a New Class of Stable and Functionalized Cyclopentadienes via CuH‐Catalysis
Source: Angew Chem Int Ed Engl. 2026 Jun 9;65(32):e6630116. doi: 10.1002/anie.6630116 (PMC13427131; doi:10.1002/anie.6630116)
Supplement: Supplementary file 2 — Supporting File 1: anie73053‐sup‐0002‐Data.zip. [file ANIE-65-e6630116-s002.zip › 2499110_2.cif]

data_bevilacqua051_ps_orlandi
_audit_creation_date               2025-07-10
_audit_creation_method
;
Olex2 1.5
(compiled 2025.05.31 svn.r86d253d1 for OlexSys, GUI svn.r7254)
;
_shelx_SHELXL_version_number       '2018/3'
_audit_contact_author_address      ?
_audit_contact_author_email        ?
_audit_contact_author_name         'Matteo Bevilacqua'
_audit_contact_author_phone        ?
_publ_contact_author_id_orcid      ?
_publ_section_references
;
Dolomanov, O.V., Bourhis, L.J., Gildea, R.J, Howard, J.A.K. & Puschmann, H.
 (2009), J. Appl. Cryst. 42, 339-341.

Sheldrick, G.M. (2015). Acta Cryst. A71, 3-8.

Sheldrick, G.M. (2015). Acta Cryst. C71, 3-8.
;
_chemical_name_common              ?
_chemical_name_systematic          ?
_chemical_formula_moiety           'C16 H18 Br N O2'
_chemical_formula_sum              'C16 H18 Br N O2'
_chemical_formula_weight           336.22
_chemical_absolute_configuration   R
_chemical_melting_point            ?
loop_
  _atom_type_symbol
  _atom_type_description
  _atom_type_scat_dispersion_real
  _atom_type_scat_dispersion_imag
  _atom_type_scat_source
 'C' 'C' 0.0181 0.0091 'International Tables Vol C Tables 4.2.6.8 and 6.1.1.4'
 'H' 'H' 0.0000 0.0000 'International Tables Vol C Tables 4.2.6.8 and 6.1.1.4'
 'Br' 'Br' -0.6763 1.2805
 'International Tables Vol C Tables 4.2.6.8 and 6.1.1.4'
 'N' 'N' 0.0311 0.0180 'International Tables Vol C Tables 4.2.6.8 and 6.1.1.4'
 'O' 'O' 0.0492 0.0322 'International Tables Vol C Tables 4.2.6.8 and 6.1.1.4'

_shelx_space_group_comment
;
The symmetry employed for this shelxl refinement is uniquely defined
by the following loop, which should always be used as a source of
symmetry information in preference to the above space-group names.
They are only intended as comments.
;
_space_group_crystal_system        'trigonal'
_space_group_IT_number             146
_space_group_name_H-M_alt          'R 3'
_space_group_name_Hall             'R 3'
loop_
  _space_group_symop_operation_xyz
 'x, y, z'
 '-y, x-y, z'
 '-x+y, -x, z'
 'x+2/3, y+1/3, z+1/3'
 '-y+2/3, x-y+1/3, z+1/3'
 '-x+y+2/3, -x+1/3, z+1/3'
 'x+1/3, y+2/3, z+2/3'
 '-y+1/3, x-y+2/3, z+2/3'
 '-x+y+1/3, -x+2/3, z+2/3'

_cell_length_a                     23.8128(9)
_cell_length_b                     23.8128(9)
_cell_length_c                     7.0664(4)
_cell_angle_alpha                  90
_cell_angle_beta                   90
_cell_angle_gamma                  120
_cell_volume                       3470.2(3)
_cell_formula_units_Z              9
_cell_measurement_reflns_used      9242
_cell_measurement_temperature      298.00
_cell_measurement_theta_max        68.243
_cell_measurement_theta_min        3.712
_shelx_estimated_absorpt_T_max     0.915
_shelx_estimated_absorpt_T_min     0.159
_exptl_absorpt_coefficient_mu      3.639
_exptl_absorpt_correction_T_max    0.7531
_exptl_absorpt_correction_T_min    0.3339
_exptl_absorpt_correction_type     multi-scan
_exptl_absorpt_process_details
;
SADABS-2016/2 (Bruker,2016/2) was used for absorption correction.
wR2(int) was 0.1510 before and 0.0965 after correction.
The Ratio of minimum to maximum transmission is 0.4434.
The \l/2 correction factor is Not present.
;
_exptl_absorpt_special_details     ?
_exptl_crystal_colour              colourless
_exptl_crystal_colour_primary      colourless
_exptl_crystal_density_diffrn      1.448
_exptl_crystal_density_meas        ?
_exptl_crystal_density_method      ?
_exptl_crystal_description         needle
_exptl_crystal_F_000               1548
_exptl_crystal_size_max            0.8
_exptl_crystal_size_mid            0.05
_exptl_crystal_size_min            0.025
_exptl_transmission_factor_max     ?
_exptl_transmission_factor_min     ?
_diffrn_reflns_av_R_equivalents    0.0569
_diffrn_reflns_av_unetI/netI       0.0267
_diffrn_reflns_Laue_measured_fraction_full  1.000
_diffrn_reflns_Laue_measured_fraction_max  1.000
_diffrn_reflns_limit_h_max         28
_diffrn_reflns_limit_h_min         -28
_diffrn_reflns_limit_k_max         28
_diffrn_reflns_limit_k_min         -28
_diffrn_reflns_limit_l_max         8
_diffrn_reflns_limit_l_min         -8
_diffrn_reflns_number              33785
_diffrn_reflns_point_group_measured_fraction_full  0.987
_diffrn_reflns_point_group_measured_fraction_max  0.987
_diffrn_reflns_theta_full          67.679
_diffrn_reflns_theta_max           68.238
_diffrn_reflns_theta_min           3.712
_diffrn_ambient_temperature        298.00
_diffrn_detector_area_resol_mean   ?
_diffrn_measured_fraction_theta_full  1.000
_diffrn_measured_fraction_theta_max  1.000
_diffrn_measurement_device_type    'Bruker D8'
_diffrn_measurement_method         ?
_diffrn_radiation_type             CuK\a
_diffrn_radiation_wavelength       1.54178
_diffrn_source                     ?
_diffrn_source_current             1.1
_diffrn_source_power               0.05500000000000001
_diffrn_source_voltage             50.0
_reflns_Friedel_coverage           0.974
_reflns_Friedel_fraction_full      0.975
_reflns_Friedel_fraction_max       0.974
_reflns_number_gt                  2777
_reflns_number_total               2799
_reflns_special_details
;
 Reflections were merged by SHELXL according to the crystal
 class for the calculation of statistics and refinement.
 
 _reflns_Friedel_fraction is defined as the number of unique
 Friedel pairs measured divided by the number that would be
 possible theoretically, ignoring centric projections and
 systematic absences. Completness statistics refer to single and
 composite reflections containing twin component 1 only.
;
_reflns_threshold_expression       'I > 2\s(I)'
_computing_cell_refinement         'SAINT V8.41 (?, 2016)'
_computing_data_collection         ?
_computing_data_reduction          'SAINT V8.41 (?, 2016)'
_computing_molecular_graphics      'Olex2 1.5 (Dolomanov et al., 2009)'
_computing_publication_material    'Olex2 1.5 (Dolomanov et al., 2009)'
_computing_structure_refinement    'SHELXL 2018/3 (Sheldrick, 2015)'
_computing_structure_solution      'SHELXT 2018/2 (Sheldrick, 2018)'
_refine_diff_density_max           0.359
_refine_diff_density_min           -0.451
_refine_diff_density_rms           0.059
_refine_ls_abs_structure_details
;
 Refined as an inversion twin.
;
_refine_ls_abs_structure_Flack     0.15(2)
_refine_ls_extinction_coef         .
_refine_ls_extinction_method       none
_refine_ls_goodness_of_fit_ref     1.050
_refine_ls_hydrogen_treatment      constr
_refine_ls_matrix_type             full
_refine_ls_number_parameters       184
_refine_ls_number_reflns           2799
_refine_ls_number_restraints       1
_refine_ls_R_factor_all            0.0253
_refine_ls_R_factor_gt             0.0252
_refine_ls_restrained_S_all        1.050
_refine_ls_shift/su_max            0.001
_refine_ls_shift/su_mean           0.000
_refine_ls_structure_factor_coef   Fsqd
_refine_ls_weighting_details      
 'w=1/[\s^2^(Fo^2^)+(0.0448P)^2^+1.7349P] where P=(Fo^2^+2Fc^2^)/3'
_refine_ls_weighting_scheme        calc
_refine_ls_wR_factor_gt            0.0677
_refine_ls_wR_factor_ref           0.0678
_refine_special_details
;
 Refined as a 2-component inversion twin.
;
_olex2_refinement_description
;
1. Twinned data refinement
 Scales: 0.85(2)
 0.15(2)
2. Fixed Uiso
 At 1.2 times of:
  All C(H) groups, All C(H,H) groups, All N(H,H) groups
 At 1.5 times of:
  All C(H,H,H) groups
3.a Ternary CH refined with riding coordinates:
 C2(H2)
3.b Secondary CH2 refined with riding coordinates:
 C8(H8A,H8B), C10(H10A,H10B)
3.c Aromatic/amide H refined with riding coordinates:
 C3(H3), C13(H13), C14(H14), C15(H15), C16(H16)
3.d X=CH2 refined with riding coordinates:
 N1(H1A,H1B)
3.e Idealised Me refined as rotating group:
 C1(H1C,H1D,H1E), C9(H9A,H9B,H9C)
;
_atom_sites_solution_hydrogens     geom
_atom_sites_solution_primary       dual
_atom_sites_solution_secondary     ?
loop_
  _atom_site_label
  _atom_site_type_symbol
  _atom_site_fract_x
  _atom_site_fract_y
  _atom_site_fract_z
  _atom_site_U_iso_or_equiv
  _atom_site_adp_type
  _atom_site_occupancy
  _atom_site_site_symmetry_order
  _atom_site_calc_flag
  _atom_site_refinement_flags_posn
  _atom_site_refinement_flags_adp
  _atom_site_refinement_flags_occupancy
  _atom_site_disorder_assembly
  _atom_site_disorder_group
 Br1 Br 0.48283(2) 0.49905(2) -0.50725(5) 0.05785(15) Uani 1 1 d . . . . .
 O1 O 0.40194(11) 0.31058(12) 0.5189(4) 0.0432(5) Uani 1 1 d . . . . .
 O2 O 0.48826(11) 0.29790(12) 0.5782(3) 0.0440(5) Uani 1 1 d . . . . .
 N1 N 0.41238(15) 0.37676(17) 0.1620(4) 0.0454(7) Uani 1 1 d . . . . .
 H1A H 0.384387 0.358574 0.251092 0.055 Uiso 1 1 calc R U . . .
 H1B H 0.403787 0.393915 0.067346 0.055 Uiso 1 1 calc R U . . .
 C1 C 0.61191(19) 0.4067(3) 0.3982(7) 0.0695(12) Uani 1 1 d . . . . .
 H1C H 0.613285 0.447220 0.418662 0.104 Uiso 1 1 calc R U . . .
 H1D H 0.652862 0.414745 0.348964 0.104 Uiso 1 1 calc R U . . .
 H1E H 0.603308 0.383688 0.515862 0.104 Uiso 1 1 calc R U . . .
 C2 C 0.55814(16) 0.36594(17) 0.2563(5) 0.0440(7) Uani 1 1 d . . . . .
 H2 H 0.556293 0.324265 0.237581 0.053 Uiso 1 1 calc R U . . .
 C3 C 0.56864(17) 0.39928(17) 0.0696(5) 0.0489(8) Uani 1 1 d . . . . .
 H3 H 0.605614 0.412894 -0.003899 0.059 Uiso 1 1 calc R U . . .
 C4 C 0.51912(15) 0.40730(14) 0.0204(4) 0.0385(6) Uani 1 1 d . . . . .
 C5 C 0.46937(14) 0.37836(14) 0.1706(4) 0.0340(6) Uani 1 1 d . . . . .
 C6 C 0.49162(14) 0.35393(14) 0.3084(4) 0.0350(6) Uani 1 1 d . . . . .
 C7 C 0.45569(14) 0.31972(14) 0.4736(4) 0.0347(6) Uani 1 1 d . . . . .
 C8 C 0.45800(17) 0.26264(16) 0.7489(5) 0.0415(7) Uani 1 1 d . . . . .
 H8A H 0.416875 0.224230 0.720318 0.050 Uiso 1 1 calc R U . . .
 H8B H 0.450303 0.289584 0.835932 0.050 Uiso 1 1 calc R U . . .
 C9 C 0.5043(2) 0.2442(2) 0.8338(6) 0.0607(10) Uani 1 1 d . . . . .
 H9A H 0.511981 0.218160 0.745232 0.091 Uiso 1 1 calc R U . . .
 H9B H 0.486008 0.219860 0.947771 0.091 Uiso 1 1 calc R U . . .
 H9C H 0.544543 0.282671 0.862582 0.091 Uiso 1 1 calc R U . . .
 C10 C 0.51255(17) 0.43892(15) -0.1563(5) 0.0404(7) Uani 1 1 d . . . . .
 H10A H 0.467410 0.416261 -0.194917 0.049 Uiso 1 1 calc R U . . .
 H10B H 0.537429 0.433713 -0.256465 0.049 Uiso 1 1 calc R U . . .
 C11 C 0.53478(15) 0.51045(14) -0.1366(5) 0.0366(6) Uani 1 1 d . . . . .
 C12 C 0.52409(16) 0.54357(16) -0.2804(5) 0.0418(6) Uani 1 1 d . . . . .
 C13 C 0.5432(2) 0.60874(19) -0.2678(7) 0.0588(10) Uani 1 1 d . . . . .
 H13 H 0.535574 0.629556 -0.367414 0.071 Uiso 1 1 calc R U . . .
 C14 C 0.5735(2) 0.64212(19) -0.1070(8) 0.0697(13) Uani 1 1 d . . . . .
 H14 H 0.585737 0.685688 -0.095714 0.084 Uiso 1 1 calc R U . . .
 C15 C 0.5858(2) 0.6113(2) 0.0378(7) 0.0640(11) Uani 1 1 d . . . . .
 H15 H 0.607021 0.634403 0.146021 0.077 Uiso 1 1 calc R U . . .
 C16 C 0.56675(16) 0.54621(18) 0.0242(5) 0.0473(8) Uani 1 1 d . . . . .
 H16 H 0.575418 0.526038 0.123480 0.057 Uiso 1 1 calc R U . . .

loop_
  _atom_site_aniso_label
  _atom_site_aniso_U_11
  _atom_site_aniso_U_22
  _atom_site_aniso_U_33
  _atom_site_aniso_U_23
  _atom_site_aniso_U_13
  _atom_site_aniso_U_12
 Br1 0.0790(3) 0.0705(3) 0.0309(2) 0.00426(16) -0.00047(17) 0.0425(2)
 O1 0.0397(12) 0.0495(12) 0.0377(12) 0.0096(10) 0.0063(9) 0.0203(10)
 O2 0.0439(11) 0.0517(12) 0.0378(12) 0.0131(10) 0.0036(9) 0.0250(10)
 N1 0.0440(14) 0.0591(17) 0.0377(15) 0.0122(12) 0.0028(12) 0.0292(13)
 C1 0.0387(18) 0.086(3) 0.065(3) 0.011(2) -0.0047(18) 0.0168(19)
 C2 0.0400(16) 0.0491(17) 0.0450(19) 0.0065(14) 0.0053(13) 0.0238(14)
 C3 0.0445(17) 0.0572(19) 0.045(2) 0.0102(16) 0.0148(14) 0.0258(15)
 C4 0.0431(15) 0.0351(14) 0.0318(15) 0.0038(11) 0.0073(12) 0.0154(12)
 C5 0.0368(14) 0.0324(13) 0.0297(14) 0.0006(10) 0.0008(11) 0.0150(11)
 C6 0.0336(14) 0.0355(14) 0.0332(15) 0.0027(11) 0.0022(11) 0.0152(11)
 C7 0.0379(15) 0.0331(13) 0.0298(15) 0.0011(11) -0.0029(11) 0.0152(11)
 C8 0.0475(16) 0.0432(16) 0.0298(16) 0.0068(12) -0.0005(13) 0.0197(13)
 C9 0.070(2) 0.073(2) 0.047(2) 0.0125(19) -0.0053(18) 0.042(2)
 C10 0.0518(18) 0.0370(15) 0.0266(15) 0.0014(11) 0.0043(12) 0.0179(13)
 C11 0.0350(13) 0.0368(14) 0.0315(16) 0.0015(11) 0.0104(11) 0.0130(12)
 C12 0.0449(16) 0.0417(15) 0.0371(16) 0.0024(12) 0.0088(13) 0.0204(13)
 C13 0.062(2) 0.0443(18) 0.072(3) 0.0091(18) 0.0112(19) 0.0276(17)
 C14 0.061(2) 0.0365(18) 0.104(4) -0.009(2) 0.007(2) 0.0179(17)
 C15 0.051(2) 0.051(2) 0.073(3) -0.023(2) -0.0008(19) 0.0127(16)
 C16 0.0401(16) 0.0478(17) 0.0428(18) -0.0061(14) 0.0036(13) 0.0135(13)

_geom_special_details
;
 All esds (except the esd in the dihedral angle between two l.s. planes)
 are estimated using the full covariance matrix.  The cell esds are taken
 into account individually in the estimation of esds in distances, angles
 and torsion angles; correlations between esds in cell parameters are only
 used when they are defined by crystal symmetry.  An approximate (isotropic)
 treatment of cell esds is used for estimating esds involving l.s. planes.
;
loop_
  _geom_bond_atom_site_label_1
  _geom_bond_atom_site_label_2
  _geom_bond_distance
  _geom_bond_site_symmetry_2
  _geom_bond_publ_flag
 Br1 C12 1.902(4) . ?
 O1 C7 1.229(4) . ?
 O2 C7 1.349(4) . ?
 O2 C8 1.440(4) . ?
 N1 H1A 0.8600 . ?
 N1 H1B 0.8600 . ?
 N1 C5 1.340(4) . ?
 C1 H1C 0.9600 . ?
 C1 H1D 0.9600 . ?
 C1 H1E 0.9600 . ?
 C1 C2 1.531(5) . ?
 C2 H2 0.9800 . ?
 C2 C3 1.494(5) . ?
 C2 C6 1.508(4) . ?
 C3 H3 0.9300 . ?
 C3 C4 1.332(5) . ?
 C4 C5 1.479(4) . ?
 C4 C10 1.506(5) . ?
 C5 C6 1.369(4) . ?
 C6 C7 1.436(4) . ?
 C8 H8A 0.9700 . ?
 C8 H8B 0.9700 . ?
 C8 C9 1.501(5) . ?
 C9 H9A 0.9600 . ?
 C9 H9B 0.9600 . ?
 C9 H9C 0.9600 . ?
 C10 H10A 0.9700 . ?
 C10 H10B 0.9700 . ?
 C10 C11 1.516(4) . ?
 C11 C12 1.386(5) . ?
 C11 C16 1.395(5) . ?
 C12 C13 1.384(5) . ?
 C13 H13 0.9300 . ?
 C13 C14 1.367(7) . ?
 C14 H14 0.9300 . ?
 C14 C15 1.373(8) . ?
 C15 H15 0.9300 . ?
 C15 C16 1.384(6) . ?
 C16 H16 0.9300 . ?

loop_
  _geom_angle_atom_site_label_1
  _geom_angle_atom_site_label_2
  _geom_angle_atom_site_label_3
  _geom_angle
  _geom_angle_site_symmetry_1
  _geom_angle_site_symmetry_3
  _geom_angle_publ_flag
 C7 O2 C8 117.8(3) . . ?
 H1A N1 H1B 120.0 . . ?
 C5 N1 H1A 120.0 . . ?
 C5 N1 H1B 120.0 . . ?
 H1C C1 H1D 109.5 . . ?
 H1C C1 H1E 109.5 . . ?
 H1D C1 H1E 109.5 . . ?
 C2 C1 H1C 109.5 . . ?
 C2 C1 H1D 109.5 . . ?
 C2 C1 H1E 109.5 . . ?
 C1 C2 H2 109.3 . . ?
 C3 C2 C1 112.1(3) . . ?
 C3 C2 H2 109.3 . . ?
 C3 C2 C6 101.4(3) . . ?
 C6 C2 C1 115.2(3) . . ?
 C6 C2 H2 109.3 . . ?
 C2 C3 H3 123.8 . . ?
 C4 C3 C2 112.4(3) . . ?
 C4 C3 H3 123.8 . . ?
 C3 C4 C5 107.8(3) . . ?
 C3 C4 C10 127.5(3) . . ?
 C5 C4 C10 124.6(3) . . ?
 N1 C5 C4 123.0(3) . . ?
 N1 C5 C6 128.4(3) . . ?
 C6 C5 C4 108.5(3) . . ?
 C5 C6 C2 109.8(3) . . ?
 C5 C6 C7 124.9(3) . . ?
 C7 C6 C2 125.3(3) . . ?
 O1 C7 O2 122.5(3) . . ?
 O1 C7 C6 125.8(3) . . ?
 O2 C7 C6 111.7(3) . . ?
 O2 C8 H8A 110.5 . . ?
 O2 C8 H8B 110.5 . . ?
 O2 C8 C9 106.2(3) . . ?
 H8A C8 H8B 108.7 . . ?
 C9 C8 H8A 110.5 . . ?
 C9 C8 H8B 110.5 . . ?
 C8 C9 H9A 109.5 . . ?
 C8 C9 H9B 109.5 . . ?
 C8 C9 H9C 109.5 . . ?
 H9A C9 H9B 109.5 . . ?
 H9A C9 H9C 109.5 . . ?
 H9B C9 H9C 109.5 . . ?
 C4 C10 H10A 108.6 . . ?
 C4 C10 H10B 108.6 . . ?
 C4 C10 C11 114.8(3) . . ?
 H10A C10 H10B 107.5 . . ?
 C11 C10 H10A 108.6 . . ?
 C11 C10 H10B 108.6 . . ?
 C12 C11 C10 120.8(3) . . ?
 C12 C11 C16 116.7(3) . . ?
 C16 C11 C10 122.6(3) . . ?
 C11 C12 Br1 119.4(2) . . ?
 C13 C12 Br1 117.9(3) . . ?
 C13 C12 C11 122.6(4) . . ?
 C12 C13 H13 120.4 . . ?
 C14 C13 C12 119.2(4) . . ?
 C14 C13 H13 120.4 . . ?
 C13 C14 H14 120.0 . . ?
 C13 C14 C15 120.0(4) . . ?
 C15 C14 H14 120.0 . . ?
 C14 C15 H15 119.7 . . ?
 C14 C15 C16 120.6(4) . . ?
 C16 C15 H15 119.7 . . ?
 C11 C16 H16 119.6 . . ?
 C15 C16 C11 120.9(4) . . ?
 C15 C16 H16 119.6 . . ?

loop_
  _geom_torsion_atom_site_label_1
  _geom_torsion_atom_site_label_2
  _geom_torsion_atom_site_label_3
  _geom_torsion_atom_site_label_4
  _geom_torsion
  _geom_torsion_site_symmetry_1
  _geom_torsion_site_symmetry_2
  _geom_torsion_site_symmetry_3
  _geom_torsion_site_symmetry_4
  _geom_torsion_publ_flag
 Br1 C12 C13 C14 -179.5(3) . . . . ?
 N1 C5 C6 C2 178.9(3) . . . . ?
 N1 C5 C6 C7 1.3(5) . . . . ?
 C1 C2 C3 C4 -122.2(4) . . . . ?
 C1 C2 C6 C5 120.4(4) . . . . ?
 C1 C2 C6 C7 -62.0(5) . . . . ?
 C2 C3 C4 C5 -1.1(4) . . . . ?
 C2 C3 C4 C10 179.7(3) . . . . ?
 C2 C6 C7 O1 178.8(3) . . . . ?
 C2 C6 C7 O2 -1.1(4) . . . . ?
 C3 C2 C6 C5 -0.9(4) . . . . ?
 C3 C2 C6 C7 176.7(3) . . . . ?
 C3 C4 C5 N1 -178.2(3) . . . . ?
 C3 C4 C5 C6 0.5(4) . . . . ?
 C3 C4 C10 C11 -93.5(4) . . . . ?
 C4 C5 C6 C2 0.3(3) . . . . ?
 C4 C5 C6 C7 -177.3(3) . . . . ?
 C4 C10 C11 C12 -172.0(3) . . . . ?
 C4 C10 C11 C16 8.2(5) . . . . ?
 C5 C4 C10 C11 87.5(4) . . . . ?
 C5 C6 C7 O1 -3.9(5) . . . . ?
 C5 C6 C7 O2 176.2(3) . . . . ?
 C6 C2 C3 C4 1.3(4) . . . . ?
 C7 O2 C8 C9 179.5(3) . . . . ?
 C8 O2 C7 O1 0.0(4) . . . . ?
 C8 O2 C7 C6 179.9(3) . . . . ?
 C10 C4 C5 N1 1.0(5) . . . . ?
 C10 C4 C5 C6 179.7(3) . . . . ?
 C10 C11 C12 Br1 -1.5(4) . . . . ?
 C10 C11 C12 C13 179.6(3) . . . . ?
 C10 C11 C16 C15 -179.3(3) . . . . ?
 C11 C12 C13 C14 -0.5(6) . . . . ?
 C12 C11 C16 C15 0.8(5) . . . . ?
 C12 C13 C14 C15 1.3(7) . . . . ?
 C13 C14 C15 C16 -1.1(7) . . . . ?
 C14 C15 C16 C11 0.0(6) . . . . ?
 C16 C11 C12 Br1 178.4(2) . . . . ?
 C16 C11 C12 C13 -0.6(5) . . . . ?

_shelx_res_file
;
TITL bevilacqua051_ps_orlandi_a.res in R3
    bevilacqua051_ps_orlandi.res
    created by SHELXL-2018/3 at 09:06:13 on 10-Jul-2025
REM Old TITL Bevilacqua051_PS_Orlandi in R3
REM SHELXT solution in R3: R1 0.138, Rweak 0.050, Alpha 0.002
REM <I/s> 0.000 for 0 systematic absences, Orientation as input
REM Flack x = 0.213 ( 0.007 ) from 1368 Parsons' quotients
REM Formula found by SHELXT: C16 O3 Br
CELL 1.54178 23.8128 23.8128 7.0664 90 90 120
ZERR 9 0.0009 0.0009 0.0004 0 0 0
LATT -3
SYMM -Y,+X-Y,+Z
SYMM +Y-X,-X,+Z
SFAC C H Br N O
UNIT 144 162 9 9 18

L.S. 15
PLAN  4
SIZE 0.025 0.05 0.8
TEMP 0
CONF
BOND
list 4
MORE -1
BOND $H
fmap 2 53
acta
TWIN -1 0 0 0 -1 0 0 0 -1 2
REM <olex2.extras>
REM <HklSrc "%.\\Bevilacqua051_PS_Orlandi.hkl">
REM </olex2.extras>

WGHT    0.044800    1.734900
BASF   0.15056
FVAR       0.24556
BR1   3    0.482827    0.499051   -0.507246    11.00000    0.07903    0.07046 =
         0.03086    0.00426   -0.00047    0.04247
O1    5    0.401943    0.310584    0.518866    11.00000    0.03973    0.04950 =
         0.03771    0.00957    0.00631    0.02034
O2    5    0.488256    0.297901    0.578243    11.00000    0.04386    0.05167 =
         0.03779    0.01310    0.00361    0.02496
N1    4    0.412377    0.376758    0.161989    11.00000    0.04404    0.05913 =
         0.03767    0.01216    0.00281    0.02922
AFIX  93
H1A   2    0.384387    0.358574    0.251092    11.00000   -1.20000
H1B   2    0.403787    0.393915    0.067346    11.00000   -1.20000
AFIX   0
C1    1    0.611913    0.406699    0.398171    11.00000    0.03870    0.08587 =
         0.06482    0.01146   -0.00467    0.01677
AFIX 137
H1C   2    0.613285    0.447220    0.418662    11.00000   -1.50000
H1D   2    0.652862    0.414745    0.348964    11.00000   -1.50000
H1E   2    0.603308    0.383688    0.515862    11.00000   -1.50000
AFIX   0
C2    1    0.558138    0.365936    0.256256    11.00000    0.04001    0.04905 =
         0.04500    0.00649    0.00527    0.02377
AFIX  13
H2    2    0.556293    0.324265    0.237581    11.00000   -1.20000
AFIX   0
C3    1    0.568638    0.399275    0.069635    11.00000    0.04450    0.05717 =
         0.04537    0.01022    0.01481    0.02576
AFIX  43
H3    2    0.605614    0.412894   -0.003899    11.00000   -1.20000
AFIX   0
C4    1    0.519117    0.407296    0.020439    11.00000    0.04307    0.03514 =
         0.03183    0.00378    0.00730    0.01538
C5    1    0.469372    0.378360    0.170620    11.00000    0.03683    0.03237 =
         0.02965    0.00055    0.00081    0.01497
C6    1    0.491622    0.353934    0.308387    11.00000    0.03359    0.03550 =
         0.03323    0.00265    0.00224    0.01517
C7    1    0.455689    0.319717    0.473603    11.00000    0.03786    0.03309 =
         0.02978    0.00114   -0.00285    0.01523
C8    1    0.458004    0.262642    0.748927    11.00000    0.04753    0.04323 =
         0.02980    0.00678   -0.00053    0.01973
AFIX  23
H8A   2    0.416875    0.224230    0.720318    11.00000   -1.20000
H8B   2    0.450303    0.289584    0.835932    11.00000   -1.20000
AFIX   0
C9    1    0.504308    0.244168    0.833776    11.00000    0.07007    0.07317 =
         0.04698    0.01252   -0.00526    0.04188
AFIX 137
H9A   2    0.511981    0.218160    0.745232    11.00000   -1.50000
H9B   2    0.486008    0.219860    0.947771    11.00000   -1.50000
H9C   2    0.544543    0.282671    0.862582    11.00000   -1.50000
AFIX   0
C10   1    0.512547    0.438922   -0.156304    11.00000    0.05184    0.03704 =
         0.02661    0.00145    0.00430    0.01786
AFIX  23
H10A  2    0.467410    0.416261   -0.194917    11.00000   -1.20000
H10B  2    0.537429    0.433713   -0.256465    11.00000   -1.20000
AFIX   0
C11   1    0.534781    0.510448   -0.136562    11.00000    0.03496    0.03677 =
         0.03147    0.00153    0.01043    0.01296
C12   1    0.524085    0.543574   -0.280409    11.00000    0.04487    0.04167 =
         0.03707    0.00238    0.00879    0.02036
C13   1    0.543215    0.608742   -0.267755    11.00000    0.06153    0.04428 =
         0.07230    0.00906    0.01122    0.02764
AFIX  43
H13   2    0.535574    0.629556   -0.367414    11.00000   -1.20000
AFIX   0
C14   1    0.573472    0.642123   -0.106992    11.00000    0.06058    0.03650 =
         0.10361   -0.00916    0.00733    0.01792
AFIX  43
H14   2    0.585737    0.685688   -0.095714    11.00000   -1.20000
AFIX   0
C15   1    0.585752    0.611322    0.037813    11.00000    0.05056    0.05114 =
         0.07324   -0.02288   -0.00084    0.01268
AFIX  43
H15   2    0.607021    0.634403    0.146021    11.00000   -1.20000
AFIX   0
C16   1    0.566753    0.546211    0.024172    11.00000    0.04005    0.04782 =
         0.04277   -0.00614    0.00363    0.01350
AFIX  43
H16   2    0.575418    0.526038    0.123480    11.00000   -1.20000
AFIX   0
HKLF 4


REM  bevilacqua051_ps_orlandi_a.res in R3
REM wR2 = 0.0678, GooF = S = 1.050, Restrained GooF = 1.050 for all data
REM R1 = 0.0252 for 2777 Fo > 4sig(Fo) and 0.0253 for all 2799 data
REM 184 parameters refined using 1 restraints

END

WGHT      0.0447      1.7498

REM Highest difference peak  0.359,  deepest hole -0.451,  1-sigma level  0.059
Q1    1   0.4822  0.5018 -0.3873  11.00000  0.05    0.36
Q2    1   0.4828  0.5005 -0.6262  11.00000  0.05    0.34
Q3    1   0.5894  0.5776 -0.3513  11.00000  0.05    0.19
Q4    1   0.6570  0.7090 -0.0596  11.00000  0.05    0.19
;
_shelx_res_checksum                82357
_shelx_hkl_file
;
  -2   1   0 1945.91  120.09
   1   1   0 2104.79  120.49
  -1   2   0 1897.91  120.19
  -1  -1   0 2016.80  120.29
  -1   2   0 1783.22  119.09
   3   0   0 1842.62  114.49
   3   0   0 1944.71  116.59
  -3   3   0 1839.22  116.09
  -3   3   0 1719.53  114.39
   0  -3   0 1951.90  116.69
   0   3   0 1865.21  114.49
  -3   0   0 1884.81  116.19
  -3   0   0 1822.42  114.39
   0   3   0 1972.20  116.59
   2   2   0 3765.02  227.48
   2  -4   0 3333.37  224.78
  -4   2   0 3772.82  226.68
   2  -4   0 3501.95  227.18
  -2   4   0 4015.30  227.18
  -5   1   0   57.99    7.70
   4  -5   0   53.79    4.60
  -5   1   0   47.80    3.50
   1   4   0   46.80    3.60
   1   4   0   52.69    8.50
   1   4   0   44.30    3.30
   4  -5   0   42.20    3.70
   4  -5   0   43.00    9.80
   4  -5   0   42.90    3.50
  -5   1   0   43.60    3.30
  -1  -4   0   57.49    3.70
  -1  -4   0   50.99    3.60
  -4   5   0   54.99    3.60
  -1  -4   0   47.60    3.30
   5  -1   0   56.89    9.30
  -4   5   0   52.19    3.60
  -1  -4   0   52.59    8.30
   5  -1   0   50.39    3.80
  -1  -4   0   48.60    3.40
   5  -1   0   49.80    3.40
   5  -1   0   52.19    3.60
  -4   5   0   56.59    7.80
   1  -5   0 1854.71  116.99
   1  -5   0 1918.21  120.59
   4   1   0 1917.01  117.09
  -5   4   0 1887.71  119.39
  -5   4   0 1750.52  116.89
   4   1   0 2070.39  120.79
  -4  -1   0 1898.91  116.89
  -1   5   0 1965.20  120.19
  -1   5   0 1903.91  116.99
  -4  -1   0 1943.31  119.89
   3  -6   0 1450.55   95.29
   3   3   0 1468.85   91.09
  -6   3   0 1478.45   93.89
  -6   3   0 1379.76   90.99
   3  -6   0 1359.36   91.19
   3   3   0 1491.65   95.39
   6  -3   0 1643.64   95.59
   6  -3   0 1482.25   91.19
  -3   6   0 1476.05   91.09
  -3  -3   0 1480.05   91.09
  -3  -3   0 1594.64   94.69
  -3   6   0 1543.85   94.59
   6   0   0 1504.35   94.59
  -6   6   0 1614.94   97.09
   0  -6   0 1484.65   93.59
  -6   6   0 1519.55   93.39
   6   0   0 1529.85  104.99
   0  -6   0 1549.64   98.39
   0   6   0 1511.45   93.49
   6  -6   0 1518.15   98.89
   0   6   0 1540.35   97.99
   6  -6   0 1464.15   93.69
   2   5   0  341.47   22.60
   5  -7   0  343.57   23.00
   5  -7   0  339.67   29.60
   2   5   0  327.37   29.00
   2   5   0  367.96   22.90
  -7   2   0  349.47   22.60
  -7   2   0  355.06   22.50
  -7   2   0  391.56   27.40
  -7   2   0  349.47   22.90
  -7   2   0  379.76   22.80
   5  -7   0  332.87   23.00
   7  -2   0  416.96   22.80
   7  -2   0  432.06   31.60
  -2  -5   0  382.66   22.70
  -7   5   0  256.37   15.60
  -7   5   0  227.48   15.40
   2  -7   0  217.48   23.50
  -7   5   0  230.38   19.50
  -7   5   0  227.18   15.20
   2  -7   0  229.38   15.30
   2  -7   0  271.87   15.80
   5   2   0  225.08   15.20
   2  -7   0  219.48   15.20
   2  -7   0  217.08   15.50
   7  -5   0  235.98   15.50
  -5  -2   0  259.87   15.40
   7  -5   0  280.67   18.90
  -2   7   0  257.07   15.50
   7  -5   0  248.08   15.60
   7  -5   0  253.17   23.70
  -5  -2   0  242.08   15.20
  -5  -2   0  237.28   15.40
  -2   7   0  259.47   21.10
  -5  -2   0  234.08   15.20
  -5  -2   0  233.48   15.40
  -8   1   0  269.47   17.80
  -8   1   0  285.27   18.00
   1   7   0  271.27   18.70
   7  -8   0  228.98   28.40
  -8   1   0  310.67   18.40
  -8   1   0  269.37   18.10
  -8   1   0  281.27   18.20
   1   7   0  300.67   17.90
  -8   1   0  275.17   23.80
   1   7   0  267.87   18.40
   7  -8   0  248.28   18.50
  -1  -7   0  277.67   18.40
  -1  -7   0  282.27   25.60
  -1  -7   0  290.97   18.00
   8  -1   0  292.67   18.60
  -1  -7   0  302.47   18.00
  -7   8   0  275.57   18.10
  -7   8   0  296.07   22.90
   8  -1   0  260.27   18.70
   8  -1   0  306.37   18.50
  -7   8   0  278.97   18.20
  -1  -7   0  309.57   18.50
  -7   8   0  310.57   18.20
   8  -1   0  294.67   18.40
   8  -1   0  326.97   29.10
   8  -1   0  284.67   18.10
   4  -8   0 4274.97  273.77
   4  -8   0 4538.35  279.27
   4   4   0 4991.40  273.77
  -8   4   0 4772.72  277.77
  -8   4   0 4469.55  273.47
   8  -4   0 4421.76  273.77
  -4  -4   0 4092.99  274.37
   8  -4   0 4590.04  279.57
  -4   8   0 4560.94  278.17
  -4   8   0 4156.28  273.47
  -4  -4   0 4292.57  284.77
   1  -8   0  954.70   66.29
   7   1   0  881.11   59.49
  -8   7   0  932.91   59.49
   7   1   0  968.80   59.99
  -8   7   0  937.21   63.79
   7   1   0 1089.59   68.49
   1  -8   0  911.31   59.79
   8  -7   0  887.11   59.99
   8  -7   0  939.51   59.89
  -7  -1   0 1048.80   65.19
  -1   8   0 1036.30   60.69
  -1   8   0 1106.59   73.89
   8  -7   0  956.60   67.59
  -7  -1   0 1005.40   59.69
   3   6   0  738.23   49.80
   6  -9   0  693.63   42.40
   3   6   0  642.34   41.90
   3   6   0  690.93   42.20
  -9   3   0  718.63   42.10
   6  -9   0  742.53   51.49
  -9   3   0  742.13   47.80
  -6   9   0  667.93   42.10
  -6   9   0  674.53   42.00
  -3  -6   0  594.24   41.80
  -3  -6   0  602.34   42.10
  -3  -6   0  651.33   47.80
   9  -3   0  718.33   51.89
   9  -3   0  665.63   42.40
  -6   9   0  706.33   47.40
  -3  -6   0  679.13   41.70
   3  -9   0  196.38   12.50
   3  -9   0  222.28   26.10
  -9   6   0  178.98   12.00
  -9   6   0  186.58   11.90
  -9   6   0  174.98   12.20
   6   3   0  203.88   24.10
   3  -9   0  172.18   11.80
   6   3   0  169.38   11.90
   6   3   0  191.28   12.50
  -9   6   0  185.78   17.40
  -9   6   0  162.18   11.90
   3  -9   0  199.68   12.20
   3  -9   0  196.98   11.90
  -3   9   0  174.58   12.10
  -6  -3   0  169.28   12.10
  -6  -3   0  166.58   18.20
  -6  -3   0  188.68   11.90
  -3   9   0  173.28   19.30
  -3   9   0  194.58   11.80
   9  -6   0  171.58   24.50
  -6  -3   0  187.58   11.70
  -3   9   0  197.18   12.20
  -6  -3   0  189.78   12.10
   9   0   0 2111.19  126.09
  -9   9   0 2185.18  131.19
   9   0   0 2164.08  135.39
  -9   9   0 2033.60  125.49
   0  -9   0 2074.79  143.29
   0   9   0 1901.51  125.59
  -9   0   0 2085.39  125.59
  -9   0   0 2083.59  131.69
   0   9   0 1944.21  132.29
   9  -9   0 1987.90  134.79
   9  -9   0 1927.61  125.89
   8 -10   0  928.11   75.59
 -10   2   0 1038.70   62.99
   2   8   0  959.80   63.19
   8 -10   0  984.00   63.49
   2   8   0 1032.30   71.09
 -10   2   0 1058.09   69.49
  10  -2   0 1021.40   63.59
  -2  -8   0 1072.89   70.89
  10  -2   0 1056.99   75.19
  -2  -8   0  998.60   63.29
  -8  10   0 1057.69   69.09
  -8  10   0 1022.10   62.99
   5   5   0  390.66   23.00
 -10   5   0  371.06   22.10
 -10   5   0  379.76   23.80
 -10   5   0  377.06   28.90
   5 -10   0  390.26   22.40
   5   5   0  382.96   35.50
 -10   5   0  378.76   22.50
   5 -10   0  424.06   35.40
   5   5   0  386.86   22.10
 -10   5   0  364.76   22.40
   5 -10   0  382.26   23.10
  -5  10   0  337.57   22.60
  -5  -5   0  326.77   22.40
  -5  10   0  372.76   22.30
  -5  10   0  332.57   22.50
  10  -5   0  313.17   23.60
  -5  -5   0  331.57   22.40
  10  -5   0  318.57   22.80
  -5  10   0  311.47   22.90
  -5  10   0  344.57   28.70
  -5  -5   0  358.76   22.30
  10  -5   0  336.27   23.10
  10  -5   0  336.97   37.40
  -5  -5   0  396.06   22.40
  -5  -5   0  330.37   22.60
  -5  -5   0  325.37   30.30
  -5  -5   0  347.27   22.10
  -5  -5   0  318.17   22.30
 -10   8   0 1104.29   71.69
 -10   8   0 1063.09   65.89
   8   2   0 1114.49   66.49
   8   2   0 1195.88   77.29
   2 -10   0 1058.89   66.29
   2 -10   0 1089.69   75.19
  -2  10   0  993.30   72.39
  10  -8   0  997.40   66.39
  10  -8   0 1063.29   79.79
  -8  -2   0 1110.69   72.59
  -2  10   0  999.10   65.99
  -8  -2   0 1067.49   65.99
   1  10   0  361.96   33.30
 -11   1   0  355.46   22.40
  10 -11   0  335.57   22.70
 -11   1   0  335.87   21.80
  10 -11   0  364.76   23.80
  10 -11   0  474.95   53.69
 -11   1   0  393.76   23.10
   1  10   0  357.76   22.90
  10 -11   0  350.66   23.20
 -11   1   0  348.57   22.80
 -11   1   0  358.26   22.10
   1  10   0  372.06   22.70
 -11   1   0  396.86   22.50
 -11   1   0  373.46   22.00
 -11   1   0  394.66   34.10
  -1 -10   0  340.27   22.30
  11  -1   0  341.57   23.20
  -1 -10   0  343.77   22.70
 -10  11   0  364.16   22.70
 -10  11   0  335.47   31.90
  -1 -10   0  345.07   23.00
  -1 -10   0  379.36   35.50
 -10  11   0  315.67   23.10
  11  -1   0  338.57   23.70
  -1 -10   0  325.87   23.00
  11  -1   0  370.16   25.00
  11  -1   0  429.16   47.00
  -1 -10   0  344.47   22.40
  -1 -10   0  331.87   22.40
 -10  11   0  333.67   22.60
   4   7   0  521.25   29.70
   7 -11   0  508.85   29.90
   4   7   0  546.95   42.40
 -11   4   0  526.15   37.00
   7 -11   0  504.15   29.90
   7 -11   0  427.66   44.20
 -11   4   0  517.95   29.10
 -11   4   0  506.95   29.30
 -11   4   0  458.45   29.20
  -4  -7   0  452.95   29.00
  -4  -7   0  454.95   28.90
  -4  -7   0  415.96   29.40
  -4  -7   0  448.86   28.70
  -4  -7   0  478.65   39.10
  11  -4   0  416.56   53.49
  11  -4   0  458.45   30.80
  -4  -7   0  421.36   29.50
  -7  11   0  450.35   29.20
  -7  11   0  490.85   36.20
  -4  -7   0  422.46   28.90
  -4  -7   0  422.26   29.10
  11  -4   0  436.26   30.60
  -4  -7   0  428.26   29.20
  -7  11   0  469.95   29.30
  -7  11   0  431.26   29.20
 -11   7   0 2144.39  129.29
   7   4   0 2358.16  139.99
   7   4   0 2262.57  129.99
 -11   7   0 2251.27  135.69
   4 -11   0 2144.99  139.29
   4 -11   0 2029.10  129.79
  -7  -4   0 2069.19  136.29
  -4  11   0 1982.30  129.39
  -7  -4   0 2013.90  129.49
  11  -7   0 2024.10  129.89
  -4  11   0 1958.20  135.99
  11  -7   0 2063.29  142.39
 -11  10   0    4.60    1.30
  10   1   0    4.20    1.20
  10   1   0    5.50    2.10
  10   1   0    6.20    1.80
  10   1   0    5.20    0.80
   1 -11   0    3.90    0.90
   1 -11   0    6.60    1.30
   1 -11   0    4.00    1.10
   1 -11   0   27.80   19.90
   1 -11   0    5.60    1.10
   1 -11   0    3.10    1.10
   1 -11   0   -0.10    2.50
 -11  10   0    1.60    8.80
 -11  10   0    5.00    0.90
  10   1   0    5.70    2.70
 -11  10   0    4.40    1.20
  10   1   0    6.70    3.80
  10   1   0    6.50    1.80
   1 -11   0    7.60    1.90
 -11  10   0    5.10    1.50
 -11  10   0    4.50    1.30
  10   1   0  -15.80   28.40
  -1  11   0    3.80    1.90
  -1  11   0    3.40    1.20
 -10  -1   0   -8.20   10.60
 -10  -1   0    3.30    1.30
  11 -10   0    2.90    1.90
  11 -10   0    4.20    1.40
  11 -10   0  -85.39   52.19
  -1  11   0    7.80    2.50
  -1  11   0    6.30    1.70
  11 -10   0    5.80    1.70
 -10  -1   0    6.80    1.40
  11 -10   0    1.50    5.50
  -1  11   0    4.30    1.40
 -10  -1   0    2.60    0.90
 -10  -1   0    3.50    0.80
 -10  -1   0    4.90    1.10
 -10  -1   0    4.00    0.80
  -1  11   0    6.40    1.30
  -1  11   0   -4.20   13.50
 -10  -1   0    4.00    1.60
 -10  -1   0    4.90    1.30
  11 -10   0    4.00    1.40
   3   9   0   15.90    2.50
   3   9   0    9.00    2.60
   9 -12   0   14.30    1.80
   9 -12   0   16.70    2.20
   9 -12   0   72.39   30.00
 -12   3   0   17.80    1.50
 -12   3   0   16.60    1.90
 -12   3   0   26.80   10.90
   9 -12   0   14.00    4.20
 -12   3   0   14.50    2.10
 -12   3   0   14.90    1.90
   3   9   0   17.00    1.60
   3   9   0   22.00   16.20
   3   9   0   21.90    4.10
 -12   3   0   14.10    1.60
   9 -12   0   14.60    2.50
 -12   3   0   15.80    2.40
  -3  -9   0   15.00    1.60
  -9  12   0   13.50    1.70
  12  -3   0   49.90   38.30
  -9  12   0    5.60    9.70
  -3  -9   0   13.70    2.70
  -9  12   0   15.10    2.10
  -9  12   0   20.10    2.60
  -3  -9   0   13.90    1.90
  -3  -9   0   12.30    1.70
  -3  -9   0   12.40    1.90
  -3  -9   0   15.70    1.80
  -3  -9   0   13.30    2.30
  -9  12   0   15.80    2.10
  12  -3   0    4.20    4.80
  12  -3   0   17.00    4.00
  12  -3   0   11.10    2.30
  -9  12   0   11.90    2.10
  12  -3   0   16.80    2.90
  -3  -9   0   15.80   14.70
  -3  -9   0   13.20    1.60
   6 -12   0  590.14   39.20
   6   6   0  639.64   39.20
   6 -12   0  604.94   38.70
 -12   6   0  596.54   38.60
 -12   6   0  607.64   38.40
   6   6   0  635.84   38.10
   6 -12   0  674.53   39.40
   6 -12   0  633.44   38.50
 -12   6   0  573.44   53.89
   6 -12   0  551.64   57.39
   6   6   0  662.93   53.99
 -12   6   0  629.84   39.80
  -6  -6   0  654.63   38.50
  -6  12   0  626.24   46.90
  12  -6   0  774.02   77.09
  -6  -6   0  610.84   38.50
  12  -6   0  587.14   39.10
  -6  12   0  589.24   38.70
  -6  -6   0  628.54   48.40
  -6  -6   0  580.44   38.80
  -6  12   0  599.04   38.60
  12  -6   0  637.54   40.80
  -6  -6   0  624.64   38.40
  -6  -6   0  563.84   38.90
  -6  -6   0  618.24   38.10
  -6  -6   0  614.44   38.60
  12  -6   0  536.55   39.90
  -6  12   0  674.73   38.80
   3 -12   0  281.47   18.10
   9   3   0  299.37   20.10
 -12   9   0  276.57   18.20
   9   3   0  257.37   18.10
   3 -12   0  284.87   18.20
   9   3   0  261.27   17.70
 -12   9   0  281.87   18.30
   9   3   0  304.87   19.10
   9   3   0  272.87   18.70
 -12   9   0  287.77   18.70
 -12   9   0  302.17   26.80
   9   3   0  298.67   19.40
   9   3   0  323.77   38.20
   3 -12   0  273.17   19.00
   3 -12   0  286.57   36.90
   3 -12   0  266.07   17.90
 -12   9   0  290.27   18.30
 -12   9   0  290.47   18.20
   3 -12   0  266.87   18.40
   3 -12   0  291.07   18.50
  12  -9   0  227.38   47.80
  -3  12   0  290.77   18.60
  -3  12   0  307.67   19.00
  -9  -3   0  279.07   18.50
  -9  -3   0  307.67   28.10
  -3  12   0  301.07   28.60
  -9  -3   0  264.67   17.80
  -9  -3   0  296.77   19.00
  -3  12   0  315.37   18.60
  12  -9   0  252.57   19.90
  -3  12   0  256.27   18.50
  -9  -3   0  289.47   18.50
  -9  -3   0  283.47   18.20
  -9  -3   0  257.57   18.10
 -12  12   0  357.06   21.80
   0 -12   0  315.27   22.50
 -12  12   0  364.46   21.90
  12   0   0  316.77   22.50
   0 -12   0  349.57   21.50
  12   0   0  338.47   23.80
   0 -12   0  330.97   21.60
 -12  12   0  331.47   21.70
 -12  12   0  326.67   21.70
 -12  12   0  336.57   21.20
  12   0   0  407.36   56.39
   0 -12   0  321.27   22.40
   0 -12   0  307.27   37.70
  12   0   0  332.87   24.50
 -12  12   0  339.17   30.70
   0 -12   0  327.47   21.60
   0 -12   0  308.17   21.30
   0 -12   0  320.57   21.80
  12 -12   0  335.77   22.60
   0  12   0  344.17   21.90
 -12   0   0  359.36   22.10
   0  12   0  331.37   23.20
 -12   0   0  381.06   22.10
   0  12   0  376.26   39.70
 -12   0   0  328.47   21.20
 -12   0   0  324.17   21.50
 -12   0   0  395.16   34.00
  11 -13   0  245.58   18.10
  11 -13   0  261.07   17.60
  11 -13   0  264.47   18.70
 -13   2   0  274.07   18.20
 -13   2   0  297.57   30.00
 -13   2   0  234.98   17.60
 -13   2   0  254.77   18.10
   2  11   0  302.07   18.00
 -13   2   0  268.07   17.70
   2  11   0  290.77   20.50
 -13   2   0  300.37   18.40
   2  11   0  283.47   18.60
   2  11   0  215.58   31.10
  -2 -11   0  279.97   18.70
 -11  13   0  281.87   18.10
  13  -2   0  248.58   18.70
  -2 -11   0  291.17   34.80
  -2 -11   0  285.17   17.40
  -2 -11   0  260.37   17.50
  -2 -11   0  289.77   17.90
 -11  13   0  277.97   18.00
  -2 -11   0  281.67   18.70
  13  -2   0  282.27   20.70
  -2 -11   0  277.77   18.10
 -11  13   0  311.37   28.60
  -2 -11   0  294.07   17.90
   8 -13   0 1692.83  117.49
   5   8   0 1680.33  111.49
   5   8   0 1651.13   98.99
 -13   5   0 1595.74   98.49
 -13   5   0 1642.24  106.59
   8 -13   0 1579.64   99.29
  -5  -8   0 1476.75   98.79
  -8  13   0 1640.04  106.79
  -8  13   0 1590.34   98.59
  -5  -8   0 1460.95  107.19
 -13   8   0  180.88   12.50
 -13   8   0  209.38   13.30
   8   5   0  188.38   12.20
   5 -13   0  195.18   12.60
 -13   8   0  195.68   12.80
   5 -13   0  217.08   13.70
   5 -13   0  185.08   14.20
   8   5   0  182.38   13.80
   8   5   0  217.08   15.10
 -13   8   0  199.98   12.80
   8   5   0  200.38   12.70
   5 -13   0  191.58   12.40
   5 -13   0  153.68   32.80
   5 -13   0  185.58   12.60
   5 -13   0  181.38   12.80
 -13   8   0  188.38   22.10
   8   5   0  217.58   13.70
   8   5   0  218.38   33.10
  -8  -5   0  174.28   13.00
  -5  13   0  207.18   13.10
  -5  13   0  209.78   12.90
  -5  13   0  157.88   22.60
  -8  -5   0  169.68   12.70
  -8  -5   0  180.68   12.60
  -5  13   0  166.58   12.90
  -8  -5   0  181.78   12.60
  -8  -5   0  179.58   12.20
  -8  -5   0  198.68   12.60
  -5  13   0  211.58   13.00
  -8  -5   0  167.38   12.50
  -5  13   0  191.68   12.40
  13  -8   0  164.48   13.90
  13  -8   0  162.58   13.20
  -8  -5   0  182.68   12.80
  -8  -5   0  194.68   24.00
   2 -13   0  242.78   36.50
   2 -13   0  197.58   14.60
 -13  11   0  191.38   13.90
  11   2   0  229.88   15.00
   2 -13   0  203.68   13.90
   2 -13   0  186.38   15.10
  11   2   0  268.37   68.69
 -13  11   0  218.38   14.10
  11   2   0  189.08   19.40
 -13  11   0  232.58   24.40
  11   2   0  197.78   16.70
  11   2   0  192.28   13.30
   2 -13   0  219.58   13.70
   2 -13   0  193.08   13.80
 -13  11   0  192.38   14.00
 -13  11   0  217.98   14.60
  11   2   0  186.08   13.40
   2 -13   0  201.08   14.10
  -2  13   0  238.78   14.70
 -11  -2   0  238.98   26.10
  13 -11   0  235.08   14.90
 -11  -2   0  235.38   13.60
 -11  -2   0  226.18   14.50
  -2  13   0  209.68   28.00
  13 -11   0  213.38   14.90
 -11  -2   0  223.08   13.90
 -14   1   0    1.10    0.80
  13 -14   0    1.60    1.30
   1  13   0   -8.40   19.90
 -14   1   0   16.50   15.20
   1  13   0    2.30    1.50
 -14   1   0    1.80    1.30
   1  13   0    3.20    1.40
   1  13   0    0.90    0.60
   1  13   0    4.20    2.90
 -14   1   0    1.00    0.90
   1  13   0    0.80    0.80
  13 -14   0    2.00    1.00
 -14   1   0    1.40    0.90
   1  13   0    2.30    1.10
 -14   1   0    1.00    1.00
  13 -14   0    0.60    1.20
  13 -14   0    0.80    0.90
 -14   1   0    2.10    1.00
   1  13   0    2.70    1.10
 -14   1   0    1.10    1.80
  13 -14   0    0.70    0.70
   1  13   0    3.20    2.50
  -1 -13   0    0.40    0.60
 -13  14   0    0.80    1.10
  14  -1   0   -0.80    1.40
  14  -1   0   -0.50    1.10
 -13  14   0   -0.10    1.50
  -1 -13   0    2.40    2.30
 -13  14   0    0.30    0.80
 -13  14   0    1.30    1.00
  -1 -13   0    5.40   43.30
 -13  14   0    0.60   11.80
  14  -1   0    0.10    3.70
  14  -1   0    0.40    1.50
 -13  14   0    0.10    1.90
  -1 -13   0   -0.10    0.80
  -1 -13   0    1.40    0.80
  -1 -13   0    0.80    0.90
 -13  14   0   -0.10    0.50
  -1 -13   0    2.90    1.10
 -13  14   0    0.20    1.30
  -1 -13   0    0.20    0.80
 -13  14   0    1.00    0.90
 -13  14   0    0.10    0.70
  14  -1   0    2.10    1.20
   4  10   0  232.08   19.00
   4  10   0  260.07   16.60
 -14   4   0  222.58   16.70
 -14   4   0  238.88   16.80
 -14   4   0  215.38   27.20
 -14   4   0  230.68   16.40
 -14   4   0  258.17   17.10
   4  10   0  232.38   17.40
  10 -14   0  249.58   17.60
  10 -14   0  255.57   16.40
  10 -14   0  225.68   16.60
  10 -14   0  219.58   16.80
   4  10   0  209.48   32.40
   4  10   0  247.98   17.40
 -10  14   0  262.07   16.90
  -4 -10   0  287.27   33.80
 -10  14   0  282.47   28.50
  -4 -10   0  254.27   16.30
  -4 -10   0  281.47   16.90
  14  -4   0  238.28   17.50
  -4 -10   0  284.77   16.70
  14  -4   0  251.77   19.30
  -4 -10   0  270.87   16.50
  -4 -10   0  267.27   17.60
 -10  14   0  276.67   16.90
  -4 -10   0  258.97   16.90
  -4 -10   0  271.67   16.90
  -4 -10   0  257.87   17.40
  -4 -10   0  283.27   16.20
   7 -14   0  404.66   27.40
   7 -14   0  406.76   27.30
 -14   7   0  406.16   27.50
   7   7   0  458.85   30.10
   7   7   0  486.05   28.50
   7   7   0  440.76   27.40
 -14   7   0  429.96   27.60
 -14   7   0  425.06   37.00
   7   7   0  435.66   27.00
   7 -14   0  447.96   28.50
   7 -14   0  430.76   27.20
   7 -14   0  469.95   53.99
 -14   7   0  468.45   28.10
   7 -14   0  423.56   28.80
  -7  -7   0  428.26   27.00
  -7  -7   0  427.86   27.00
  -7  -7   0  383.46   27.90
  -7  14   0  408.86   27.70
  -7  -7   0  416.26   27.40
  -7  -7   0  432.16   27.40
  14  -7   0  393.36   28.30
  -7  -7   0  394.06   29.30
  -7  14   0  440.76   38.40
  -7  -7   0  448.46   27.40
  -7  14   0  453.75   27.20
  -7  14   0  446.66   27.80
  -7  14   0  463.95   27.40
  -7  -7   0  414.06   27.60
   4 -14   0  232.88   15.80
  10   4   0  244.28   42.80
 -14  10   0  246.88   15.80
   4 -14   0  229.68   15.30
 -14  10   0  200.58   25.70
  10   4   0  242.68   15.10
 -14  10   0  264.07   16.30
 -14  10   0  245.18   15.70
  10   4   0  238.58   17.30
  10   4   0  217.78   16.10
  10   4   0  239.58   17.90
   4 -14   0  237.58   16.30
   4 -14   0  235.78   39.20
   4 -14   0  232.78   15.50
   4 -14   0  243.48   16.90
 -14  10   0  229.58   15.50
   4 -14   0  233.68   17.20
  10   4   0  267.27   16.80
  -4  14   0  238.78   16.40
 -10  -4   0  235.38   16.00
  14 -10   0  223.28   16.60
  -4  14   0  247.88   15.30
 -10  -4   0  233.28   17.30
 -10  -4   0  235.68   15.80
  -4  14   0  224.08   16.00
 -10  -4   0  219.38   15.10
 -10  -4   0  238.18   15.60
  -4  14   0  226.18   15.40
 -10  -4   0  229.58   15.50
  -4  14   0  243.48   15.80
  -4  14   0  237.58   16.00
 -10  -4   0  255.17   28.90
 -10  -4   0  241.98   15.50
 -10  -4   0  203.88   15.90
  -4  14   0  209.98   28.40
  13   1   0  180.08   12.80
 -14  13   0  190.28   11.80
 -14  13   0  161.78   11.10
 -14  13   0  141.09   21.40
   1 -14   0  164.08   10.90
   1 -14   0  184.88   13.40
   1 -14   0  188.98   35.10
   1 -14   0  161.88   12.20
   1 -14   0  186.18   11.60
   1 -14   0  172.08   11.80
  13   1   0  178.48   15.20
   1 -14   0  177.58   11.60
 -14  13   0  170.48   11.60
  13   1   0  147.99   12.10
  13   1   0  167.18   11.00
 -13  -1   0  208.48   27.50
 -13  -1   0  179.48   12.00
 -13  -1   0  149.19   10.70
 -13  -1   0  164.18   11.60
 -13  -1   0  149.59   10.90
 -13  -1   0  172.88   12.10
  -1  14   0  172.38   11.10
  -1  14   0  172.58   28.60
  -1  14   0  165.78   11.20
 -13  -1   0  166.68   11.00
  -1  14   0  173.78   12.20
  -1  14   0  167.98   12.40
  14 -13   0  145.09   10.80
   3  12   0  332.07   44.90
   3  12   0  419.46   28.20
   3  12   0  422.66   24.30
 -15   3   0  358.26   24.20
   3  12   0  411.26   24.80
 -15   3   0  378.56   24.90
   3  12   0  354.96   25.90
   3  12   0  401.16   26.00
  12 -15   0  416.76   24.90
   3  12   0  426.76   24.70
  12 -15   0  377.76   26.20
 -15   3   0  376.76   25.30
  12 -15   0  375.06   25.20
   3  12   0  414.96   24.90
 -15   3   0  421.16   38.20
  -3 -12   0  380.96   24.30
 -12  15   0  370.56   24.20
  -3 -12   0  382.66   26.00
 -12  15   0  365.36   24.30
  -3 -12   0  384.96   24.40
  -3 -12   0  395.96   25.10
  -3 -12   0  385.56   26.00
  15  -3   0  348.67   26.10
  -3 -12   0  379.36   24.70
  -3 -12   0  381.86   24.80
  -3 -12   0  392.66   24.60
  -3 -12   0  380.86   25.20
  -3 -12   0  365.56   25.30
 -12  15   0  391.96   37.00
  -3 -12   0  407.96   24.60
 -12  15   0  415.56   25.90
  -3 -12   0  371.36   45.60
  15  -3   0  369.06   28.50
 -12  15   0  403.86   25.30
   6   9   0  297.07   21.10
 -15   6   0  328.07   20.00
 -15   6   0  356.86   33.20
   9 -15   0  345.27   19.60
   9 -15   0  352.66   21.40
   9 -15   0  320.97   20.20
   6   9   0  345.47   23.20
   6   9   0  255.67   38.50
   9 -15   0  298.07   19.40
 -15   6   0  330.27   20.30
   6   9   0  353.26   20.10
 -15   6   0  307.77   19.30
   9 -15   0  296.87   20.30
 -15   6   0  318.37   20.40
  -6  -9   0  307.27   19.60
  -9  15   0  300.37   20.30
  -9  15   0  353.86   20.10
  -6  -9   0  267.37   36.10
  -9  15   0  283.47   20.30
  -6  -9   0  294.27   19.90
  -6  -9   0  283.07   19.40
  -9  15   0  352.86   20.50
  -6  -9   0  301.87   20.00
  -9  15   0  312.07   19.80
  15  -6   0  281.87   19.80
  -9  15   0  306.17   32.10
  -9  15   0  285.27   19.30
  -6  -9   0  274.17   20.10
  -6  -9   0  300.67   20.10
  -6  -9   0  279.37   20.70
  -6  -9   0  289.17   19.60
  -6  -9   0  308.17   19.70
  15  -6   0  281.07   21.10
  -6  -9   0  271.57   20.60
   9   6   0  732.93   42.60
   9   6   0  718.73   44.40
   6 -15   0  640.94   41.30
 -15   9   0  688.13   52.19
 -15   9   0  665.33   41.50
 -15   9   0  608.44   40.50
 -15   9   0  701.33   41.50
 -15   9   0  643.74   41.20
   6 -15   0  633.14   41.00
   9   6   0  644.64   42.00
   9   6   0  659.33   42.70
   9   6   0  591.14   40.80
   9   6   0  692.13   40.80
   6 -15   0  578.34   70.59
   6 -15   0  598.04   40.60
   6 -15   0  631.74   42.70
   9   6   0  577.94   70.09
   6 -15   0  608.64   41.50
   6 -15   0  660.33   41.30
   6 -15   0  639.84   40.70
  -6  15   0  702.23   42.40
  -9  -6   0  700.23   56.19
  -6  15   0  659.63   40.60
  -6  15   0  704.53   53.39
  15  -9   0  609.54   42.40
  -9  -6   0  633.54   40.70
  -9  -6   0  688.23   40.90
  -9  -6   0  668.83   41.60
  -9  -6   0  691.93   41.90
  -9  -6   0  611.44   40.60
  -9  -6   0  691.53   41.30
  -9  -6   0  639.74   42.00
  -6  15   0  651.83   41.70
  -9  -6   0  691.93   41.40
  -9  -6   0  631.74   40.60
  -9  -6   0  714.53   41.70
  15  -9   0  649.74   43.10
  12   3   0   86.69   10.10
   3 -15   0   86.39    6.60
   3 -15   0   88.39    7.60
   3 -15   0   76.89    6.20
   3 -15   0   88.49    9.10
 -15  12   0   86.19    6.90
 -15  12   0   76.69    5.70
  12   3   0   85.09    6.00
   3 -15   0  123.39   39.10
  12   3   0   94.29    6.00
 -15  12   0   92.09    6.70
  12   3   0   73.39    7.20
   3 -15   0   81.39    5.90
   3 -15   0   84.19    5.90
   3 -15   0   85.79    6.60
 -15  12   0   80.59    6.50
   3 -15   0   78.19    5.90
 -15  12   0   98.89    7.10
   3 -15   0   86.79    6.80
 -15  12   0   95.99   17.20
  -3  15   0   85.19    6.40
 -12  -3   0   97.39    7.60
  15 -12   0   73.69    6.00
  15 -12   0   75.99    7.50
 -12  -3   0   86.99    6.10
  -3  15   0   85.19    7.40
 -12  -3   0   95.69    6.60
 -12  -3   0   95.29    6.60
 -12  -3   0   97.59    7.30
  -3  15   0   89.59    5.90
 -12  -3   0   92.69    5.90
  15 -12   0   94.09    7.50
  -3  15   0   92.49    7.00
  -3  15   0   88.39    7.70
 -12  -3   0   82.69    5.90
 -12  -3   0  110.09   23.40
  -3  15   0   91.69   21.10
  15   0   0  300.17   22.30
   0 -15   0  307.57   20.20
   0 -15   0  332.77   21.30
 -15  15   0  357.36   21.20
   0 -15   0  333.07   21.00
 -15  15   0  318.17   21.10
   0 -15   0  280.37   23.50
   0 -15   0  320.97   20.50
   0 -15   0  316.57   22.00
  15   0   0  324.77   20.40
   0 -15   0  346.77   20.80
 -15  15   0  335.17   20.10
 -15  15   0  284.67   20.00
   0 -15   0  359.96   20.70
   0 -15   0  311.47   21.00
  15   0   0  304.97   24.80
   0 -15   0  306.77   20.10
   0 -15   0  276.07   50.09
   0 -15   0  286.67   22.60
   0 -15   0  307.57   20.20
  15   0   0  300.17   20.30
 -15   0   0  312.37   20.10
 -15   0   0  312.47   20.10
   0  15   0  351.46   22.00
   0  15   0  351.26   20.60
  15 -15   0  309.77   20.20
 -15   0   0  320.17   21.50
 -15   0   0  362.96   38.90
   0  15   0  329.67   20.20
 -15   0   0  301.97   20.30
  15 -15   0  341.47   20.80
 -15   0   0  318.67   20.90
 -15   0   0  338.87   21.50
   0  15   0  302.27   22.30
   0  15   0  306.37   21.90
  15 -15   0  303.87   21.40
  15 -15   0  298.67   20.30
   0  15   0  252.87   39.20
  15 -15   0  320.57   22.40
   0  15   0  353.56   20.10
 -16   2   0  117.49    7.80
   2  14   0  132.49    7.90
   2  14   0  126.99    8.10
  14 -16   0  121.29    9.20
   2  14   0  117.09    9.60
  14 -16   0  124.79    8.10
   2  14   0  125.49   34.20
 -16   2   0  122.19    7.90
   2  14   0  126.29   11.80
  14 -16   0  129.99   10.20
   2  14   0  119.79    7.90
 -16   2   0  135.79   26.40
  14 -16   0  133.69    8.60
   2  14   0  117.29    9.00
 -16   2   0  135.39    9.50
  14 -16   0  122.29    9.10
  14 -16   0  121.49    8.00
 -16   2   0  118.99    9.00
   2  14   0  118.19   10.80
   2  14   0  115.89   10.80
 -16   2   0  137.29   11.10
 -16   2   0  108.69    8.10
 -14  16   0  112.69    7.80
  -2 -14   0  105.59    8.90
  -2 -14   0  109.49    9.60
 -14  16   0  131.79    8.90
 -14  16   0  113.79    8.80
  -2 -14   0  117.29    8.90
  -2 -14   0  121.99    9.00
  -2 -14   0   61.89   35.00
  -2 -14   0  107.59    7.90
  16  -2   0  114.29    8.10
  -2 -14   0  104.29    9.40
  -2 -14   0  120.19    8.30
  -2 -14   0  123.99    8.70
  -2 -14   0  115.89    8.00
  16  -2   0  108.99   10.00
  -2 -14   0  126.39    8.60
  -2 -14   0  116.29    7.90
  16  -2   0  102.69    8.00
 -14  16   0  113.69    7.90
  16  -2   0  104.49   12.40
  -2 -14   0  105.29   11.10
  11 -16   0   11.60    1.60
  11 -16   0   11.60    2.40
   5  11   0   10.40    2.20
   5  11   0   12.40    1.50
  11 -16   0   14.00    1.70
   5  11   0   16.10    4.30
   5  11   0   14.50    1.70
   5  11   0   13.80    1.60
 -16   5   0   13.50    2.00
   5  11   0   12.30    4.00
   5  11   0  -23.50   29.90
   5  11   0   14.00    2.90
  11 -16   0   11.80    1.60
 -16   5   0   14.40    3.00
 -16   5   0   15.90    2.90
  11 -16   0   11.90    3.70
  11 -16   0   13.10    2.30
  11 -16   0   13.50    2.00
 -16   5   0   11.90    1.60
 -16   5   0   12.90    2.30
   5  11   0   13.10    2.80
   5  11   0   17.20    4.50
   5  11   0   13.00    2.10
 -16   5   0   12.50   14.70
 -16   5   0   12.80    1.50
  -5 -11   0   13.60    2.10
 -11  16   0   12.30    1.40
  -5 -11   0   12.40    2.10
 -11  16   0   17.70    2.80
 -11  16   0   17.00    2.90
  -5 -11   0   13.20    1.80
  16  -5   0   12.80    1.90
 -11  16   0   18.50    2.40
 -11  16   0   15.40    2.50
 -11  16   0   18.10   15.00
  -5 -11   0   13.30    1.60
  -5 -11   0   13.50    1.70
 -11  16   0   15.70    1.50
 -11  16   0   14.00    1.40
  -5 -11   0   16.40    2.50
  -5 -11   0   22.60    4.50
  -5 -11   0   14.80   27.50
  16  -5   0   14.00    4.70
  -5 -11   0   13.40    1.90
  -5 -11   0   12.70    2.20
  -5 -11   0   14.20    1.80
  -5 -11   0   15.90    2.40
  -5 -11   0   13.40    1.60
  -5 -11   0   11.70    2.50
  16  -5   0   10.00    2.30
   8 -16   0   40.90    4.00
   8 -16   0   40.50    3.70
 -16   8   0   40.70    3.00
   8   8   0   41.10    3.10
   8   8   0   51.99    9.30
   8   8   0   65.89   35.40
   8   8   0   41.70    4.50
   8   8   0   43.30    4.80
   8   8   0   38.40    6.10
   8 -16   0   43.10    3.50
 -16   8   0   47.80    4.10
 -16   8   0   49.80   15.70
 -16   8   0   35.60    3.30
 -16   8   0   44.20    5.30
 -16   8   0   43.30    3.70
   8   8   0   33.60    3.70
   8   8   0   44.70    6.30
   8 -16   0   49.50    5.00
   8 -16   0   44.60    3.20
 -16   8   0   43.70    4.50
   8   8   0   35.60    3.50
   8 -16   0   41.30    3.10
  -8  16   0   35.00    4.00
  -8  -8   0   32.60    4.10
  16  -8   0   36.40    6.20
  -8  16   0   34.70    2.90
  -8  -8   0   35.80    3.60
  -8  -8   0   34.90    3.20
  -8  16   0   39.10    4.40
  -8  -8   0   38.20    3.70
  -8  16   0   42.70    5.00
  -8  16   0   38.00    2.90
  -8  -8   0   29.50    4.50
  -8  16   0   42.50    4.00
  -8  -8   0   36.20    3.50
  -8  -8   0   39.40    3.20
  -8  16   0   36.90    3.50
  -8  16   0   28.40   15.90
  -8  -8   0   30.90   21.40
  -8  16   0   39.00    3.40
  -8  -8   0   37.60    3.70
  16  -8   0   31.60    4.60
  -8  -8   0   36.20    3.00
  -8  16   0   40.40    4.20
  -8  -8   0   31.60    3.80
  -8  16   0   39.60    4.50
  -8  -8   0   35.90    3.70
  -8  -8   0   35.30    3.10
  11   5   0  227.18   14.20
   5 -16   0  218.68   14.80
   5 -16   0  203.98   14.40
  11   5   0  232.68   14.40
  11   5   0  219.28   67.29
 -16  11   0  246.88   28.50
 -16  11   0  216.38   13.90
   5 -16   0  242.18   15.30
   5 -16   0  227.38   14.10
 -16  11   0  240.28   15.30
  11   5   0  206.58   19.60
   5 -16   0  211.18   14.00
 -16  11   0  219.68   14.20
  11   5   0  249.28   14.30
   5 -16   0  228.18   14.10
  11   5   0  220.28   17.60
  11   5   0  205.48   15.50
 -16  11   0  234.48   15.70
 -16  11   0  232.68   15.10
   5 -16   0  245.18   15.00
   5 -16   0  234.08   15.90
  -5  16   0  228.68   13.90
 -11  -5   0  211.08   15.40
  -5  16   0  203.48   15.60
  -5  16   0  190.58   15.10
 -11  -5   0  219.78   14.30
  -5  16   0  208.48   15.40
  -5  16   0  207.68   15.10
  -5  16   0  166.08   26.50
 -11  -5   0  214.08   15.50
  -5  16   0  228.18   14.50
 -11  -5   0  225.58   14.10
 -11  -5   0  222.48   14.70
 -11  -5   0  195.58   14.00
 -11  -5   0  222.98   15.10
  -5  16   0  214.38   14.00
  16 -11   0  213.08   16.10
 -11  -5   0  299.87   35.70
  -5  16   0  197.18   14.50
 -11  -5   0  214.18   14.70
   2 -16   0   39.10    4.50
   2 -16   0   37.50    2.90
 -16  14   0   36.20    2.60
 -16  14   0   39.10    3.60
   2 -16   0   34.00    2.80
   2 -16   0   37.20    3.60
   2 -16   0   37.10    3.60
   2 -16   0  -49.30   47.10
 -16  14   0   36.00    2.60
   2 -16   0   34.70    2.70
  14   2   0   31.50    6.60
  14   2   0   25.20    3.60
  14   2   0   33.10    3.00
   2 -16   0   35.60    4.00
  14   2   0   36.90    3.20
 -16  14   0   35.70    3.50
   2 -16   0   36.70    7.10
  14   2   0   30.40    4.50
  14   2   0   33.70    4.80
  14   2   0   37.70    2.90
  16 -14   0   23.70    4.20
 -14  -2   0   26.50    2.60
  16 -14   0   26.40    3.30
  16 -14   0   25.50    3.90
  -2  16   0   29.70    3.90
  -2  16   0   26.50    2.50
 -14  -2   0   29.60    3.30
 -14  -2   0   36.90    5.10
 -14  -2   0   53.99   21.70
  -2  16   0   55.89   25.60
  -2  16   0   31.40    2.60
 -14  -2   0   28.40    2.70
 -14  -2   0   31.30    3.60
 -14  -2   0   28.10    2.90
 -14  -2   0   27.90    3.70
  -2  16   0   33.20    3.00
  -2  16   0   29.60    5.50
 -14  -2   0   33.90    3.50
  -2  16   0   32.30    4.80
   1  16   0  264.37   20.50
  16 -17   0  249.58   16.80
 -17   1   0  253.37   16.50
 -17   1   0  252.97   17.50
 -17   1   0  267.37   16.30
   1  16   0  252.47   49.00
   1  16   0  287.27   16.70
 -17   1   0  283.17   18.10
  16 -17   0  274.17   17.80
   1  16   0  282.07   18.40
   1  16   0  267.97   16.20
   1  16   0  242.98   19.10
 -17   1   0  259.07   17.20
 -17   1   0  318.37   41.90
  16 -17   0  253.97   18.80
 -17   1   0  243.78   16.10
   1  16   0  264.97   16.30
  16 -17   0  266.57   16.40
  17  -1   0  220.58   18.60
  -1 -16   0  254.17   16.40
  -1 -16   0  245.68   17.30
  -1 -16   0  263.47   17.20
 -16  17   0  257.37   17.50
  17  -1   0  239.58   16.90
  17  -1   0  257.17   16.50
 -16  17   0  233.78   17.20
 -16  17   0  230.68   16.10
 -16  17   0  281.97   17.30
  17  -1   0  236.28   21.50
  -1 -16   0  220.18   17.40
  17  -1   0  243.78   16.40
  -1 -16   0  246.98   16.60
 -16  17   0  202.28   30.60
  -1 -16   0  246.68   16.30
  -1 -16   0  259.67   20.50
  -1 -16   0  159.18   61.59
  -1 -16   0  243.78   18.30
  -1 -16   0  254.47   16.50
 -17   4   0  122.19   23.80
  13 -17   0  146.99    9.90
   4  13   0  149.39   13.80
 -17   4   0  150.48   10.60
   4  13   0  157.08    9.90
  13 -17   0  152.58   10.50
   4  13   0  145.89    9.90
   4  13   0  151.68   13.30
 -17   4   0  137.79    9.80
  13 -17   0  149.19   11.10
 -17   4   0  174.38   11.60
   4  13   0  150.08   11.70
   4  13   0  184.18   40.80
 -17   4   0  159.08   11.60
   4  13   0  147.79   13.10
   4  13   0  165.48   10.30
 -17   4   0  139.29    9.80
  13 -17   0  141.49   10.90
  13 -17   0  152.58   12.10
 -17   4   0  149.59   11.00
  13 -17   0  157.68   10.10
  -4 -13   0  156.28   10.00
  17  -4   0  140.29   14.50
 -13  17   0  147.29    9.80
  -4 -13   0  168.08   13.10
 -13  17   0  162.78    9.70
  -4 -13   0  136.99   11.30
  -4 -13   0  156.18   10.60
  -4 -13   0  151.58   10.90
  -4 -13   0  147.59   10.00
  -4 -13   0  153.08   10.90
  17  -4   0  153.88   12.40
  -4 -13   0  161.68   10.80
  -4 -13   0  144.29   11.70
  -4 -13   0  159.48   10.20
  -4 -13   0  154.28    9.90
  17  -4   0  143.59   10.00
 -13  17   0  164.58   11.90
  -4 -13   0  187.78   40.70
 -13  17   0  139.19    9.80
  -4 -13   0  138.09   10.90
 -13  17   0  173.08   25.50
  -4 -13   0  157.58   10.20
 -13  17   0  157.78   11.00
 -13  17   0  150.38   11.10
  10 -17   0  342.47   23.70
  10 -17   0  347.07   24.20
  10 -17   0  359.06   24.70
 -17   7   0  372.16   24.40
   7  10   0  384.26   26.40
 -17   7   0  360.66   24.80
  10 -17   0  378.56   23.80
 -17   7   0  349.57   23.60
   7  10   0  413.76   23.80
  10 -17   0  371.16   24.90
 -17   7   0  371.46   24.70
   7  10   0  475.45   58.39
 -17   7   0  373.36   23.70
   7  10   0  400.36   24.00
   7  10   0  357.26   23.70
   7  10   0  368.96   27.80
  10 -17   0  402.96   26.10
   7  10   0  386.66   27.70
   7  10   0  380.96   25.70
  10 -17   0  358.96   24.50
 -17   7   0  346.27   38.10
  -7 -10   0  396.46   23.70
  -7 -10   0  381.96   24.80
  -7 -10   0  314.67   42.90
  17  -7   0  376.06   27.50
  -7 -10   0  385.66   23.80
  -7 -10   0  391.26   25.50
 -10  17   0  390.36   23.70
  -7 -10   0  388.46   24.40
 -10  17   0  387.06   39.50
  -7 -10   0  427.86   24.70
 -10  17   0  398.46   25.00
  -7 -10   0  385.66   23.90
  -7 -10   0  377.66   24.90
  17  -7   0  356.26   26.00
  -7 -10   0  375.16   25.50
  17  -7   0  358.16   23.80
 -10  17   0  398.96   25.00
  -7 -10   0  388.16   24.70
  -7 -10   0  386.96   23.80
  10   7   0   52.09   57.19
 -17  10   0   54.09   17.30
 -17  10   0   48.90    4.50
  10   7   0   56.99    4.00
  10   7   0   50.19    3.80
   7 -17   0   46.40    4.40
   7 -17   0   41.80    4.00
 -17  10   0   47.60    4.00
 -17  10   0   43.70    3.60
   7 -17   0   48.80    3.80
 -17  10   0   59.29    5.30
  10   7   0   53.59    8.00
  10   7   0   55.19    3.90
  10   7   0   44.10    6.70
  10   7   0   52.99    5.70
  10   7   0   42.30    5.10
 -17  10   0   49.90    5.20
   7 -17   0   52.09    4.50
   7 -17   0   45.50    3.80
   7 -17   0   43.50    3.80
 -17  10   0   45.40    4.20
  10   7   0   49.99    4.30
 -17  10   0   46.70    3.50
   7 -17   0   55.89    5.50
  10   7   0   45.30    9.50
 -10  -7   0   56.29    4.90
 -10  -7   0   51.89    4.60
  17 -10   0   45.70    5.60
  -7  17   0   38.30   18.50
  17 -10   0   45.40    3.80
  -7  17   0   48.10    4.80
  -7  17   0   48.00    5.00
 -10  -7   0   52.09    5.20
 -10  -7   0   37.20   22.90
  -7  17   0   47.00    4.30
 -10  -7   0   52.29    4.40
 -10  -7   0   48.30    3.80
 -10  -7   0   57.69    4.60
  -7  17   0   52.79    5.40
 -10  -7   0   48.30    3.50
  -7  17   0   49.90    3.60
 -10  -7   0   55.89    5.30
 -10  -7   0   58.29    6.40
  -7  17   0   56.09    6.20
  -7  17   0   53.09    5.70
  17 -10   0   54.29    7.30
   4 -17   0  504.35   31.60
 -17  13   0  483.55   31.20
  13   4   0  472.55   30.40
  13   4   0  535.05   35.80
   4 -17   0  488.25   30.30
 -17  13   0  532.75   31.30
 -17  13   0  451.55   30.20
   4 -17   0  467.25   30.70
   4 -17   0  491.95   30.40
  13   4   0  506.95   32.80
   4 -17   0  499.65   30.40
   4 -17   0  517.25   31.70
 -17  13   0  491.65   31.30
 -17  13   0  500.95   44.60
   4 -17   0  502.75   32.40
  13   4   0  452.25   31.90
   4 -17   0  500.85   31.20
 -13  -4   0  451.05   54.09
  -4  17   0  498.45   30.80
 -13  -4   0  470.15   30.50
  -4  17   0  517.35   31.90
  -4  17   0  465.85   31.80
  -4  17   0  521.45   30.20
  -4  17   0  511.45   33.80
 -13  -4   0  461.65   30.30
 -13  -4   0  468.45   32.20
  -4  17   0  440.56   53.09
 -13  -4   0  497.85   31.50
  -4  17   0  468.75   30.20
 -13  -4   0  455.45   30.20
 -13  -4   0  480.75   31.10
  17 -13   0  425.06   32.40
 -13  -4   0  469.35   31.80
 -13  -4   0  465.45   31.10
   1 -17   0  159.98   11.30
   1 -17   0  171.68   10.40
   1 -17   0  157.08   10.50
   1 -17   0  156.38   10.30
   1 -17   0  129.49   12.20
  16   1   0  142.69   10.20
  16   1   0  153.98   15.60
 -17  16   0  155.68   11.10
   1 -17   0  155.08   11.00
 -17  16   0  174.68   11.10
  16   1   0  161.78   10.30
   1 -17   0  159.08   10.20
  16   1   0  142.19   12.50
   1 -17   0  154.78   12.10
   1 -17   0  152.38   10.10
 -17  16   0  133.89   24.80
 -17  16   0  155.48   11.40
 -17  16   0  145.69    9.90
  -1  17   0  152.48   10.40
 -16  -1   0  153.48   11.00
  -1  17   0  140.19   10.00
 -16  -1   0  153.08   12.00
  -1  17   0  125.09   36.50
  17 -16   0  149.69   10.20
 -16  -1   0  178.08   32.80
 -16  -1   0  168.08   11.50
  -1  17   0  141.29   12.80
  17 -16   0  152.98   10.70
  17 -16   0  149.39   10.70
 -16  -1   0  152.78   10.10
  -1  17   0  150.78   13.70
  17 -16   0  140.79   12.30
 -16  -1   0  137.09   10.80
 -16  -1   0  143.69   11.30
 -16  -1   0  152.98   10.30
 -16  -1   0  141.29    9.90
  -1  17   0  159.38   11.80
  -1  17   0  166.08   10.10
  17 -16   0  153.98   11.50
  15 -18   0  350.66   20.20
   3  15   0  339.07   22.30
  15 -18   0  332.17   22.80
   3  15   0  330.47   23.30
   3  15   0  278.17   22.90
   3  15   0  309.37   20.10
  15 -18   0  303.17   20.60
 -18   3   0  309.27   19.90
  15 -18   0  303.37   20.10
 -18   3   0  328.57   21.60
   3  15   0  288.07   50.39
 -18   3   0  309.97   21.20
   3  15   0  314.67   24.50
   3  15   0  353.56   20.50
   3  15   0  326.87   20.00
 -18   3   0  332.07   41.70
 -18   3   0  294.57   20.00
  15 -18   0  355.56   21.70
  18  -3   0  306.07   20.60
 -15  18   0  298.97   21.20
 -15  18   0  350.26   20.90
 -15  18   0  352.26   21.20
  -3 -15   0  318.87   20.30
  -3 -15   0  322.67   21.00
  -3 -15   0  322.57   20.00
  -3 -15   0  333.57   22.40
  18  -3   0  298.47   20.30
 -15  18   0  329.47   19.80
  -3 -15   0  306.57   21.00
  -3 -15   0  294.87   20.10
  -3 -15   0  325.57   20.80
 -15  18   0  289.57   19.90
  18  -3   0  276.07   25.00
  18  -3   0  318.47   22.90
  -3 -15   0  303.27   20.30
  -3 -15   0  400.06   84.29
 -15  18   0  306.77   21.10
 -15  18   0  339.17   37.90
  -3 -15   0  322.57   25.60
  18  -3   0  305.97   20.20
  -3 -15   0  297.07   20.00
 -18   6   0   42.40    3.80
  12 -18   0   51.59    3.90
  12 -18   0   56.59    5.90
   6  12   0   48.60    7.20
   6  12   0   52.29    5.60
  12 -18   0   51.29    3.80
 -18   6   0   49.30    4.60
  12 -18   0   53.79    4.60
  12 -18   0   48.20    3.60
   6  12   0   41.40    4.90
 -18   6   0   47.90    4.30
   6  12   0   39.80    4.20
 -18   6   0   58.69    5.70
   6  12   0   56.89    7.80
 -18   6   0   83.49   21.60
   6  12   0   50.29    3.70
  12 -18   0   47.50    4.20
 -18   6   0   49.70    3.60
 -18   6   0   52.69    3.60
   6  12   0   53.49    3.80
  12 -18   0   39.10    4.00
  12 -18   0   55.69    5.00
  18  -6   0   45.00    3.90
 -12  18   0   53.89    4.90
  -6 -12   0   45.00    3.60
  -6 -12   0   49.60    4.50
 -12  18   0   46.10   19.00
 -12  18   0   47.70    4.40
 -12  18   0   48.00    3.60
  -6 -12   0   46.90    3.80
  -6 -12   0   45.40    5.20
 -12  18   0   45.90    5.50
  -6 -12   0   44.60    3.70
  -6 -12   0   48.90    4.00
 -12  18   0   46.50    4.70
 -12  18   0   50.19    3.50
  -6 -12   0   41.00    5.10
  -6 -12   0   45.90    4.20
  18  -6   0   42.00    5.70
  -6 -12   0   41.00    5.80
  -6 -12   0   43.10    3.80
  18  -6   0   50.19    8.20
 -12  18   0   55.69    4.40
 -12  18   0   57.19    4.80
 -12  18   0   55.09    5.50
   9   9   0   27.80    2.50
   9   9   0   23.90    5.60
   9 -18   0   25.00    3.30
   9   9   0   30.60    7.60
   9   9   0  -30.40   54.19
   9 -18   0   21.60    2.10
   9 -18   0   22.40    2.60
 -18   9   0   30.10    4.20
   9   9   0   26.40    2.30
 -18   9   0   23.60    2.80
   9   9   0   26.00    6.00
 -18   9   0   21.60    2.20
 -18   9   0   21.80    2.10
   9 -18   0   21.30    2.90
 -18   9   0   27.60    3.60
 -18   9   0   24.30    2.60
   9 -18   0   27.80    3.10
   9   9   0   21.10    3.80
   9   9   0   25.10    3.00
   9 -18   0   26.10    2.40
   9 -18   0   26.80    4.10
 -18   9   0   27.40    3.10
   9 -18   0   23.90    2.40
 -18   9   0   21.80   16.70
  -9  -9   0   23.50    2.80
  -9  18   0   24.90    2.90
  18  -9   0   24.90    2.50
  -9  18   0   13.50   18.80
  18  -9   0   18.90    3.30
  18  -9   0   19.70    4.10
  -9  -9   0   22.50    3.70
  -9  18   0   22.50    2.10
  18  -9   0   27.90    5.50
  -9  -9   0   24.10    2.50
  -9  -9   0   23.50    2.40
  -9  18   0   25.50    3.70
  -9  -9   0   73.19   28.70
  -9  18   0   26.40    4.10
  -9  -9   0   22.40    3.00
  -9  -9   0   24.20    2.10
  18  -9   0   17.70    3.40
  -9  18   0   22.70    3.40
  -9  18   0   24.60    3.50
  -9  18   0   25.80    3.90
  -9  -9   0   29.30    5.00
  -9  18   0   30.70    3.40
  18  -9   0   30.20    5.20
  -9  -9   0   28.20    3.10
  -9  18   0   26.60    2.10
   6 -18   0   96.79    6.80
 -18  12   0   99.19    8.10
 -18  12   0  104.69    7.60
   6 -18   0   91.49    7.10
 -18  12   0   87.49   20.80
   6 -18   0   99.59    8.60
   6 -18   0   93.19    7.50
   6 -18   0   90.49    6.60
   6 -18   0   88.39    7.70
  12   6   0  105.09    9.10
  12   6   0   96.29    6.80
   6 -18   0  100.69    7.90
   6 -18   0   91.59    6.80
 -18  12   0   92.99    7.40
 -18  12   0   87.79    6.50
  12   6   0  105.89   11.70
 -12  -6   0  110.59   29.60
  -6  18   0   91.49    7.30
  -6  18   0  113.49    9.90
  -6  18   0  106.09    6.70
 -12  -6   0  107.29    7.70
  18 -12   0   87.89    6.80
 -12  -6   0  107.19    8.40
 -12  -6   0  100.09    6.70
  -6  18   0   93.59    7.80
  -6  18   0  109.79   29.60
  -6  18   0   97.59    8.50
  18 -12   0   90.99    8.90
 -12  -6   0  106.49    6.80
  -6  18   0  106.59    8.30
  -6  18   0   97.69    8.70
 -12  -6   0  108.29    9.50
 -12  -6   0  105.49    7.50
   3 -18   0  254.07   17.70
 -18  15   0  282.27   36.30
 -18  15   0  284.67   17.30
 -18  15   0  279.37   17.60
 -18  15   0  282.77   17.80
   3 -18   0  254.27   18.00
   3 -18   0  241.68   17.30
 -18  15   0  236.68   16.70
   3 -18   0  264.77   17.00
   3 -18   0  265.27   17.30
  15   3   0  255.17   17.00
 -18  15   0  232.18   17.60
  15   3   0  260.87   22.30
   3 -18   0  259.77   19.00
   3 -18   0  250.47   17.10
 -18  15   0  289.07   18.40
 -18  15   0  264.27   18.10
  15   3   0  249.48   19.40
 -15  -3   0  285.47   17.20
 -15  -3   0  286.47   18.90
  18 -15   0  246.58   17.50
  18 -15   0  260.07   19.50
  -3  18   0  338.97   45.80
 -15  -3   0  275.47   17.90
  -3  18   0  249.38   16.60
 -15  -3   0  273.97   17.80
 -15  -3   0  269.67   18.50
  -3  18   0  266.77   20.60
  -3  18   0  232.18   18.20
  18 -15   0  252.87   17.50
 -15  -3   0  285.27   40.50
  -3  18   0  283.67   19.20
 -15  -3   0  287.07   17.00
  18 -15   0  273.37   18.50
  -3  18   0  281.67   18.70
  -3  18   0  273.47   16.90
  18 -15   0  252.57   17.10
  -3  18   0  282.77   17.30
  18   0   0  134.99   14.90
 -18  18   0  140.39   10.60
   0 -18   0  130.59   11.10
   0 -18   0  127.69   10.00
   0 -18   0  134.79    9.20
   0 -18   0  135.39    8.90
   0 -18   0  125.59    9.10
 -18  18   0  142.79   10.80
   0 -18   0  140.89   10.00
   0 -18   0  133.19    9.30
  18   0   0  134.49    9.20
   0 -18   0  138.09    9.00
  18   0   0  135.89   11.90
 -18  18   0  142.29    9.90
 -18  18   0  115.19   25.50
 -18  18   0  136.89    9.50
  18   0   0  150.88    9.30
 -18  18   0  134.39    9.00
 -18  18   0  123.79    8.80
   0  18   0  134.89   10.90
 -18   0   0  130.49    9.90
  18 -18   0  128.99   11.50
 -18   0   0  130.19    9.00
   0  18   0  138.19    9.40
   0  18   0   81.89   44.70
 -18   0   0  122.59   10.20
  18 -18   0  136.19    9.10
  18 -18   0  150.28    9.20
   0  18   0  123.89   12.70
   0  18   0  141.89   13.80
   0  18   0  143.99    8.90
   0  18   0  130.29    9.00
  18 -18   0  132.89    9.60
 -18   0   0  158.08   33.10
 -18   0   0  144.39    9.40
 -18   0   0  121.69   11.20
 -18   0   0  124.19    8.80
   2  17   0  -11.50   47.10
   2  17   0   26.60    7.00
 -19   2   0   45.50   25.60
 -19   2   0   31.80    3.50
  17 -19   0   35.80    4.90
   2  17   0   34.00    2.60
   2  17   0   33.70    4.40
   2  17   0   31.10    6.10
 -19   2   0   35.90    3.70
 -19   2   0   35.20    4.90
  -2 -17   0   24.50    2.50
 -17  19   0   37.60   21.20
  19  -2   0   22.60    4.50
  -2 -17   0   26.10    2.60
  -2 -17   0   23.40    4.20
  -2 -17   0   24.80    2.70
 -17  19   0   29.80    3.20
  -2 -17   0   25.90    2.40
  -2 -17   0   23.00    2.70
  -2 -17   0   26.20    3.30
 -17  19   0   25.20    2.30
  19  -2   0   28.10    2.80
 -17  19   0   23.10    2.40
  19  -2   0   28.70    2.90
  19  -2   0   28.60    4.60
  19  -2   0   20.30    6.10
 -17  19   0   23.90    4.00
 -17  19   0   23.70    3.30
 -17  19   0   28.90    3.00
 -17  19   0   26.50    3.40
 -17  19   0   27.60    3.80
  19  -2   0   20.60    4.00
   5  14   0  289.17   23.00
   5  14   0  329.07   21.80
  14 -19   0  340.77   19.60
 -19   5   0  310.97   20.60
   5  14   0  321.47   19.40
 -19   5   0  347.77   42.50
  14 -19   0  313.77   22.10
 -19   5   0  309.27   20.20
  14 -19   0  273.97   20.00
  14 -19   0  316.17   19.50
 -19   5   0  292.47   19.30
   5  14   0  305.97   24.10
   5  14   0  298.27   19.40
 -19   5   0  336.57   21.10
  19  -5   0  272.97   24.10
 -14  19   0  325.67   39.90
 -14  19   0  328.47   20.20
 -14  19   0  283.57   20.00
 -14  19   0  331.27   20.60
  -5 -14   0  284.37   19.40
 -14  19   0  331.87   21.60
  -5 -14   0  307.27   19.30
 -14  19   0  341.87   20.80
  -5 -14   0  292.07   19.50
  -5 -14   0  310.67   20.40
 -14  19   0  301.57   20.70
 -14  19   0  298.37   20.60
 -14  19   0  290.37   19.30
  -5 -14   0  294.07   19.50
  -5 -14   0  310.57   21.70
  -5 -14   0  312.77   20.20
  19  -5   0  289.67   19.50
 -14  19   0  268.97   19.30
  19  -5   0  302.67   22.40
  -5 -14   0  315.77   19.70
  11 -19   0   59.09    4.50
 -19   8   0   52.69   19.90
   8  11   0   51.09    5.80
   8  11   0   67.79    5.50
  11 -19   0   61.69    4.50
 -19   8   0   59.29    5.10
  11 -19   0   62.99    6.60
 -19   8   0   65.09    6.20
  11 -19   0   61.69    5.70
   8  11   0   55.69    8.50
   8  11   0   62.49    4.50
  11 -19   0   60.29    4.90
  11 -19   0   51.39    4.80
 -19   8   0   71.49    6.20
 -19   8   0   54.39    4.30
  11 -19   0   54.29    4.30
 -19   8   0   55.69    4.50
 -19   8   0   56.29    5.20
   8  11   0   22.40   56.59
   8  11   0   44.90    9.60
   8  11   0   54.29    4.80
  11 -19   0   58.59    5.20
   8  11   0   63.79    6.50
   8  11   0   51.39    7.80
 -11  19   0   68.69    6.40
 -11  19   0   31.80   20.80
  -8 -11   0   58.79    6.10
  -8 -11   0   57.59    4.40
  19  -8   0   65.89    8.50
  -8 -11   0   63.89    5.40
 -11  19   0   69.89    5.60
 -11  19   0   59.09    4.20
 -11  19   0   66.89    5.20
 -11  19   0   55.99    6.30
 -11  19   0   60.29    5.60
  -8 -11   0   63.39    4.60
  -8 -11   0   57.39    5.00
 -11  19   0   60.49    5.60
  -8 -11   0   76.39    8.90
  -8 -11   0   57.99    4.20
  19  -8   0   62.09    4.80
  -8 -11   0   53.69   34.20
  -8 -11   0   58.69    4.70
  19  -8   0   63.99    7.10
 -19  11   0  526.05   32.70
 -19  11   0  477.95   31.60
   8 -19   0  518.45   31.60
   8 -19   0  545.95   33.00
 -19  11   0  469.15   31.30
   8 -19   0  489.15   33.60
   8 -19   0  467.55   31.90
  11   8   0  480.35   31.50
 -19  11   0  524.15   48.80
 -19  11   0  484.95   32.20
   8 -19   0  486.15   31.40
 -19  11   0  532.05   32.40
   8 -19   0  512.65   32.40
  11   8   0  515.15   32.20
  11   8   0  487.95   36.40
  11   8   0  532.45   34.10
   8 -19   0  531.55   31.60
  -8  19   0  549.95   32.10
  -8  19   0  447.26   32.00
 -11  -8   0  521.35   33.50
 -11  -8   0  499.65   32.30
 -11  -8   0  551.44   31.60
 -11  -8   0  519.65   59.29
  19 -11   0  447.16   34.00
  -8  19   0  477.15   33.40
  -8  19   0  494.05   32.90
  -8  19   0  463.55   52.49
 -11  -8   0  537.85   32.50
 -11  -8   0  495.55   33.30
  19 -11   0  543.25   35.10
 -11  -8   0  544.85   31.80
  -8  19   0  511.45   32.90
  -8  19   0  485.65   34.20
  -8  19   0  526.15   31.40
  -8  19   0  442.16   32.40
   5 -19   0  107.69    8.30
  14   5   0   88.69    8.80
   5 -19   0  102.09    9.00
   5 -19   0   95.09    7.00
   5 -19   0  106.39    7.50
 -19  14   0   85.09   22.50
 -19  14   0   88.49    6.80
 -19  14   0  107.29    8.50
   5 -19   0  104.49    7.00
 -19  14   0   97.39    7.80
  14   5   0  101.49    7.10
  14   5   0  101.09    7.30
  14   5   0   95.99    9.40
   5 -19   0  103.09    7.90
   5 -19   0  103.89    7.10
  14   5   0  106.99   12.60
 -19  14   0  111.39    7.80
 -14  -5   0  109.09    7.30
 -14  -5   0  113.09    9.70
 -14  -5   0  103.09    7.00
  -5  19   0  100.69   10.10
  -5  19   0  117.49    8.70
  -5  19   0   97.09    9.30
  19 -14   0   91.29    9.30
  -5  19   0   73.79   30.10
 -14  -5   0   99.99    7.90
  19 -14   0   91.19    8.50
 -14  -5   0  105.19    7.90
 -14  -5   0  103.79    8.60
  -5  19   0  103.79    6.90
  -5  19   0  104.59    8.60
 -14  -5   0  103.59    6.90
  19 -14   0   90.39    7.10
 -14  -5   0  146.79   34.20
  -5  19   0  114.99    7.70
  17   2   0  118.79    7.50
   2 -19   0  113.39    7.70
  17   2   0   88.79    9.20
 -19  17   0  110.39    8.00
 -19  17   0  117.59    8.10
   2 -19   0  111.49    7.30
   2 -19   0  109.59    7.30
 -19  17   0  116.29    9.00
 -19  17   0   99.69    7.10
  17   2   0   94.59    9.80
  17   2   0  100.99   13.00
   2 -19   0  106.89    7.40
   2 -19   0  115.89    8.50
  17   2   0  110.89    7.50
   2 -19   0  113.49    7.50
 -19  17   0  112.19    7.60
 -19  17   0  108.49    9.50
   2 -19   0  113.79    9.60
   2 -19   0  109.79    8.20
 -19  17   0  106.59   25.20
  -2  19   0  106.09    9.00
 -17  -2   0  101.59    7.20
  -2  19   0  100.29   11.20
 -17  -2   0  104.19   31.80
  -2  19   0  104.39    7.10
  -2  19   0   86.59   10.40
 -17  -2   0   98.69    7.50
 -17  -2   0   98.29    7.10
  19 -17   0  109.29    7.50
  19 -17   0   98.69    9.70
 -17  -2   0   99.39    8.10
  19 -17   0  103.69    7.30
 -17  -2   0   95.49    8.50
  -2  19   0  106.19    7.20
  19 -17   0  104.39    8.00
  -2  19   0  103.99    7.60
  -2  19   0   94.89   44.70
 -17  -2   0  109.29    9.80
 -20   1   0  225.78   17.70
   1  19   0  201.78   65.89
   1  19   0  236.68   13.90
   1  19   0  201.48   15.70
   1  19   0  198.18   18.10
   1  19   0  224.08   19.50
  19 -20   0  237.48   18.50
 -20   1   0  221.98   40.50
  19 -20   0  233.18   14.50
 -20   1   0  213.68   14.80
 -20   1   0  212.68   13.70
 -20   1   0  230.78   16.20
   1  19   0  214.78   15.10
  -1 -19   0  208.38   13.90
 -19  20   0  200.08   15.20
  -1 -19   0  209.08   14.30
  -1 -19   0  216.68   14.10
  20  -1   0  177.18   19.00
 -19  20   0  192.58   14.70
 -19  20   0  239.68   34.10
  -1 -19   0  206.08   16.00
  -1 -19   0  244.58   16.50
  20  -1   0  222.48   14.00
  20  -1   0  187.98   16.70
 -19  20   0  189.98   14.10
   4  16   0   23.00    2.20
   4  16   0   15.50    4.40
 -20   4   0   22.30    4.30
   4  16   0   18.30    2.30
   4  16   0   23.40    4.20
 -20   4   0   21.20    2.90
 -20   4   0   21.90   24.50
  16 -20   0   17.10    3.60
  16 -20   0   24.80    2.30
   4  16   0   20.60    3.30
  16 -20   0   25.80    3.50
   4  16   0   22.30    2.20
 -20   4   0   21.80    2.10
 -20   4   0   23.20    3.00
  16 -20   0   23.00    2.70
 -20   4   0   24.50    3.60
 -16  20   0   16.70    1.90
  20  -4   0   24.00    6.90
 -16  20   0   18.50    3.00
 -16  20   0   19.70    2.50
  20  -4   0   15.90    4.00
  20  -4   0   18.50    2.50
 -16  20   0   24.10    2.80
  20  -4   0   21.00    4.80
 -16  20   0   17.90    1.90
  -4 -16   0   18.80    2.00
  -4 -16   0   23.00    3.30
  -4 -16   0   17.80    2.10
  -4 -16   0   20.90    4.10
  -4 -16   0   19.30    2.30
 -16  20   0   16.90    2.90
 -16  20   0   14.80    3.50
 -16  20   0    1.20   20.40
  -4 -16   0   18.10    2.30
 -16  20   0   20.10    3.50
  20  -4   0   21.10    2.50
  20  -4   0   26.70    4.40
  13 -20   0    6.10    1.00
   7  13   0    6.20    1.70
 -20   7   0    5.40    1.10
 -20   7   0  -21.50   20.70
  13 -20   0    7.40    1.50
   7  13   0    7.10    2.30
   7  13   0    6.70    1.30
 -20   7   0   10.60    3.10
 -20   7   0    7.80    2.20
 -20   7   0    5.50    2.90
   7  13   0    5.10    2.30
   7  13   0    6.00    1.30
  13 -20   0    6.00    1.30
 -20   7   0    5.90    1.60
   7  13   0    4.10    3.30
   7  13   0    4.90    4.30
   7  13   0    5.40    1.70
  13 -20   0    8.10    2.20
  13 -20   0    5.20    1.40
 -13  20   0   11.10    3.20
  20  -7   0   10.00    2.40
 -13  20   0   10.00    2.40
  20  -7   0    7.20    1.40
  -7 -13   0   11.20    5.80
  -7 -13   0    9.50    2.70
  -7 -13   0    9.20    1.60
  -7 -13   0   11.70    3.30
  -7 -13   0    9.00    1.90
  -7 -13   0    9.70    1.50
 -13  20   0   23.60   21.00
 -13  20   0    9.10    2.10
  20  -7   0    7.20    3.50
  -7 -13   0    6.10   46.60
 -13  20   0    8.10    1.20
  20  -7   0    5.90    2.20
  20  -7   0    7.80    3.00
 -13  20   0   10.20    2.80
  10  10   0   18.30    2.80
 -20  10   0   43.10   19.70
  10 -20   0   18.60    1.80
  10  10   0   17.80    1.90
 -20  10   0   24.10    3.80
  10 -20   0   18.20    2.60
  10  10   0   13.40    2.60
  10 -20   0   19.50    2.10
  10 -20   0   22.20    3.10
  10  10   0   24.90    6.20
 -20  10   0   17.60    1.80
  10  10   0   18.10    4.90
  10 -20   0   19.40    3.00
  10  10   0   12.40    4.90
  10  10   0   19.40    2.20
 -20  10   0   17.30    2.50
 -20  10   0   21.90    2.70
  10 -20   0   18.70    2.30
  10 -20   0   19.90    2.20
 -10  20   0   31.30   23.20
 -10 -10   0   14.60    2.00
 -10  20   0   16.40    3.20
 -10  20   0   14.20    1.70
 -10  20   0   16.60    3.60
 -10  20   0   14.60    2.70
 -10 -10   0   -7.80   39.00
 -10  20   0   13.30    2.90
  20 -10   0   15.90    4.10
 -10 -10   0   25.00    5.70
 -10 -10   0   12.10    2.30
 -10  20   0   17.00    2.90
 -10 -10   0   17.90    5.00
 -10 -10   0   12.90    1.90
  20 -10   0   12.40    3.60
 -10  20   0   13.70    1.60
 -10  20   0   11.40    2.30
 -10 -10   0   13.60    2.70
  20 -10   0   14.80    2.20
  13   7   0  154.28   10.10
  13   7   0  155.28   15.90
   7 -20   0  154.68   10.00
 -20  13   0  162.48   10.80
   7 -20   0  164.18   13.20
 -20  13   0  150.78   10.80
   7 -20   0  163.98   10.60
   7 -20   0  137.09   10.00
   7 -20   0  154.88   10.10
 -20  13   0  172.48   27.00
 -20  13   0  141.49    9.80
   7 -20   0  158.48   11.40
  13   7   0  145.59   12.70
 -20  13   0  154.18   11.50
  -7  20   0  126.29   12.60
  -7  20   0  168.28   12.10
 -13  -7   0  157.48   10.30
  -7  20   0  168.48   36.20
  -7  20   0  155.38    9.90
  20 -13   0  132.69   13.50
  20 -13   0  134.59   10.10
 -13  -7   0  163.48   38.80
 -13  -7   0  166.48   11.30
 -13  -7   0  159.98   10.10
 -13  -7   0  148.99   11.80
 -13  -7   0  146.09   10.80
  -7  20   0  154.28   12.20
 -13  -7   0  139.69    9.90
 -13  -7   0  149.39   12.80
  -7  20   0  163.88   12.20
  16   4   0   55.19    4.30
  16   4   0   54.99    9.60
   4 -20   0   63.49    5.20
  16   4   0   48.50    6.50
   4 -20   0   53.29    6.10
 -20  16   0   54.09    6.20
   4 -20   0   55.89    4.40
 -20  16   0   61.59    4.80
   4 -20   0   52.99    4.20
 -20  16   0   51.89    4.90
  16   4   0   52.59    4.40
   4 -20   0   54.59    4.10
   4 -20   0   56.99    4.30
 -20  16   0   48.00    3.90
 -20  16   0   37.30   21.50
   4 -20   0   56.49    5.30
   4 -20   0   57.99    4.60
  -4  20   0   47.30    3.80
  -4  20   0   46.00    7.00
  20 -16   0   49.40    6.50
  -4  20   0   53.69    5.80
  20 -16   0   60.79    5.90
  -4  20   0   56.49   37.00
 -16  -4   0   58.99    7.60
 -16  -4   0   34.30   33.00
  20 -16   0   55.89    4.50
  -4  20   0   60.79    4.00
 -16  -4   0   55.19    4.50
 -16  -4   0   53.69    5.00
 -16  -4   0   59.69    4.30
 -16  -4   0   55.39    4.10
 -16  -4   0   52.19    5.50
  -4  20   0   53.89    4.50
  20 -16   0   53.59    4.90
  -4  20   0   48.50    6.90
  -4  20   0   59.49    5.70
 -16  -4   0   55.09    5.10
  -4  20   0   54.49    4.10
  20 -16   0   57.69    4.40
   1 -20   0  110.19    7.20
  19   1   0  106.79   13.20
   1 -20   0  102.19    9.20
   1 -20   0  123.79    9.70
 -20  19   0  100.79    6.90
   1 -20   0   89.09    7.30
 -20  19   0  103.99    8.90
   1 -20   0  106.59    7.20
  19   1   0   98.59   10.00
   1 -20   0  100.49    7.30
 -20  19   0  126.59   26.60
 -20  19   0  102.59    8.00
 -19  -1   0   94.59    9.30
  -1  20   0   87.99    8.40
 -19  -1   0   98.89    7.00
  -1  20   0   93.09    8.60
  -1  20   0  104.79   12.70
 -19  -1   0  117.89   10.10
  20 -19   0  107.39   11.50
  -1  20   0  100.79    7.00
  20 -19   0  114.89    7.30
  -1  20   0   96.09    8.20
 -19  -1   0   99.59    7.90
 -19  -1   0   76.89   32.20
 -19  -1   0   90.39    7.10
  -1  20   0   -9.20   53.09
 -19  -1   0  107.69    7.40
  20 -19   0  105.89    7.70
 -21   3   0  113.99    8.70
   3  18   0  127.29    9.60
 -21   3   0  133.49   10.50
   3  18   0   99.19   12.70
 -21   3   0  103.99    8.20
 -21   3   0  125.59    9.30
   3  18   0  133.69   12.00
 -21   3   0   74.89   31.30
  -3 -18   0  131.89   11.00
 -18  21   0  109.89    9.60
 -18  21   0   65.29   26.70
 -18  21   0  102.89    7.80
  21  -3   0  124.49   17.80
  -3 -18   0  113.29    7.50
 -18  21   0  111.39    8.80
  -3 -18   0  116.19    8.00
  15 -21   0   45.50    3.60
  15 -21   0   44.20    4.40
   6  15   0   39.20    3.50
   6  15   0   35.00    6.90
   6  15   0   41.20    5.40
   6  15   0   39.20    3.50
 -21   6   0   40.80   31.10
  15 -21   0   45.10    5.40
  15 -21   0   44.60    5.70
 -21   6   0   48.30    5.20
   6  15   0   40.30    4.60
  15 -21   0   43.10    3.60
 -21   6   0   39.40    4.20
 -21   6   0   34.60    5.80
  15 -21   0   40.50    4.00
 -15  21   0   34.40   27.70
  21  -6   0   44.00    6.30
 -15  21   0   47.80    6.60
  -6 -15   0   47.50    3.60
  -6 -15   0   50.59    3.70
  21  -6   0   38.40    6.10
 -15  21   0   42.00    4.50
 -15  21   0   45.90    4.10
  21  -6   0   50.99    8.30
  -6 -15   0   47.70    4.50
  -6 -15   0   55.49    5.80
  21  -6   0   45.50    5.00
 -15  21   0   47.10    5.30
  -6 -15   0   50.99    5.90
 -15  21   0   41.60    3.30
  21  -6   0   50.09    3.80
 -15  21   0   44.00    3.30
 -21   9   0  170.28   29.70
  12 -21   0  143.19    8.70
   9  12   0  110.79   12.70
   9  12   0  135.99   11.10
  12 -21   0  142.49    8.70
 -21   9   0  143.59    9.80
  12 -21   0  137.49    9.20
 -21   9   0  143.19    9.50
 -21   9   0  140.99   10.50
   9  12   0  138.09    8.70
   9  12   0  133.09    8.60
   9  12   0  115.09   12.90
   9  12   0  139.79    9.80
  12 -21   0  131.59    8.50
 -21   9   0  116.09    8.40
  12 -21   0  147.09    9.80
 -12  21   0  116.29    9.20
  -9 -12   0  123.99    9.50
 -12  21   0   83.29   26.40
  -9 -12   0  121.39   10.50
  -9 -12   0  110.09    9.10
 -12  21   0  117.09   10.40
 -12  21   0  111.99    9.40
  -9 -12   0  122.29    8.60
 -12  21   0  144.19    9.90
  21  -9   0  130.69   12.40
 -12  21   0  120.99    9.80
  -9 -12   0  134.09   13.00
  -9 -12   0  129.89   49.40
  21  -9   0  120.99    8.70
 -12  21   0  114.09    8.40
 -12  21   0  114.89    9.60
  21  -9   0  114.99   11.40
  -9 -12   0  132.29    8.90
   9 -21   0   70.49    5.90
 -21  12   0   75.69    7.00
 -21  12   0   97.99   24.20
   9 -21   0   65.69    4.80
  12   9   0   58.79    6.60
  12   9   0   60.79    9.60
 -21  12   0   72.99    6.10
   9 -21   0   67.39    6.90
   9 -21   0   72.99    5.50
 -21  12   0   76.29    5.70
   9 -21   0   71.99    6.20
   9 -21   0   65.79    5.00
 -21  12   0   62.29    4.70
  12   9   0   72.19    7.40
  12   9   0   72.39    5.10
   9 -21   0   70.29    5.00
  12   9   0   68.29    4.90
 -12  -9   0   64.09    9.20
 -12  -9   0   60.29    5.60
  -9  21   0   75.79    6.30
  21 -12   0   59.79    5.10
 -12  -9   0   67.19    5.00
  -9  21   0   72.39    4.60
 -12  -9   0   61.99    6.50
 -12  -9   0   66.39    5.20
  -9  21   0   65.19    4.70
  21 -12   0   57.59    7.40
 -12  -9   0   64.29    5.80
 -12  -9   0   47.90   42.80
  -9  21   0   39.20   29.00
 -12  -9   0   64.39    4.90
  -9  21   0   61.49    7.40
  -9  21   0   66.39    6.30
  -9  21   0   65.69    6.00
   6 -21   0   95.89    6.80
  15   6   0   96.99   12.30
  15   6   0   95.79    6.90
   6 -21   0  101.89    7.80
   6 -21   0   97.99    6.90
 -21  15   0   91.39    6.60
  15   6   0   96.79    9.50
   6 -21   0   94.99    8.50
 -21  15   0  113.79    9.50
   6 -21   0   97.89    7.20
  15   6   0   86.09    6.90
 -21  15   0   97.49    7.60
   6 -21   0   97.19    6.90
 -21  15   0  122.59   28.90
   6 -21   0   89.79    8.80
 -15  -6   0   83.79    8.50
 -15  -6   0   93.99    8.40
 -15  -6   0  103.99    6.80
  -6  21   0  105.49    8.40
  21 -15   0  103.69    7.00
 -15  -6   0  135.09   14.80
 -15  -6   0  102.89    7.90
 -15  -6   0  138.39   58.39
  -6  21   0  103.39    6.80
 -15  -6   0  111.59    7.60
  -6  21   0  112.99    8.40
  21 -15   0  109.99    9.70
  -6  21   0  104.79    8.40
  21 -15   0   93.99    7.60
  21 -15   0  102.19    7.20
  -6  21   0   81.79    9.60
  -6  21   0  125.89   50.69
  -6  21   0   96.79    6.60
  -6  21   0  114.29   11.00
 -15  -6   0  111.49    7.00
  21 -15   0   94.89    9.60
   3 -21   0  179.28   10.90
   3 -21   0  173.28   10.90
  18   3   0  164.08   19.50
 -21  18   0  155.58   11.50
 -21  18   0  171.98   12.30
   3 -21   0  166.78   10.90
  18   3   0  156.78   16.10
   3 -21   0  149.59   11.80
   3 -21   0  166.88   13.70
  18   3   0  170.38   10.80
   3 -21   0  152.48   12.20
 -21  18   0  191.08   30.80
  -3  21   0  176.68   15.30
  -3  21   0  137.19   51.59
 -18  -3   0  160.68   13.70
  -3  21   0  136.69   14.90
  21 -18   0  144.09   15.50
 -18  -3   0  145.49   11.30
 -18  -3   0  175.48   11.00
  21 -18   0  169.48   11.40
 -18  -3   0  163.58   10.40
  -3  21   0  172.58   12.50
 -18  -3   0  134.29   12.70
 -18  -3   0  156.78   11.60
 -18  -3   0  190.68   41.50
  -3  21   0  146.59   12.10
 -21  21   0   76.49    5.30
  21   0   0   82.49    5.70
   0 -21   0   72.99    6.50
 -21  21   0   70.69    6.30
 -21  21   0   80.59    8.00
 -21  21   0   50.49   28.90
  21   0   0   66.29    6.30
   0 -21   0   76.99    5.40
   0 -21   0   77.39    5.10
   0 -21   0   77.89    5.60
  21   0   0   82.49    5.70
 -21  21   0   72.19    5.40
  21 -21   0   89.79    7.10
   0  21   0   80.19    5.30
  21 -21   0   83.09    6.70
 -21   0   0   74.79    6.40
 -21   0   0   90.89    9.40
 -21   0   0   73.09    5.40
  21 -21   0   77.49    5.60
 -21   0   0   64.69   37.60
  21 -21   0   86.29    5.60
   0  21   0   75.19    5.40
 -22   2   0    9.30    4.70
   2  20   0   18.00    1.90
 -22   2   0   17.60    2.70
   2  20   0   17.40    1.90
 -22   2   0   16.00    1.90
   2  20   0   16.60    3.90
  20 -22   0   19.80    2.20
 -22   2   0   28.80   34.80
  20 -22   0   22.70    3.20
  20 -22   0   19.80    3.10
  20 -22   0   21.00    2.20
  -2 -20   0   17.00    2.30
 -20  22   0   16.70    4.10
 -20  22   0   31.40   27.30
  22  -2   0   13.90    3.10
 -20  22   0   18.10    2.70
  -2 -20   0   21.70    2.20
  -2 -20   0   21.00    2.00
 -20  22   0   19.50    1.70
 -20  22   0   18.00    1.80
  22  -2   0   13.80    3.50
  22  -2   0   20.00    2.30
  17 -22   0   77.19    5.60
  17 -22   0   81.69    8.20
  17 -22   0   80.99    6.10
   5  17   0   72.19    5.50
  17 -22   0   78.59    5.60
   5  17   0   74.99    5.50
   5  17   0   65.09    6.60
  17 -22   0   79.89    6.90
  17 -22   0   70.69    6.50
 -22   5   0   80.09    8.30
   5  17   0   64.79    7.30
 -22   5   0  118.49   32.60
 -22   5   0   69.69    6.30
 -17  22   0   85.39    8.10
  22  -5   0   64.09    7.50
  -5 -17   0   86.69    5.80
  22  -5   0   87.59    5.80
 -17  22   0   86.39    6.80
  -5 -17   0   85.59    5.60
 -17  22   0   97.39   27.80
  -5 -17   0   84.49    5.70
  22  -5   0   73.99    6.50
  22  -5   0   75.39    8.70
  -5 -17   0   79.89    6.60
  22  -5   0   89.69   10.80
 -17  22   0   75.09    5.30
  -5 -17   0   84.89    7.90
 -17  22   0   72.89    5.30
   8  14   0   50.29    5.90
 -22   8   0   39.20    3.30
  14 -22   0   47.20    4.80
  14 -22   0   41.00    3.60
  14 -22   0   50.09    3.70
  14 -22   0   41.60    4.40
   8  14   0   29.70    6.60
  14 -22   0   49.90    4.10
   8  14   0   35.60    7.00
 -22   8   0   41.90    5.50
   8  14   0   37.40    4.50
   8  14   0   44.40    3.50
  14 -22   0   51.29    3.90
 -22   8   0   55.79   25.40
 -22   8   0   49.80    4.50
   8  14   0   41.90    3.60
  -8 -14   0   52.19    9.20
 -14  22   0   41.40    3.30
  22  -8   0   47.60    3.80
  -8 -14   0   48.90    3.70
  22  -8   0   55.89    7.40
  -8 -14   0   43.20    5.30
  -8 -14   0   -5.00   62.39
  -8 -14   0   45.40    3.80
  22  -8   0   34.60    5.40
  -8 -14   0   45.10    4.10
 -14  22   0   40.10    4.50
  22  -8   0   39.30    6.20
 -14  22   0   45.40   25.80
 -14  22   0   51.19    4.50
  22  -8   0   38.10    4.30
  -8 -14   0   46.30    4.50
 -14  22   0   42.50    6.40
 -22  11   0   37.50    3.80
  11 -22   0   40.80    3.70
 -22  11   0   35.50    3.00
  11 -22   0   35.90    4.90
  11 -22   0   41.90    3.40
  11  11   0   39.50    5.30
  11  11   0   35.80    3.20
  11 -22   0   38.90    3.10
  11  11   0   37.30    3.30
  11 -22   0   37.40    4.00
 -22  11   0   42.90    5.80
  11 -22   0   43.60    4.60
  11 -22   0   40.10    4.40
  11  11   0   30.50    5.30
 -22  11   0   27.50   23.20
  11 -22   0   36.00    3.20
  11  11   0   42.20    8.10
 -11  22   0   47.30    4.40
 -11 -11   0   51.49    7.80
 -11  22   0   38.60    4.30
 -11  22   0   43.60    4.60
 -11 -11   0   40.90    4.90
 -11 -11   0   45.00    3.60
 -11 -11   0   36.80    3.80
  22 -11   0   33.20    3.90
 -11  22   0   36.70    3.00
 -11 -11   0   42.80    4.20
  22 -11   0   42.70    3.50
  22 -11   0   38.00    5.90
 -11  22   0   91.99   29.10
 -11  22   0   39.70    5.30
  22 -11   0   32.40    4.90
 -11 -11   0   31.60   48.70
 -11 -11   0   43.50    3.30
  14   8   0    4.90    1.40
   8 -22   0    5.90    1.30
   8 -22   0    5.10    2.20
  14   8   0    5.80    1.90
  14   8   0    5.30    2.60
 -22  14   0    5.80    2.90
  14   8   0    6.80    3.10
   8 -22   0    8.60    2.20
  14   8   0    6.60    4.30
   8 -22   0    7.80    1.50
 -22  14   0   41.90   22.80
   8 -22   0    7.10    2.00
   8 -22   0    7.70    1.30
   8 -22   0    7.50    1.60
  14   8   0    4.90    1.10
  14   8   0    5.10    1.90
 -22  14   0    6.90    1.80
  14   8   0    4.40    3.30
  -8  22   0    9.10    2.50
 -14  -8   0    8.70    1.30
 -14  -8   0    6.30    5.30
  22 -14   0   11.30    3.00
  -8  22   0    1.10    4.20
  -8  22   0    1.20   32.80
  22 -14   0    7.30    1.90
  22 -14   0    7.40    1.50
  -8  22   0    8.30    1.20
 -14  -8   0   10.10    1.80
 -14  -8   0   10.30    2.60
  22 -14   0    7.90    1.70
 -14  -8   0  -34.30   42.90
  22 -14   0    6.80    2.90
 -14  -8   0    8.70    1.30
  -8  22   0    8.50    1.30
 -14  -8   0    7.10    1.80
  -8  22   0    8.90    2.20
 -14  -8   0    8.10    2.00
  -8  22   0    7.50    2.20
  -8  22   0    9.70    1.30
   5 -22   0   16.40    1.80
  17   5   0   10.50    3.30
 -22  17   0   15.10    1.70
   5 -22   0   16.80    3.10
  17   5   0   15.00    2.20
   5 -22   0   16.30    2.10
   5 -22   0   16.80    4.60
   5 -22   0   14.70    2.00
  17   5   0   13.40    1.90
   5 -22   0   15.30    3.60
 -22  17   0   15.50   22.60
 -22  17   0   18.80    2.10
  17   5   0   13.00    5.70
   5 -22   0   16.40    2.70
 -22  17   0   15.00    2.50
   5 -22   0   16.10    1.90
 -22  17   0   17.00    3.70
  -5  22   0   18.60    1.80
 -17  -5   0   14.70    2.50
  22 -17   0   20.90    3.50
  22 -17   0   19.50    2.70
 -17  -5   0   17.00    2.20
  22 -17   0   18.20    2.30
  -5  22   0   18.50    1.70
  -5  22   0   17.80    5.90
  -5  22   0   14.20    1.50
 -17  -5   0   14.50    2.90
  22 -17   0   19.20    2.20
 -17  -5   0   16.80    1.80
 -17  -5   0   22.40    5.70
  -5  22   0   14.00    6.30
  -5  22   0   15.10    2.90
  -5  22   0   24.40   44.30
  -5  22   0   16.10    3.10
  -5  22   0   20.00    3.40
 -17  -5   0   40.60   40.60
 -17  -5   0   16.70    2.00
  22 -17   0   13.50    3.60
 -22  20   0   13.80   25.80
 -22  20   0   15.70    4.00
   2 -22   0   17.40    1.80
  20   2   0   18.00    2.30
   2 -22   0   20.50    2.00
   2 -22   0   18.80    2.20
   2 -22   0   15.40    2.10
  20   2   0   19.90    2.20
  20   2   0   25.00    3.70
 -22  20   0   18.50    2.00
 -22  20   0   19.70    1.80
  22 -20   0   21.20    2.30
  -2  22   0   19.60    1.80
 -20  -2   0   20.40    2.80
  -2  22   0   23.10    4.30
 -20  -2   0   17.00    5.60
 -20  -2   0   19.20    2.00
 -20  -2   0   -5.10   40.70
  -2  22   0   18.30    1.90
  22 -20   0   21.90    2.20
  22 -20   0   21.00    3.30
 -23   1   0    9.90    1.90
  22 -23   0   11.90    2.40
   1  22   0   11.40    1.40
  22 -23   0   11.70    1.80
  22 -23   0   14.40    1.70
   1  22   0   11.60    1.30
 -23   1   0   11.60    1.40
  22 -23   0   13.10    1.70
   1  22   0    7.20    2.00
 -22  23   0    9.50    1.30
  -1 -22   0   11.80    1.60
 -22  23   0   12.00    1.20
  23  -1   0   11.10    1.70
  23  -1   0   15.30    2.30
  -1 -22   0   11.10    1.60
 -23   4   0   65.29   41.60
  19 -23   0   28.90    2.50
   4  19   0   24.60    2.20
  19 -23   0   26.10    2.70
 -23   4   0   21.70    2.90
  19 -23   0   24.10    2.40
 -23   4   0   23.20    2.20
   4  19   0   23.90    2.30
  19 -23   0   24.50    3.40
 -19  23   0   32.30   29.60
  -4 -19   0   24.60    2.40
  -4 -19   0   22.70    2.40
 -19  23   0   22.00    3.00
  23  -4   0   19.10    3.20
  -4 -19   0   24.40    2.30
 -19  23   0   23.20    2.00
  23  -4   0   26.10    2.60
 -19  23   0   21.60    2.00
 -19  23   0   27.90    5.30
  23  -4   0   28.40    3.40
  16 -23   0   22.70    3.30
  16 -23   0   22.90    2.50
   7  16   0   25.90    2.50
 -23   7   0   17.30    4.50
  16 -23   0   27.50    2.60
   7  16   0   25.50    2.40
   7  16   0   20.80    8.00
 -23   7   0   30.80   28.70
  16 -23   0   26.90    2.80
 -23   7   0   26.90    3.20
   7  16   0   28.40    5.70
 -23   7   0   22.90    2.20
  23  -7   0   28.90    3.50
  23  -7   0   21.50    3.50
 -16  23   0   31.60    4.90
  -7 -16   0   29.00    2.60
  -7 -16   0   37.50    6.20
 -16  23   0   27.50    3.40
 -16  23   0   25.90    2.20
  23  -7   0   28.40    2.80
  -7 -16   0   26.70    2.60
 -16  23   0   43.60   27.60
 -16  23   0   25.40    2.10
  23  -7   0   23.80    4.40
 -23  10   0   58.19    6.60
  10  13   0   42.50    5.70
  13 -23   0   51.39    3.80
  13 -23   0   45.70    5.50
  10  13   0   43.40    3.70
 -23  10   0   43.30    3.50
 -23  10   0   53.79    4.60
  10  13   0   33.20    7.60
  13 -23   0   47.80    4.80
  13 -23   0   46.90    4.60
  13 -23   0   44.60    3.70
  13 -23   0   49.90    4.10
 -23  10   0   55.19   26.30
  13 -23   0   44.70    3.50
  10  13   0   48.40    3.70
 -13  23   0   38.60    6.20
  23 -10   0   38.20    4.30
 -10 -13   0   48.60    3.90
 -10 -13   0   49.60    3.70
  23 -10   0   48.50    3.90
 -13  23   0   47.40    5.00
 -13  23   0   43.60    3.40
 -13  23   0   42.30    4.70
 -13  23   0   48.00   30.70
  23 -10   0   44.30    6.70
 -10 -13   0   48.60    4.60
 -10 -13   0   59.39    9.40
 -10 -13   0   47.10    4.30
 -13  23   0   45.80    7.00
 -10 -13   0   47.10    5.50
 -10 -13   0   31.10   65.09
 -23  13   0   77.59    6.10
  10 -23   0   73.29    5.70
  10 -23   0   65.09    6.20
  10 -23   0   68.69    6.40
  10 -23   0   75.89    5.50
 -23  13   0   71.49    7.40
 -23  13   0   90.39   25.80
  10 -23   0   69.49    5.80
  10 -23   0   66.39    5.30
  10 -23   0   66.79    7.30
  13  10   0   69.39    5.30
  13  10   0   59.99    7.50
  10 -23   0   69.09    5.20
 -23  13   0   67.59    5.10
  23 -13   0   72.79    8.50
 -10  23   0   85.69    6.90
 -10  23   0   83.99    6.60
 -13 -10   0   70.69    6.00
 -10  23   0   74.99    8.90
 -13 -10   0   80.09    6.50
 -10  23   0  110.49   37.00
 -13 -10   0   84.69    5.40
 -13 -10   0   91.39   56.19
 -10  23   0   81.99    5.20
  23 -13   0   80.99    7.30
 -13 -10   0   78.59    7.20
 -10  23   0   76.49    6.60
  23 -13   0   73.39    6.20
 -13 -10   0   89.89   11.90
  23 -13   0   75.59    5.80
 -10  23   0   82.89    5.20
 -13 -10   0   86.99    5.70
  16   7   0   11.70    1.60
  16   7   0    8.30    1.50
  16   7   0    8.40    2.90
 -23  16   0   11.30    1.40
   7 -23   0   11.30    1.60
   7 -23   0   12.40    2.40
   7 -23   0   13.40    1.70
  16   7   0    8.40    2.40
   7 -23   0   12.00    1.80
 -23  16   0   -2.70   23.40
   7 -23   0   14.50    1.90
 -23  16   0   14.30    3.60
  16   7   0   10.80    2.20
   7 -23   0   11.90    1.50
  23 -16   0   12.90    2.40
 -16  -7   0   36.70   70.19
 -16  -7   0   11.50    1.80
 -16  -7   0   11.50    1.70
  -7  23   0   10.70    1.30
  23 -16   0   12.70    2.00
  -7  23   0   12.20    1.30
  -7  23   0   10.70    6.50
 -16  -7   0   12.10    1.50
  23 -16   0   15.50    3.10
  -7  23   0    7.40    2.10
  23 -16   0   13.70    2.00
 -16  -7   0   21.60    9.60
 -16  -7   0    8.00    1.80
  -7  23   0   29.40   58.49
  -7  23   0   11.70    1.50
  19   4   0   94.99    7.20
 -23  19   0   96.19   29.40
  19   4   0  103.29    7.10
   4 -23   0  108.09    7.10
   4 -23   0  102.29    7.20
 -23  19   0  108.39    6.90
 -23  19   0  102.09    9.40
 -23  19   0  108.09    7.10
   4 -23   0  100.89    7.10
   4 -23   0  105.49    7.10
  -4  23   0  108.39    6.80
 -19  -4   0   94.89    7.90
  -4  23   0   96.09    8.30
  23 -19   0  119.39    7.30
 -19  -4   0  103.19    7.10
  -4  23   0  102.29    7.00
 -23  22   0   47.80    3.70
  22   1   0   44.70    3.60
   1 -23   0   45.00    3.40
 -23  22   0   48.20    3.30
   1 -23   0   47.20    3.60
  23 -22   0   53.09    3.70
  23 -22   0   50.99    4.80
  -1  23   0   39.70    3.30
 -22  -1   0   44.40    3.40
  23 -22   0   51.69    4.00
  23 -22   0   50.99    3.70
 -22  -1   0   42.00    4.20
  -1  23   0   45.80    3.20
  -1  23   0   44.40    3.40
  -1  23   0   42.30    4.60
 -24   3   0   79.39    6.70
 -24   3   0   85.49    5.90
   3  21   0   78.19    7.20
 -24   3   0   87.09    5.90
   3  21   0   84.89    5.90
  21 -24   0   95.49    6.10
  21 -24   0   99.69    6.20
   3  21   0   86.09    6.00
  21 -24   0   95.49    6.50
  21 -24   0   89.49    7.20
 -21  24   0   79.99    5.80
  -3 -21   0   96.59    6.10
 -21  24   0   95.89    5.90
 -21  24   0   90.09    6.00
  24  -3   0   87.69    6.20
  18 -24   0   12.00    1.70
   6  18   0    7.70    2.40
  18 -24   0   11.80    2.40
  18 -24   0   12.10    1.90
   6  18   0   11.60    1.60
 -24   6   0   14.10    2.50
 -24   6   0    9.60    1.30
  18 -24   0   11.50    1.70
   6  18   0   11.70    1.60
 -18  24   0   12.30    2.40
  -6 -18   0   15.80    1.80
  -6 -18   0   12.30    1.70
  -6 -18   0   15.80    1.70
  24  -6   0   16.80    2.00
  24  -6   0    9.10    2.10
 -18  24   0   14.20    1.40
  24  -6   0    9.40    2.90
 -18  24   0   12.90    1.30
  15 -24   0   57.29    4.20
 -24   9   0   51.79    3.90
  15 -24   0   54.39    4.10
 -24   9   0   58.39    4.90
  15 -24   0   54.89    5.20
   9  15   0   54.39    4.10
   9  15   0   54.79    4.10
 -24   9   0   46.90   32.10
 -24   9   0   54.79    7.20
  -9 -15   0   56.69    4.20
  -9 -15   0   54.59    4.10
 -15  24   0   49.30    5.00
 -15  24   0   47.10    3.80
  -9 -15   0   57.69    4.50
  24  -9   0   58.09    4.40
 -15  24   0   62.49   32.10
 -24  12   0    2.40    0.80
  12 -24   0    2.40    0.80
  12 -24   0    2.30    1.60
  12  12   0    2.50    1.00
 -24  12   0    3.20    1.30
  12 -24   0    3.20    1.00
  12  12   0    2.60    1.30
  12 -24   0    2.60    1.00
  12  12   0    3.30    1.00
  12 -24   0    2.90    1.50
 -12 -12   0    4.80    1.10
 -12  24   0    2.40   39.00
 -12 -12   0    4.60    1.00
 -12  24   0    3.80    2.60
 -12 -12   0  -33.50   88.19
  24 -12   0    4.60    2.20
 -12  24   0    3.30    0.70
  24 -12   0    4.80    1.50
 -12  24   0   -4.10    5.50
  24 -12   0    3.50    1.60
 -12 -12   0    5.10    1.20
 -12 -12   0    5.10    1.50
 -24  15   0   37.70    4.00
   9 -24   0   41.30    3.30
   9 -24   0   34.80    3.90
   9 -24   0   42.00    3.20
   9 -24   0   43.30    3.60
  15   9   0   39.60    3.30
 -24  15   0   39.00    3.10
   9 -24   0   40.00    3.40
 -24  15   0   52.99   27.80
   9 -24   0   46.70    5.60
  24 -15   0   47.00    3.60
 -15  -9   0   43.80    3.40
 -15  -9   0   35.70    3.80
  -9  24   0   45.10    5.20
  24 -15   0   43.50    3.60
 -15  -9   0   42.10    3.10
  -9  24   0   39.00    3.10
  -9  24   0   37.40    3.00
  -9  24   0   22.30   40.80
 -15  -9   0   42.00    3.50
  24 -15   0   47.70    4.60
  -9  24   0   41.60    6.90
   6 -24   0   34.60    3.50
   6 -24   0   31.60    2.70
  18   6   0   28.50    2.90
   6 -24   0   35.80    3.30
 -24  18   0   31.60    2.50
   6 -24   0   30.00    3.60
  18   6   0   30.90    2.90
 -24  18   0   31.40    2.70
   6 -24   0   33.00    2.60
   6 -24   0   28.60    2.80
 -24  18   0   32.60    2.50
 -18  -6   0   30.00    2.70
 -18  -6   0   24.10    3.50
  24 -18   0   37.30    5.00
  -6  24   0   28.60    3.80
  24 -18   0   37.20    3.40
  -6  24   0   26.50    2.50
  24 -18   0   36.50    3.00
  24 -18   0   37.70    3.00
 -18  -6   0   27.90    3.60
 -24  21   0   19.00    1.60
 -24  21   0   18.10    1.70
  21   3   0   16.60    1.90
   3 -24   0   19.00    1.90
   3 -24   0   17.80    1.70
  21   3   0   19.00    1.80
 -24  21   0   19.20    1.70
  -3  24   0   12.60    2.80
  -3  24   0   16.80    1.40
  24 -21   0   18.90    2.20
 -21  -3   0   15.30    1.70
  24 -21   0   15.60    2.80
  -3  24   0   15.60    1.60
  24 -21   0   19.10    2.00
 -21  -3   0   15.10    2.30
  24 -21   0   17.50    2.00
  24   0   0   11.30    1.70
   0 -24   0   15.80    1.60
  24   0   0   14.00    1.60
 -24  24   0   14.00    1.30
 -24  24   0   16.60    1.20
 -24  24   0   15.40    1.40
  24 -24   0   14.50    1.70
 -24   0   0   15.00    1.40
  24 -24   0   16.80    1.60
   0  24   0   13.50    1.40
  24 -24   0   17.20    1.70
 -24   0   0   12.90    2.30
  23 -25   0   17.40    1.80
  23 -25   0   19.10    1.70
  23 -25   0   20.30    1.80
   2  23   0   14.80    1.40
   2  23   0   15.10    1.50
 -25   2   0   18.50    1.50
  -2 -23   0   18.00    1.60
 -23  25   0   15.50    1.40
  25  -2   0   16.30    1.70
  25  -2   0   13.70    1.70
 -23  25   0   16.90    1.50
  -2 -23   0   18.00    1.60
 -23  25   0   18.00    1.30
   5  20   0   24.10    2.10
   5  20   0   24.70    2.10
 -25   5   0   22.20    2.70
  20 -25   0   22.50    3.20
 -25   5   0   26.00    2.00
  20 -25   0   25.40    2.50
  20 -25   0   23.10    2.50
 -25   5   0   29.00    2.30
 -20  25   0   21.70    2.00
  -5 -20   0   23.10    2.10
  25  -5   0   23.80    2.50
 -20  25   0   25.20    2.20
  -5 -20   0   22.60    2.20
   8  17   0    2.90    0.90
 -25   8   0    3.60    1.40
   8  17   0    3.50    0.90
   8  17   0   -0.40    1.70
  17 -25   0    4.10    1.60
  17 -25   0    2.80    0.90
  17 -25   0    3.60    1.10
  17 -25   0    2.00    0.90
 -25   8   0    2.50    0.70
  25  -8   0    2.20    1.00
 -17  25   0    2.50    0.60
  25  -8   0    2.70    2.00
  -8 -17   0    2.70    1.20
  25  -8   0    3.70    1.40
 -17  25   0    4.70    1.00
 -17  25   0    3.70    2.10
  -8 -17   0    3.10    0.90
  -8 -17   0    2.40    0.80
  25  -8   0    2.90    1.50
 -25  11   0   72.69    5.80
  14 -25   0   71.39    5.20
  14 -25   0   73.19    5.10
  11  14   0   63.39    5.10
  11  14   0   73.59    5.10
 -25  11   0   72.59    4.90
  14 -25   0   66.99    6.10
  14 -25   0   67.39    5.40
 -14  25   0   65.89    6.00
  25 -11   0   73.29    5.90
  25 -11   0   64.69    5.40
 -14  25   0   75.29    5.00
  25 -11   0   73.39    7.20
  25 -11   0   80.29    5.40
 -11 -14   0   71.39    5.20
 -14  25   0   70.89    4.90
 -11 -14   0   77.49    5.60
 -11 -14   0   80.89    5.20
 -11 -14   0   75.19    5.00
  11 -25   0   66.29    4.50
  11 -25   0   65.49    4.50
 -25  14   0   61.19    5.10
  11 -25   0   56.99    5.50
  14  11   0   62.39    4.60
  11 -25   0   64.09    4.60
  11 -25   0   61.49    4.70
  11 -25   0   64.49    4.80
 -25  14   0   67.49    4.40
 -11  25   0   61.19    4.40
 -14 -11   0   57.49    5.10
 -14 -11   0   62.39    4.40
  25 -14   0   69.49    4.80
  25 -14   0   70.59    7.10
 -14 -11   0   71.39    4.70
 -11  25   0   54.19    5.50
  25 -14   0   62.39    4.80
 -11  25   0   56.79    4.30
 -14 -11   0   63.19    4.70
   8 -25   0   46.50    4.20
   8 -25   0   44.50    4.50
 -25  17   0   51.09    3.80
   8 -25   0   52.19    3.70
 -25  17   0   45.10    3.40
   8 -25   0   51.09    3.70
 -25  17   0   53.29    3.60
  17   8   0   52.59    3.80
   8 -25   0   50.49    3.90
  17   8   0   46.30    3.90
 -17  -8   0   56.09    4.00
  -8  25   0   51.49    4.90
  -8  25   0   48.20    3.50
 -17  -8   0   59.99    3.90
 -17  -8   0   51.29    4.50
  -8  25   0   53.19    3.70
 -25  20   0   28.80    2.20
   5 -25   0   25.90    2.80
  20   5   0   23.70    2.30
 -25  20   0   27.30    2.10
  20   5   0   26.50    2.50
   5 -25   0   27.60    2.30
   5 -25   0   27.10    2.50
 -20  -5   0   27.60    3.00
  -5  25   0   22.80    3.60
  -5  25   0   27.20    2.20
  25 -20   0   32.60    2.80
  25 -20   0   29.30    3.50
 -20  -5   0   28.70    2.30
  23   2   0    4.70    0.90
 -25  23   0    6.40    0.80
   2 -25   0    6.10    1.00
 -25  23   0    6.80    0.70
 -25  23   0    6.30    0.90
  25 -23   0    7.80    1.30
  -2  25   0    7.90    0.90
 -23  -2   0    8.60    1.00
   4  22   0   13.80    1.40
   4  22   0   15.70    1.50
  22 -26   0   15.10    1.90
  22 -26   0   18.30    1.60
 -26   4   0   17.50    1.40
 -22  26   0   17.80    1.30
  -4 -22   0   17.60    1.50
 -22  26   0   16.40    1.40
  -4 -22   0   18.70    1.60
  26  -4   0   16.90    1.70
  26  -4   0   15.40    1.70
 -26   7   0   32.80    2.30
 -26   7   0   34.60    2.50
  19 -26   0   33.10    2.80
 -26   7   0   27.50    3.30
   7  19   0   30.40    2.50
   7  19   0   31.20    2.50
  26  -7   0   31.10    2.70
  -7 -19   0   32.60    2.50
 -19  26   0   26.70    2.30
 -19  26   0   32.70    2.30
  26  -7   0   28.40    2.80
  26  -7   0   26.20    2.90
  -7 -19   0   29.30    2.40
  16 -26   0   54.59    3.80
 -26  10   0   45.80    4.30
  10  16   0   51.09    3.80
  10  16   0   43.80    3.90
  16 -26   0   54.79    3.80
 -26  10   0   53.59    3.60
  16 -26   0   52.59    4.00
  16 -26   0   43.80    4.80
  26 -10   0   50.59    5.20
 -16  26   0   50.89    3.50
  26 -10   0   50.59    4.40
 -10 -16   0   54.69    3.80
  26 -10   0   54.29    4.00
  26 -10   0   48.50    4.00
 -16  26   0   49.20    3.60
 -16  26   0   45.80    5.50
 -10 -16   0   53.29    3.70
 -26  13   0    8.40    1.80
 -26  13   0    8.90    1.10
 -26  13   0   10.90    1.40
  13  13   0   10.10    1.70
  13 -26   0    8.80    1.30
  13  13   0    9.00    1.30
  13 -26   0    8.50    1.60
  13 -26   0    9.00    1.50
 -13  26   0    7.50    1.20
 -13 -13   0    9.70    1.80
 -13  26   0    4.10    2.10
 -13 -13   0    7.00    1.20
  26 -13   0    8.50    2.40
  26 -13   0    7.50    1.50
 -13  26   0    7.10    1.00
  26 -13   0    9.30    1.50
  26 -13   0    9.50    1.90
 -26  16   0   23.90    2.20
  10 -26   0   24.00    2.30
  10 -26   0   24.70    2.10
  16  10   0   25.00    2.20
 -26  16   0   24.40    2.00
  10 -26   0   25.80    2.10
  16  10   0   22.40    2.40
 -16 -10   0   25.00    2.80
 -10  26   0   24.60    2.00
 -10  26   0   18.20    4.40
 -16 -10   0   23.40    2.20
  26 -16   0   30.00    2.60
 -10  26   0   21.40    1.90
 -16 -10   0   31.10    2.90
  26 -16   0   31.10    3.60
 -26  19   0   20.90    1.90
  19   7   0   19.80    2.20
 -26  19   0   23.40    1.70
   7 -26   0   23.50    2.10
 -26  19   0   18.50    1.90
  19   7   0   21.00    2.10
   7 -26   0   21.70    1.90
  26 -19   0   19.90    3.00
  26 -19   0   24.80    2.60
  -7  26   0   20.30    1.80
 -19  -7   0   23.90    2.00
 -19  -7   0   20.60    3.00
   4 -26   0    0.80    0.50
 -26  22   0    1.20    0.40
  22   4   0    1.20    0.70
   4 -26   0    1.60    0.70
 -26  22   0    0.90    0.50
 -26  22   0    1.30    0.40
  26 -22   0    1.60    0.70
  26 -22   0    1.80    0.70
  26 -22   0    1.30    0.80
 -22  -4   0    1.30    0.50
  -4  26   0    1.50    0.50
   6  21   0    7.70    1.00
  21 -27   0    9.90    1.20
 -27   6   0    8.20    0.80
 -21  27   0    7.80    0.80
 -21  27   0    6.80    0.90
  -6 -21   0    7.80    1.00
  27  -6   0    6.80    1.10
  -6 -21   0    7.30    1.00
   9  18   0   11.20    1.40
 -27   9   0   11.70    1.10
  18 -27   0   11.50    1.30
  18 -27   0   13.10    1.50
 -27   9   0   11.70    1.30
   9  18   0   10.30    1.30
  27  -9   0   12.30    1.70
  27  -9   0   12.70    1.80
 -18  27   0   13.00    1.10
  27  -9   0   12.40    1.60
 -18  27   0   11.00    1.20
  -9 -18   0   13.50    1.40
 -27  12   0    0.70    0.50
  15 -27   0    1.20    0.60
  12  15   0    1.70    0.80
  15 -27   0    0.20    0.60
  15 -27   0    0.60    0.70
 -27  12   0    0.70    0.60
  12  15   0    1.00    0.60
  27 -12   0    1.00    0.90
  27 -12   0    0.70    0.90
  27 -12   0    0.60    0.80
 -15  27   0    0.60    0.40
 -15  27   0    0.60    0.50
 -12 -15   0    0.60    0.60
  12 -27   0   32.40    2.40
  15  12   0   32.90    2.70
 -27  15   0   33.40    2.60
  12 -27   0   31.50    2.60
  15  12   0   33.60    2.60
 -27  15   0   33.30    2.30
  27 -15   0   36.50    2.80
 -15 -12   0   31.50    2.60
 -12  27   0   28.50    2.40
 -27  18   0   45.80    3.00
   9 -27   0   45.70    3.40
 -27  18   0   41.90    3.30
  18   9   0   41.10    3.30
  18   9   0   42.90    3.30
   9 -27   0   45.20    3.20
 -18  -9   0   44.60    3.30
  -9  27   0   39.80    3.10
  27 -18   0   49.50    3.70
  27 -18   0   52.09    3.50
  27 -18   0   52.59    3.50
  21   6   0   48.50    3.70
   6 -27   0   56.29    3.90
 -27  21   0   48.30    3.60
   6 -27   0   54.39    3.70
 -27  21   0   51.79    3.40
 -21  -6   0   59.69    3.70
  27 -21   0   60.59    4.30
  -6  27   0   50.09    3.60
  17 -28   0    6.40    0.90
  11  17   0    7.20    1.10
  11  17   0    6.00    1.00
  17 -28   0    8.00    1.20
 -28  11   0    6.70    0.70
 -28  11   0    7.80    1.00
 -11 -17   0    7.40    1.00
 -17  28   0    5.40    0.80
  28 -11   0    6.70    1.20
 -17  28   0    5.90    0.70
  28 -11   0    6.10    1.10
  14  14   0   30.20    2.40
 -28  14   0   31.40    2.30
 -28  14   0   30.40    2.10
  14 -28   0   32.30    2.40
  14  14   0   28.70    2.30
  28 -14   0   32.00    2.50
  28 -14   0   31.70    2.50
 -14 -14   0   27.10    2.30
  28 -14   0   28.80    2.80
 -14  28   0   26.00    2.10
  17  11   0    1.50    0.70
  11 -28   0    1.00    0.60
 -28  17   0    1.30    0.60
  17  11   0    0.70    0.50
 -28  17   0    0.60    0.30
  28 -17   0    0.60    0.90
  28 -17   0    1.00    0.70
 -11  28   0    0.80    0.40
 -17 -11   0    0.90    0.60
  28 -17   0    0.60    0.70
  -1   1   1  544.75   34.60
   0  -1   1  578.64   36.00
  -1   1   1  585.64   34.50
   0  -1   1  562.04   34.50
   1   0   1  524.15   34.50
   1   0   1  560.44   35.90
   0  -1   1  570.84   35.80
   0  -1   1  562.44   34.40
   2   1   1  436.76   27.70
  -3   2   1  429.66   27.40
   1  -3   1  437.46   28.60
   1  -3   1  466.45   27.80
   2   1   1  396.76   27.90
  -3   2   1  465.35   28.10
  -3   2   1  455.65   27.40
   1  -3   1  473.75   30.50
  -3   2   1  457.75   28.10
   2   1   1  468.35   30.20
   0   2   1  714.03   45.20
  -2   0   1  709.03   44.40
   0   2   1  686.13   43.70
   0   2   1  719.23   43.70
  -2   0   1  681.03   43.60
   2  -2   1  688.63   45.90
  -2   0   1  796.62   43.60
   0   2   1  745.43   45.30
   2  -2   1  658.93   43.80
  -3  -2  -1 1103.19   65.59
  -3  -2  -1 1148.69   69.79
   2  -5   1 1013.70   65.59
  -5   3   1 1043.10   65.29
   3   2   1 1136.99   69.29
   3   2   1 1068.59   65.59
  -5   3   1 1048.70   67.19
  -5   3   1  992.40   65.29
   2  -5   1 1056.39   69.39
  -5   3   1 1071.99   66.89
  -3   1  -1  571.24   43.10
   3  -1   1  654.23   43.10
   3  -1   1  634.84   40.60
  -1  -2   1  674.83   42.50
  -2   3   1  729.13   40.30
  -2   3   1  685.23   41.80
  -2   3   1  650.43   40.40
  -1  -2   1  643.64   40.50
  -3   4  -1 2569.04  173.58
  -3   4  -1 2734.13  176.88
  -4   1   1 2827.52  173.38
  -4   1   1 2975.90  174.78
   1   3   1 2983.60  176.38
   3  -4   1 2696.03  173.68
  -4   1   1 2875.31  173.38
   1   3   1 2875.61  173.58
   3  -4   1 2775.92  176.78
  -4   1   1 3049.50  175.18
  -3   7  -1  973.10   68.19
  -4  -3  -1  991.00   62.39
  -3   7  -1  970.70   62.39
  -4  -3  -1 1013.00   68.29
   3  -7   1  956.20   68.19
  -7   4   1  990.90   62.19
  -7   4   1  999.40   62.09
   4   3   1 1048.30   62.59
  -7   4   1 1021.80   65.59
   3  -7   1  969.10   62.49
   4   3   1 1029.70   63.89
   4   3   1 1150.78   68.29
  -7   4   1 1042.50   64.69
   0  -4   1 2451.35  148.29
  -4   4   1 2351.26  144.99
  -4   4   1 2245.08  146.99
  -4   4   1 2260.37  144.89
   4   0   1 2389.66  145.19
   0  -4   1 2333.57  145.09
  -4   4   1 2396.66  146.69
   4   0   1 2540.65  148.69
  -3  -1   1  562.94   34.20
  -1   4   1  579.44   34.20
   4  -3   1  513.45   34.40
  -3  -1   1  591.24   37.20
  -3  -1   1  539.65   34.20
  -3  -1   1  592.94   36.10
  -1   4   1  515.15   34.20
  -1   4   1  556.54   37.30
   4  -3   1  560.64   37.90
  -4   6  -1 8249.67  567.94
  -2  -4  -1 9632.04  568.44
   4  -6   1 8258.17  568.24
   2   4   1 9999.00  568.54
  -6   2   1 9728.93  566.24
  -6   2   1 9496.75  566.74
   9  -5  -1  752.52   50.89
  -5  -4  -1  904.21   59.09
  -5  -4  -1  888.11   51.09
   5   4   1  823.02   57.79
  -9   5   1  795.42   50.59
  -9   5   1  838.32   54.39
   4  -9   1  794.22   57.99
   5   4   1  908.41   53.39
   4  -9   1  746.73   51.09
   5   4   1  790.32   51.09
  -9   5   1  773.52   50.79
   5   4   1  848.52   51.49
  -9   5   1  834.32   56.29
  -5  -1  -1  720.03   50.49
  -1   6  -1  726.63   45.50
  -1   6  -1  744.63   51.39
  -5  -1  -1  712.03   45.50
   5   1   1  730.23   50.19
   1  -6   1  778.52   57.09
  -6   5   1  787.02   47.70
   5   1   1  739.23   45.30
  -6   5   1  700.93   45.20
   5   1   1  681.03   45.50
  -6   5   1  775.02   48.50
  -6   5   1  751.22   45.10
  -5   2  -1 1366.06   83.19
  -5   2  -1 1293.97   79.29
   5  -2   1 1179.58   79.39
  -3   5   1 1305.07   83.39
  -2  -3   1 1359.46   83.89
  -2  -3   1 1238.48   79.49
  -3   5   1 1390.46   81.59
   5  -2   1 1214.28   82.89
  -3   5   1 1222.48   79.29
  -3   5   1 1362.16   79.19
  -5   5  -1 7993.40  513.55
  -5   5  -1 7731.03  509.85
  -5   0   1 9197.28  513.05
   5  -5   1 7665.53  509.95
  -5   0   1 9557.24  512.35
   5  -5   1 7915.31  513.95
  -3  -5  -1  467.85   32.20
  -5   8  -1  485.85   32.50
  -3  -5  -1  510.35   32.10
  -3  -5  -1  486.75   32.30
   8  -3  -1  484.35   32.30
  -3  -5  -1  519.85   40.80
  -3  -5  -1  502.95   32.60
   8  -3  -1  478.65   32.50
  -5   8  -1  482.05   38.30
   5  -8   1  509.65   32.80
   5  -8   1  522.85   32.60
  -8   3   1  570.74   32.20
   3   5   1  520.75   32.40
  -8   3   1  518.35   38.00
  -8   3   1  595.74   36.00
   3   5   1  549.45   34.30
   3   5   1  560.44   39.50
  -8   3   1  536.35   32.40
   3   5   1  578.14   32.70
   5  -8   1  535.15   40.30
  -6  -5  -1  897.11   53.69
  -6  -5  -1  887.91   64.49
  -5  11  -1  840.22   61.69
  11  -6  -1  893.51   54.39
  11  -6  -1  786.42   53.59
  -5  11  -1  813.72   53.49
  -6  -5  -1  818.92   53.09
   6   5   1  853.81   53.99
   6   5   1  950.30   56.49
 -11   6   1  879.21   62.79
   6   5   1  873.91   63.79
 -11   6   1  816.32   53.39
   6   5   1  888.71   53.89
 -11   6   1  892.51   58.19
   5 -11   1  845.72   53.69
 -11   6   1  829.82   52.99
   6   5   1  832.02   53.79
   5 -11   1  883.11   63.39
  -2   8  -1  491.85   29.10
  -6  -2  -1  455.35   28.40
  -6  -2  -1  430.96   27.90
  -2   8  -1  408.76   28.20
  -6  -2  -1  427.26   28.10
  -6  -2  -1  484.95   36.70
  -2   8  -1  444.86   35.70
   8  -6  -1  410.16   28.40
  -6  -2  -1  435.56   28.30
  -2   8  -1  455.35   27.80
  -6  -2  -1  439.56   27.70
  -6  -2  -1  398.06   27.90
   6   2   1  457.15   27.80
   6   2   1  419.46   28.30
   2  -8   1  464.45   28.20
  -8   6   1  470.35   33.70
  -8   6   1  480.35   31.40
  -8   6   1  479.05   28.20
   2  -8   1  403.46   28.20
   2  -8   1  490.65   28.60
   6   2   1  447.26   28.50
   2  -8   1  474.05   27.80
   6   2   1  425.56   34.70
  -8   6   1  491.15   28.70
   2  -8   1  465.35   28.00
   6   2   1  462.65   30.10
  -8   6   1  423.46   28.00
   6   2   1  435.46   28.40
  -8   6   1  455.75   27.80
   2  -8   1  413.26   34.40
  -6   1  -1  772.62   49.90
   1   5  -1  728.53   44.70
   1   5  -1  796.42   50.69
  -6   1  -1  721.93   44.70
  -5   6   1  721.13   44.50
   6  -1   1  632.94   44.80
   6  -1   1  661.53   49.30
  -5   6   1  714.23   48.50
  -1  -5   1  749.13   44.80
  -5   6   1  736.33   47.30
  -1  -5   1  788.52   49.40
   6  -1   1  732.63   44.60
  -5   6   1  675.63   44.60
  -6   4  -1 6939.11  428.36
  -6   4  -1 7230.88  432.46
   6  -4   1 6989.90  432.86
   6  -4   1 6864.81  428.46
  -6   7  -1 3949.70  263.27
  -1  -6  -1 4442.66  264.47
  -1  -6  -1 4243.18  258.87
  -7   1   1 4255.17  262.77
  -7   1   1 4036.50  258.67
  -7   1   1 4295.37  261.67
  -7   1   1 4198.78  258.47
   1   6   1 4525.45  264.17
   6  -7   1 3786.12  263.77
   1   6   1 4511.35  258.87
  -6  10  -1  900.81   59.09
  -6  10  -1  881.51   65.59
  -4  -6  -1  972.50   67.89
  -4  -6  -1  957.10   59.29
  -4  -6  -1  833.82   58.79
   4   6   1  874.81   59.59
   4   6   1  958.60   67.09
 -10   4   1 1022.40   63.39
   6 -10   1 1010.90   59.49
 -10   4   1  944.41   58.99
   6 -10   1 1093.69   68.69
   4   6   1  993.80   61.59
 -10   4   1  968.60   58.79
 -10   4   1  975.60   66.89
   4   6   1  970.90   59.29
  13  -7  -1 1039.80   73.69
  -6  13  -1 1124.39   83.79
  13  -7  -1 1125.49   74.49
  -7  -6  -1 1187.78   73.69
  -7  -6  -1 1306.07   87.89
  -6  13  -1 1128.89   73.49
  -7  -6  -1 1249.88   73.79
   6 -13   1 1208.98   72.99
   7   6   1 1154.98   73.89
   6 -13   1 1241.18   88.09
   7   6   1 1186.08   85.49
   6 -13   1 1159.48   73.79
 -13   7   1 1244.18   79.49
   7   6   1 1302.27   76.89
   7   6   1 1116.29   73.89
 -13   7   1 1225.58   72.99
   7   6   1 1161.18   73.99
  -7  -3  -1  669.33   40.40
  -7  -3  -1  662.33   40.80
  10  -7  -1  579.54   41.00
  -3  10  -1  697.53   40.90
  -3  10  -1  688.03   49.80
  -7  -3  -1  688.73   40.40
   7   3   1  643.04   49.20
   3 -10   1  634.84   40.80
   7   3   1  629.04   40.90
   7   3   1  614.64   41.00
   7   3   1  651.03   40.20
 -10   7   1  654.23   49.00
   3 -10   1  679.33   40.60
   3 -10   1  641.74   40.30
 -10   7   1  652.93   44.60
   3 -10   1  677.63   49.40
   7   3   1  671.33   43.10
 -10   7   1  614.34   40.50
   7   3   1  640.44   41.00
 -10   7   1  619.04   40.20
  -7   0  -1  365.86   24.10
  -7   0  -1  372.36   24.20
  -7   0  -1  338.07   24.60
  -7   0  -1  364.56   23.70
   0   7  -1  421.06   25.10
  -7   0  -1  363.06   23.60
   0   7  -1  356.56   32.70
  -7   0  -1  365.76   31.90
  -7   0  -1  342.67   23.70
   0   7  -1  356.36   24.10
  -7   7   1  417.86   23.70
   0  -7   1  382.26   24.20
   0  -7   1  343.77   24.10
  -7   7   1  401.36   23.80
   7   0   1  345.97   25.50
   7   0   1  413.26   24.50
   0  -7   1  441.36   31.30
   7   0   1  383.46   23.90
  -7   7   1  353.06   23.90
   0  -7   1  410.56   23.90
  -7   7   1  421.66   24.10
  -7   7   1  409.66   27.50
  -7   7   1  411.96   31.00
  -7   7   1  406.16   23.70
   7   0   1  358.76   23.60
  -7   3  -1 1324.37   89.69
   3   4  -1 1408.26   93.69
  -7   3  -1 1325.57   85.09
   3   4  -1 1448.66   85.39
  -4   7   1 1328.07   89.79
   7  -3   1 1202.48   89.89
  -4   7   1 1499.65   88.59
  -4   7   1 1302.27   85.09
  -3  -4   1 1501.55   89.29
  -3  -4   1 1415.06   85.09
  -4   7   1 1432.56   84.89
  -7   6  -1  610.94   40.00
  -7   6  -1  573.34   45.00
   1  -7  -1  568.44   40.10
   6   1  -1  582.04   40.00
  -7   6  -1  584.14   40.30
  -1   7   1  711.03   40.40
   7  -6   1  699.43   40.20
  -1   7   1  644.34   40.30
  -6  -1   1  710.23   40.20
  -1   7   1  738.83   45.90
   7  -6   1  713.83   47.50
   7  -6   1  639.34   40.60
  -1   7   1  696.13   42.20
  -7   9  -1  201.18   23.00
  -2  -7  -1  244.38   14.80
  -2  -7  -1  218.68   14.10
   9  -2  -1  213.38   14.30
  -7   9  -1  235.08   14.00
  -7   9  -1  222.78   14.50
  -7   9  -1  212.78   14.30
  -7   9  -1  245.28   14.70
  -7   9  -1  233.68   14.40
  -2  -7  -1  217.88   14.10
  -7   9  -1  238.68   14.10
  -2  -7  -1  241.78   14.30
   7  -9   1  214.08   14.10
   7  -9   1  211.18   29.90
   2   7   1  190.48   22.50
   2   7   1  201.28   14.40
  -9   2   1  200.48   26.30
  -9   2   1  206.98   18.80
   2   7   1  201.58   14.30
  -9   2   1  206.28   15.20
  -9   2   1  194.88   13.70
   2   7   1  207.98   13.90
   7  -9   1  186.28   15.10
   7  -9   1  211.08   14.30
  12  -5  -1  581.04   34.50
  12  -5  -1  475.65   32.70
  -7  12  -1  443.96   41.40
  -5  -7  -1  556.04   32.40
  -7  12  -1  471.75   32.80
  -5  -7  -1  470.55   32.50
  -5  -7  -1  541.25   33.30
  -5  -7  -1  487.25   32.70
  -5  -7  -1  502.05   33.00
  -5  -7  -1  541.05   32.70
  -7  12  -1  576.94   33.30
  -7  12  -1  500.05   32.80
  -5  -7  -1  507.15   32.30
  -7  12  -1  505.65   32.70
  -5  -7  -1  495.05   32.20
   7 -12   1  533.25   33.50
   7 -12   1  581.34   32.60
   5   7   1  561.84   35.90
 -12   5   1  525.85   32.70
 -12   5   1  489.45   32.40
 -12   5   1  549.45   32.40
   5   7   1  534.35   32.30
   7 -12   1  539.25   46.70
   7 -12   1  569.14   32.50
   5   7   1  462.25   33.20
   7 -12   1  523.65   32.40
   7 -12   1  523.15   33.30
 -12   5   1  448.46   49.10
   5   7   1  510.85   33.30
 -12   5   1  501.35   38.20
 -12   5   1  458.15   32.80
   5   7   1  508.05   35.30
  -7  15  -1   17.00    2.50
  -7  15  -1   14.90    1.50
  -8  -7  -1   15.10    2.60
  -8  -7  -1   16.10    1.90
  -7  15  -1    1.50   17.40
  15  -8  -1   12.10    3.60
  -8  -7  -1   13.90    2.10
  15  -8  -1   12.70    2.90
  -8  -7  -1   13.30    1.70
  15  -8  -1   12.30    2.60
  -7  15  -1   11.10    2.90
  -8  -7  -1   17.80    2.60
  -7  15  -1   17.20    2.70
  -8  -7  -1   13.40    3.20
  -7  15  -1   17.00    2.00
  -8  -7  -1   65.69   43.50
  -8  -7  -1   14.90    2.10
  -8  -7  -1   13.90    1.70
  -7  15  -1   15.00    1.50
   7 -15   1   12.60    1.90
   8   7   1   13.40    1.70
 -15   8   1   14.20    2.20
   7 -15   1   16.80    2.80
   8   7   1   15.50    2.20
   8   7   1   13.00    2.90
   8   7   1   11.70    2.20
   7 -15   1   14.50    1.90
 -15   8   1   11.70    1.30
 -15   8   1   14.60    1.80
   7 -15   1   16.70    2.30
   8   7   1   15.40    1.70
 -15   8   1   16.10    2.30
   8   7   1   12.50    3.90
   7 -15   1   17.40    2.30
   7 -15   1   16.50    3.10
   7 -15   1   14.40    1.90
   8   7   1   14.20    4.70
   7 -15   1   36.40   27.70
   7 -15   1   14.70    2.30
 -15   8   1   15.00    2.00
 -15   8   1    2.40    9.50
   8   7   1    9.40    3.80
 -15   8   1   11.00    2.10
   8   7   1   12.30   23.10
   8   7   1   15.10    2.10
   7 -15   1   10.50    3.60
  -8  -4  -1  700.93   45.10
  -4  12  -1  758.82   56.19
  -8  -4  -1  698.73   44.70
  -8  -4  -1  774.52   45.90
  -8  -4  -1  735.63   45.60
  -4  12  -1  700.43   45.50
  -8  -4  -1  740.93   56.59
  -8  -4  -1  760.12   45.70
  -8  -4  -1  781.32   45.20
   8   4   1  686.83   45.90
   8   4   1  699.13   57.19
   4 -12   1  746.53   44.90
   4 -12   1  755.42   45.00
   4 -12   1  756.02   45.40
   4 -12   1  731.93   56.59
   8   4   1  753.02   48.50
   4 -12   1  730.33   45.00
   8   4   1  649.64   45.80
 -12   8   1  700.13   60.19
   8   4   1  667.63   45.80
 -12   8   1  783.02   51.19
 -12   8   1  721.23   45.00
 -12   8   1  734.23   44.70
   8   4   1  758.92   46.10
   4 -12   1  684.03   45.60
 -12   8   1  619.74   45.30
  -1   9  -1    5.10   13.30
  -8  -1  -1   12.00    1.80
  -8  -1  -1   11.30    1.30
  -1   9  -1   10.10    2.30
  -8  -1  -1   11.70    2.30
   9  -8  -1   10.20    1.80
  -8  -1  -1   11.10    1.50
  -1   9  -1   13.20    1.90
   9  -8  -1    9.80    1.80
  -1   9  -1   14.40    1.90
  -1   9  -1   15.30    1.50
  -8  -1  -1   12.00    1.60
  -1   9  -1   14.80    1.50
  -8  -1  -1   13.30    1.60
  -1   9  -1   13.70    1.70
  -8  -1  -1   14.30   12.80
  -8  -1  -1   11.00    1.90
   1  -9   1   12.50    1.30
   1  -9   1   12.00    1.50
  -9   8   1   12.50    1.30
  -9   8   1   13.40    1.40
   8   1   1   10.20    2.00
   8   1   1   13.60    1.30
   8   1   1   20.20   14.70
  -9   8   1   11.70    1.70
  -9   8   1   11.60    1.50
   8   1   1   11.00    2.50
  -9   8   1   10.50   14.80
  -9   8   1   10.60    1.90
   1  -9   1   18.00   10.90
  -9   8   1   12.90    2.30
   1  -9   1   12.50    1.60
  -9   8   1   12.70    2.10
  -9   8   1   11.10    1.60
   8   1   1   13.40    2.30
   8   1   1   12.80    2.90
   1  -9   1   11.80    1.40
  -9   8   1   14.00    6.00
   1  -9   1    9.10    1.90
   2   6  -1  950.10   66.49
   2   6  -1  882.61   58.69
   8  -2   1  886.21   58.89
  -6   8   1  917.11   59.59
   8  -2   1  942.81   58.59
   8  -2   1  895.21   65.29
  -2  -6   1  979.70   58.79
  -6   8   1 1029.30   62.69
  -6   8   1  983.70   58.49
  -6   8   1 1009.10   73.19
  -2  -6   1 1000.60   64.09
   5   3  -1  782.02   49.20
  -8   5  -1  835.32   56.89
  -8   5  -1  794.42   49.70
  -3   8   1  821.82   49.40
   8  -5   1  792.92   49.40
  -5  -3   1  808.32   49.40
   8  -5   1  740.93   56.19
   8  -5   1  725.13   49.70
  -5  -3   1  855.31   53.99
  -3   8   1  844.02   54.19
   8   0  -1 1411.76   89.59
   0  -8  -1 1584.54  109.79
  -8   8  -1 1380.46   89.79
  -8   8  -1 1420.56   95.59
   0   8   1 1588.74   89.99
   8  -8   1 1432.76   97.49
  -8   0   1 1513.05   94.09
   8  -8   1 1370.46   90.09
  -8   0   1 1437.66   89.59
  -8   0   1 1358.46   89.89
   0   8   1 1643.44   96.89
  -3  -8  -1  355.46   20.80
  11  -3  -1  315.07   20.60
  -3  -8  -1  302.47   20.70
  -3  -8  -1  343.87   20.80
  -8  11  -1  297.17   20.30
  -8  11  -1  301.77   20.50
  -8  11  -1  326.07   29.20
  -8  11  -1  355.56   20.50
  -3  -8  -1  309.27   20.00
  -3  -8  -1  346.07   20.20
  -3  -8  -1  379.26   36.70
  -3  -8  -1  342.37   19.80
  -8  11  -1  331.97   20.40
  -3  -8  -1  320.67   21.30
  -8  11  -1  348.87   19.90
 -11   3   1  286.87   19.80
   3   8   1  311.17   19.80
   3   8   1  284.57   23.50
   8 -11   1  280.27   20.60
   8 -11   1  326.37   19.90
   8 -11   1  357.36   35.00
   8 -11   1  298.07   20.70
   8 -11   1  321.27   20.30
   3   8   1  306.37   30.00
   3   8   1  304.07   20.60
   8 -11   1  277.87   19.70
 -11   3   1  308.67   25.90
   3   8   1  290.07   20.40
 -11   3   1  285.47   19.90
   3   8   1  280.47   22.50
 -11   3   1  294.67   20.00
  -8  14  -1 1133.99   83.59
  -6  -8  -1 1162.38   72.89
  14  -6  -1 1039.90   72.99
  -8  14  -1 1091.29   72.49
  14  -6  -1 1138.39   74.19
  -6  -8  -1 1133.39   72.79
  -6  -8  -1 1218.28   72.39
  -6  -8  -1 1126.29   86.79
  -6  -8  -1 1068.09   72.19
   6   8   1 1110.09   72.99
   8 -14   1 1221.88   73.19
   8 -14   1 1229.98   91.09
   8 -14   1 1237.28   72.19
 -14   6   1 1171.08   72.19
   6   8   1 1276.57   73.39
 -14   6   1 1235.98   79.49
   6   8   1 1285.57   75.99
   6   8   1 1066.89   75.19
   6   8   1 1269.37   86.69
  -9  -8  -1  308.47   19.50
  -8  17  -1  312.27   18.40
  17  -9  -1  295.17   20.80
  -8  17  -1  287.57   20.10
  -9  -8  -1  306.47   20.00
  -8  17  -1  298.47   19.70
  -9  -8  -1  312.27   20.50
  -9  -8  -1  327.17   19.70
  -9  -8  -1  308.57   18.60
  -8  17  -1  306.67   18.50
  -9  -8  -1  305.67   44.00
  -9  -8  -1  289.17   18.80
  -9  -8  -1  296.07   18.50
  -9  -8  -1  302.57   19.60
  -9  -8  -1  313.97   18.60
  -8  17  -1  293.87   38.10
  17  -9  -1  283.57   21.50
  17  -9  -1  274.37   18.50
  -9  -8  -1  310.87   18.80
  -9  -8  -1  301.97   20.90
  -9  -8  -1  304.17   19.40
   8 -17   1  263.97   18.40
   8 -17   1  294.47   20.70
   8 -17   1  295.97   19.70
   9   8   1  281.77   46.00
   9   8   1  277.47   18.70
 -17   9   1  274.17   19.30
   9   8   1  279.17   20.10
   8 -17   1  271.47   21.30
   9   8   1  279.47   23.10
 -17   9   1  281.47   18.50
 -17   9   1  285.27   19.20
   9   8   1  310.57   18.60
   8 -17   1  181.48   53.59
   9   8   1  282.57   18.50
 -17   9   1  301.87   18.70
 -17   9   1  266.57   18.30
   9   8   1  263.47   20.40
   9   8   1  295.77   21.40
   8 -17   1  285.17   18.90
 -17   9   1  315.07   30.60
   8 -17   1  290.97   19.10
   8 -17   1  273.27   18.50
   8 -17   1  267.87   19.10
   8 -17   1  284.97   18.50
  -9  -5  -1  140.09    9.90
  -9  -5  -1  114.09    9.20
  -5  14  -1  129.49    9.00
  -9  -5  -1  106.59    8.00
  -9  -5  -1  115.59    8.10
  -9  -5  -1  138.89   29.00
  -9  -5  -1  118.59    8.50
  -9  -5  -1  113.39    8.90
  -9  -5  -1  118.89    8.60
  -9  -5  -1  124.49    8.40
  -9  -5  -1  111.19    8.40
   5 -14   1  123.09    8.80
   5 -14   1  127.19    8.40
   5 -14   1  117.09    8.20
   9   5   1  109.59   10.60
   5 -14   1  124.89    8.20
   9   5   1  134.19   12.40
   9   5   1  117.19    8.10
 -14   9   1  107.79    8.50
   5 -14   1  122.29    8.30
   9   5   1  141.99   31.00
   5 -14   1  121.19    9.90
   9   5   1  112.29    9.40
   5 -14   1  103.09   29.50
   9   5   1  113.09    8.20
 -14   9   1  124.39    8.50
 -14   9   1  135.69   18.10
   5 -14   1  128.49    9.60
  11  -9  -1  650.43   45.20
  -9  -2  -1  700.93   44.90
  -2  11  -1  680.83   45.40
  -9  -2  -1  755.42   45.50
  -9  -2  -1  727.13   45.40
  -9  -2  -1  734.33   56.59
  -9  -2  -1  756.52   45.10
  -9  -2  -1  685.83   45.50
  -2  11  -1  675.33   55.59
   2 -11   1  798.32   44.90
   2 -11   1  793.92   44.80
   9   2   1  697.53   45.70
   2 -11   1  753.72   44.80
 -11   9   1  679.63   45.30
   9   2   1  737.43   44.70
   2 -11   1  655.23   45.40
   9   2   1  738.43   45.80
   9   2   1  746.53   48.00
 -11   9   1  724.43   44.90
   2 -11   1  707.23   54.79
 -11   9   1  736.93   50.29
 -11   9   1  707.23   57.49
   2 -11   1  780.42   45.30
 -11   9   1  664.53   44.40
   1   8  -1  883.21   61.19
  -9   1  -1  826.32   58.19
   1   8  -1  800.02   50.29
  -9   1  -1  798.72   50.69
  -9   1  -1  774.02   50.79
   1   8  -1  831.22   50.79
  -1  -8   1  727.13   50.69
  -1  -8   1  827.82   58.09
  -8   9   1  878.91   50.39
  -1  -8   1  821.02   50.79
  -8   9   1  793.02   50.89
   9  -1   1  924.31   60.29
   9  -1   1  814.92   50.99
  -8   9   1  779.22   50.69
  -1  -8   1  862.81   50.09
  -8   9   1  735.33   59.29
  -9   4  -1  598.84   47.20
   5  -9  -1  645.54   40.60
   5  -9  -1  639.14   40.30
  -9   4  -1  566.94   40.50
   4   5  -1  661.83   41.10
   4   5  -1  625.64   40.00
  -9   4  -1  597.94   40.40
  -9   4  -1  664.03   40.00
   4   5  -1  780.72   56.99
  -5   9   1  720.63   40.30
  -5   9   1  606.14   40.60
  -4  -5   1  691.93   39.90
  -4  -5   1  703.93   40.50
  -5   9   1  682.23   51.99
   9  -4   1  614.44   40.20
   9  -4   1  641.24   49.10
   9  -4   1  641.54   40.70
  -9   7  -1  470.55   28.80
  -9   7  -1  411.86   35.70
   2  -9  -1  456.25   28.90
   2  -9  -1  408.56   41.20
   2  -9  -1  473.95   28.60
   2  -9  -1  411.86   28.40
  -9   7  -1  405.76   28.60
  -9   7  -1  500.85   28.60
   2  -9  -1  404.36   29.00
  -9   7  -1  447.86   28.30
   7   2  -1  417.96   28.30
  -2   9   1  455.65   28.50
  -7  -2   1  494.35   28.40
  -7  -2   1  472.85   28.60
   9  -7   1  503.45   29.70
   9  -7   1  475.45   29.10
  -2   9   1  406.46   30.50
   9  -7   1  442.16   28.20
   9  -7   1  552.14   40.00
   9  -7   1  428.66   29.00
  -7  -2   1  541.05   34.50
  10  -1  -1  922.51   56.19
  -1  -9  -1  825.12   55.59
  -9  10  -1  818.02   55.69
  -1  -9  -1  942.71   68.09
  -9  10  -1  858.31   63.39
  -1  -9  -1  891.21   56.19
  -1  -9  -1  957.30   55.39
   9 -10   1  929.91   68.89
   1   9   1  966.40   56.09
   9 -10   1  873.11   56.29
   1   9   1  929.21   57.49
   9 -10   1  848.42   55.29
   1   9   1  923.21   58.79
 -10   1   1  939.61   55.89
 -10   1   1  835.52   70.39
   1   9   1  972.70   64.49
   1   9   1  929.01   56.19
 -10   1   1  837.12   55.89
 -10   1   1  935.81   62.99
 -10   1   1  840.82   55.49
  -4  -9  -1  676.23   41.80
  -4  -9  -1  593.44   41.60
  -9  13  -1  647.84   42.00
  -4  -9  -1  603.14   60.79
  13  -4  -1  599.94   42.40
  -9  13  -1  661.73   41.80
  -4  -9  -1  741.83   42.70
  13  -4  -1  742.13   44.20
  -4  -9  -1  672.53   42.40
  -4  -9  -1  656.03   41.90
  -4  -9  -1  583.64   41.20
  -4  -9  -1  675.43   41.40
  -4  -9  -1  668.83   42.60
   9 -13   1  723.13   62.49
   4   9   1  657.03   45.00
 -13   4   1  710.03   48.90
   9 -13   1  708.83   42.80
   4   9   1  722.53   44.90
   4   9   1  660.93   55.59
   9 -13   1  665.93   41.60
 -13   4   1  629.14   41.60
   9 -13   1  636.84   41.40
   9 -13   1  659.53   42.60
 -13   4   1  684.83   41.60
   4   9   1  675.03   42.50
   4   9   1  675.23   42.40
  -9  16  -1  164.38   11.90
  -9  16  -1  173.28   12.10
  -9  16  -1  155.28   12.20
  -7  -9  -1  161.28   11.00
  16  -7  -1  153.48   12.70
  -9  16  -1  156.98   10.90
  -9  16  -1  144.99   26.10
  -7  -9  -1  153.68   11.10
  -7  -9  -1  161.78   11.70
  -7  -9  -1  150.48   34.70
  -7  -9  -1  162.78   11.80
  -7  -9  -1  159.78   11.20
  -7  -9  -1  182.28   13.60
  -7  -9  -1  155.08   12.50
  -7  -9  -1  159.48   11.80
  -7  -9  -1  157.58   10.90
  -7  -9  -1  160.28   11.30
  16  -7  -1  152.58   11.00
  -9  16  -1  165.38   10.80
  -7  -9  -1  155.28   12.10
   9 -16   1  177.68   11.40
 -16   7   1  164.98   11.70
   7   9   1  195.18   33.90
 -16   7   1  186.38   11.40
   9 -16   1  175.08   11.50
   7   9   1  180.98   11.00
   9 -16   1  186.68   11.50
 -16   7   1  180.58   23.20
   7   9   1  183.28   13.50
   7   9   1  177.48   15.60
 -16   7   1  184.48   11.10
   9 -16   1  183.38   11.00
   9 -16   1  164.18   11.60
   7   9   1  146.99   14.60
 -16   7   1  174.28   11.80
   9 -16   1  179.58   11.60
   7   9   1  182.38   11.30
 -16   7   1  172.48   11.20
   9 -16   1  165.38   11.00
   9 -16   1  188.08   12.20
   7   9   1  174.68   12.90
   7   9   1  185.28   11.90
   9 -16   1  174.68   13.00
 -16   7   1  162.78   10.80
 -10  -9  -1   93.59    8.00
 -10  -9  -1  122.89   14.50
  -9  19  -1  106.49    7.40
  19 -10  -1   89.49    9.10
  -9  19  -1  100.59    8.00
 -10  -9  -1   95.09    7.20
  -9  19  -1  110.29    8.70
 -10  -9  -1   95.99    6.80
 -10  -9  -1  102.89    7.00
 -10  -9  -1  101.99    6.60
 -10  -9  -1   97.39    7.60
  -9  19  -1  103.99    7.90
  -9  19  -1  103.69    6.50
  -9  19  -1  110.99    9.50
  -9  19  -1   70.19   31.90
 -10  -9  -1   96.79    8.60
 -10  -9  -1  101.29    6.80
 -10  -9  -1  102.79   58.69
  -9  19  -1   96.19    6.60
 -10  -9  -1   95.29    6.70
  19 -10  -1  108.59   10.10
  10   9   1   88.19    7.40
 -19  10   1   87.59    7.50
  10   9   1   94.59    6.80
  10   9   1   85.19    6.80
 -19  10   1  105.29    7.60
 -19  10   1   87.99    6.80
   9 -19   1   88.89    7.20
 -19  10   1   89.19    6.40
  10   9   1  100.59    7.00
  10   9   1  109.09   12.70
   9 -19   1   89.39    7.10
  10   9   1   18.60   48.30
  10   9   1   81.89   11.30
  10   9   1  102.09    9.10
   9 -19   1   92.39    7.80
   9 -19   1   93.59    6.70
   9 -19   1   95.49    7.10
   9 -19   1   90.09    6.60
 -19  10   1   93.49   18.70
 -19  10   1   97.79    7.70
   9 -19   1   94.49    7.30
 -10  -6  -1   35.60    3.70
  -6  16  -1   29.90    4.40
 -10  -6  -1   32.40    3.30
  16 -10  -1   29.80    2.60
  -6  16  -1   35.70    3.90
 -10  -6  -1   33.30    2.50
  -6  16  -1   27.00   23.40
 -10  -6  -1   31.00    3.00
 -10  -6  -1   35.90    4.90
  16 -10  -1   22.30    3.90
  16 -10  -1   31.20    4.10
 -10  -6  -1    2.80   25.50
  16 -10  -1   35.60    5.00
 -10  -6  -1   32.90    2.60
 -10  -6  -1   35.60    3.40
 -10  -6  -1   34.10    4.10
  10   6   1   29.40    2.70
  10   6   1   24.80    6.10
   6 -16   1   30.20    5.50
 -16  10   1   25.10    2.20
  10   6   1   26.30    2.60
 -16  10   1   26.60    2.80
   6 -16   1   25.80    2.50
 -16  10   1   29.40    2.60
   6 -16   1   13.30   30.90
  10   6   1   26.60    5.40
 -16  10   1   26.20    3.40
   6 -16   1   26.10    2.70
  10   6   1   28.40    2.90
   6 -16   1   27.10    3.20
 -16  10   1   28.70    3.20
   6 -16   1   23.40    2.80
  10   6   1   29.90   32.20
   6 -16   1   25.40    2.30
  10   6   1   24.70    2.50
   6 -16   1   25.10    2.80
   6 -16   1   26.70    2.50
 -16  10   1   28.40   12.20
  10   6   1   20.00    5.10
  10   6   1   26.40    4.20
   6 -16   1   28.80    3.40
 -10  -3  -1  331.07   23.30
  -3  13  -1  370.76   23.30
  -3  13  -1  327.17   23.30
  -3  13  -1  352.96   38.50
 -10  -3  -1  329.57   39.70
 -10  -3  -1  312.27   22.20
 -10  -3  -1  316.87   22.60
 -10  -3  -1  330.97   23.30
 -10  -3  -1  336.27   23.50
 -10  -3  -1  352.36   22.80
  13 -10  -1  325.17   23.20
  -3  13  -1  392.96   22.60
 -10  -3  -1  346.17   23.20
 -10  -3  -1  334.97   22.30
   3 -13   1  379.76   22.70
 -13  10   1  383.06   22.80
   3 -13   1  367.76   23.50
   3 -13   1  368.66   22.50
  10   3   1  353.66   22.30
   3 -13   1  343.67   23.50
  10   3   1  366.66   41.60
  10   3   1  366.26   23.90
   3 -13   1  358.76   22.40
 -13  10   1  348.47   22.60
  10   3   1  369.16   26.30
  10   3   1  345.47   23.70
   3 -13   1  409.46   39.80
 -13  10   1  374.66   22.90
   3 -13   1  400.86   24.10
 -13  10   1  382.56   30.30
  10   3   1  311.27   23.40
  10   3   1  350.26   22.40
   3 -13   1  380.96   22.60
   0  10  -1 1321.47   78.79
 -10   0  -1 1245.98   87.19
 -10   0  -1 1242.38   78.69
   0  10  -1 1301.87   89.89
  10   0   1 1138.39   80.69
 -10  10   1 1299.27   78.19
 -10  10   1 1309.57   83.59
   0 -10   1 1317.77   87.99
  10   0   1 1312.97   79.09
   0 -10   1 1270.57   78.79
 -10  10   1 1173.18   78.59
  10   0   1 1382.76   90.19
 -10  10   1 1235.28   89.39
 -10   3  -1    6.90    1.20
 -10   3  -1   10.10    1.40
   3   7  -1    8.90   18.10
 -10   3  -1    7.50    1.10
   7 -10  -1   10.20    1.50
 -10   3  -1    6.90    1.80
 -10   3  -1    0.80   10.60
 -10   3  -1    9.60    1.40
 -10   3  -1    6.10    1.40
   7 -10  -1    6.60    1.40
 -10   3  -1    7.90    1.10
   3   7  -1   10.60    1.20
   3   7  -1   10.00    1.40
 -10   3  -1    8.00    1.90
   7 -10  -1    6.90    1.60
   3   7  -1    9.00    1.30
   3   7  -1   11.10    1.90
   3   7  -1    8.10    2.50
   3   7  -1   11.10    1.50
 -10   3  -1    8.00    1.30
  10  -3   1   12.70    2.30
  10  -3   1    8.10    1.90
  -7  10   1  -35.50   21.70
  -3  -7   1   10.50    1.10
  -7  10   1   12.30    3.00
  -3  -7   1   11.70    1.50
  -3  -7   1   11.80    1.40
  10  -3   1    7.70    2.90
  -3  -7   1   13.30    9.60
  -3  -7   1    6.70    1.50
  -7  10   1   15.40    7.50
  10  -3   1   11.70    2.40
  -7  10   1   12.30    1.70
  -7  10   1    8.40    1.70
  -3  -7   1    9.50    1.80
  -3  -7   1   11.60    1.50
  -7  10   1   12.10    1.80
  -3  -7   1   11.10    1.90
  -7  10   1   12.30    2.30
  10  -3   1    1.90   15.60
   4 -10  -1  414.86   26.30
   4 -10  -1  374.36   25.70
   4 -10  -1  414.16   25.80
   6   4  -1  351.86   45.50
 -10   6  -1  414.86   27.20
 -10   6  -1  379.56   25.80
 -10   6  -1  362.06   25.40
   6   4  -1  365.66   26.30
  -6  -4   1  435.66   25.30
  10  -6   1  424.66   37.90
  -4  10   1  421.56   26.60
  -4  10   1  408.26   25.70
  -4  10   1  434.16   26.10
  -6  -4   1  397.16   26.40
  -4  10   1  468.05   32.80
  10  -6   1  379.86   26.20
  -4  10   1  458.65   27.80
  -6  -4   1  427.96   25.90
  10  -6   1  375.46   25.40
  10  -6   1  401.16   26.30
  -6  -4   1  453.05   25.80
  -6  -4   1  460.45   32.60
  10  -6   1  424.26   27.20
  -6  -4   1  358.76   25.70
   1 -10  -1 1349.86   83.69
   1 -10  -1 1369.26   97.09
 -10   9  -1 1267.87   83.19
 -10   9  -1 1323.07   90.59
  10  -9   1 1290.77   93.89
  -1  10   1 1484.95   91.59
  10  -9   1 1272.07   83.69
  -1  10   1 1432.16   83.29
  12  -2  -1  655.53   41.10
 -10  12  -1  617.74   40.70
 -10  12  -1  662.83   50.89
  -2 -10  -1  652.33   43.70
  -2 -10  -1  702.63   40.10
  -2 -10  -1  659.53   85.79
 -10  12  -1  694.73   40.40
  -2 -10  -1  703.83   40.50
  -2 -10  -1  614.34   40.50
  12  -2  -1  625.94   40.20
  -2 -10  -1  600.44   40.30
  -2 -10  -1  703.63   41.20
 -10  12  -1  605.04   40.50
   2  10   1  655.83   40.90
  10 -12   1  569.14   39.90
   2  10   1  698.23   41.10
 -12   2   1  631.24   39.90
   2  10   1  588.04   51.89
 -12   2   1  612.14   40.20
  10 -12   1  584.24   41.10
 -12   2   1  645.54   47.20
   2  10   1  656.13   43.70
   2  10   1  710.43   42.90
 -12   2   1  602.84   40.20
  10 -12   1  593.64   60.59
  10 -12   1  646.24   41.30
 -10  15  -1  755.52   49.60
  15  -5  -1  765.02   51.69
 -10  15  -1  809.32   63.09
  -5 -10  -1  782.42   49.10
  15  -5  -1  806.12   50.49
  -5 -10  -1  783.72   49.00
  -5 -10  -1  745.83   49.80
  -5 -10  -1  816.52   50.09
  -5 -10  -1  784.42   48.90
 -10  15  -1  847.22   48.70
  -5 -10  -1  828.12   53.69
 -10  15  -1  808.52   49.70
  -5 -10  -1  794.02   49.40
  -5 -10  -1  708.63   48.70
  -5 -10  -1  779.52   49.40
  10 -15   1  761.62   49.10
 -15   5   1  787.32   49.20
 -15   5   1  686.73   48.40
   5  10   1  808.82   50.39
 -15   5   1  868.21   58.19
  10 -15   1  753.02   48.90
   5  10   1  738.83   52.69
  10 -15   1  781.62   50.49
 -15   5   1  826.92   49.10
   5  10   1  814.72   52.49
  10 -15   1  766.52   79.59
  10 -15   1  798.42   49.00
 -15   5   1  828.92   48.60
  -8 -10  -1   85.29    7.60
  -8 -10  -1   72.49   10.50
  -8 -10  -1   80.99    5.50
 -10  18  -1   84.09    5.40
 -10  18  -1   82.99    6.70
  -8 -10  -1   11.30   45.80
  -8 -10  -1   82.49    6.90
  18  -8  -1   77.79    7.90
  18  -8  -1   81.79    5.60
  -8 -10  -1   86.99    5.90
  -8 -10  -1   82.99    5.80
 -10  18  -1   69.69    9.40
  -8 -10  -1   82.49    6.00
  -8 -10  -1   86.49    7.50
  -8 -10  -1   87.19    6.50
  18  -8  -1   71.99    8.90
  -8 -10  -1   86.89    5.70
  10 -18   1   73.59    5.50
  10 -18   1   66.69    5.30
   8  10   1   74.79    5.50
 -18   8   1   72.19    5.20
  10 -18   1   77.69    6.70
  10 -18   1   76.49    6.10
  10 -18   1   69.69    5.90
   8  10   1   69.09    9.90
   8  10   1   80.29    5.60
   8  10   1   30.80   40.30
   8  10   1   75.09    6.30
 -18   8   1   70.89    6.20
 -18   8   1   71.49    5.60
  10 -18   1   73.19    6.60
 -18   8   1   51.19   16.30
  10 -18   1   71.29    5.50
   8  10   1   79.09    7.60
   8  10   1   77.09    9.70
 -18   8   1   71.09    6.40
 -18   8   1   89.49    6.50
  10 -18   1   79.29    7.60
   8  10   1   75.09    5.70
  10 -18   1   78.39    5.90
 -10  21  -1  267.17   20.30
 -11 -10  -1  404.26   73.79
 -10  21  -1  181.48   43.80
 -10  21  -1  277.37   18.50
 -11 -10  -1  286.27   20.20
 -11 -10  -1  297.37   18.20
 -10  21  -1  282.87   19.20
 -11 -10  -1  257.97   17.90
 -11 -10  -1  300.27   23.10
 -11 -10  -1  290.27   17.90
 -11 -10  -1  293.67   19.00
  21 -11  -1  259.77   17.90
  21 -11  -1  246.28   20.70
 -11 -10  -1  252.27   18.40
 -10  21  -1  269.67   18.90
 -10  21  -1  298.27   20.10
 -10  21  -1  293.77   17.70
 -11 -10  -1  286.77   17.60
  11  10   1  378.86   81.89
  10 -21   1  258.97   20.00
 -21  11   1  306.57   18.80
 -21  11   1  265.57   18.80
 -21  11   1  262.67   17.90
  10 -21   1  293.27   17.80
  10 -21   1  270.47   18.40
  10 -21   1  274.67   17.70
 -21  11   1  288.27   17.60
  11  10   1  269.97   18.10
  10 -21   1  271.77   18.60
  10 -21   1  302.47   18.30
  11  10   1  293.57   20.80
 -21  11   1  323.67   21.30
  10 -21   1  265.57   17.80
  11  10   1  313.37   24.10
  11  10   1  253.47   17.80
  10 -21   1  295.87   19.20
  11  10   1  276.47   17.90
 -11  -7  -1   71.09    5.50
 -11  -7  -1   68.29    5.80
  -7  18  -1   47.00   36.40
 -11  -7  -1   72.89    6.80
  18 -11  -1   59.29    6.90
  -7  18  -1   76.49    6.10
 -11  -7  -1   61.49    5.10
  -7  18  -1   66.39    6.20
 -11  -7  -1   72.09    9.20
 -11  -7  -1   63.89    4.80
  -7  18  -1   65.19    4.80
 -11  -7  -1   67.99    5.20
  -7  18  -1   73.79    4.80
  18 -11  -1   65.29    5.00
 -11  -7  -1   97.89   39.70
  -7  18  -1   74.79    6.70
  -7  18  -1   80.09    6.40
 -11  -7  -1   67.79    5.00
 -11  -7  -1   69.59    6.20
  -7  18  -1   74.09    5.60
 -11  -7  -1   68.99    5.10
  -7  18  -1   70.29    9.70
 -18  11   1   66.49    4.70
   7 -18   1   68.39    5.60
  11   7   1   69.79    5.20
   7 -18   1   71.39    5.40
   7 -18   1   68.49    6.00
  11   7   1   76.89    6.30
   7 -18   1   69.49    4.90
  11   7   1   68.79   10.20
  11   7   1   96.69   49.40
   7 -18   1   67.69    6.70
   7 -18   1   75.99   11.20
 -18  11   1   69.99    5.90
  11   7   1   65.89    5.20
 -18  11   1   73.99    6.00
  11   7   1   82.89   10.70
   7 -18   1   64.39    4.90
  11   7   1   71.19    7.30
  11   7   1   65.99    5.00
 -18  11   1   49.50   15.70
   7 -18   1   64.09    5.20
 -18  11   1   67.29    5.20
   7 -18   1  103.99   56.89
 -11  -4  -1  680.13   62.29
 -11  -4  -1  671.33   45.20
 -11  -4  -1  635.54   45.30
 -11  -4  -1  674.03   46.60
  -4  15  -1  743.13   46.50
 -11  -4  -1  737.63   45.90
 -11  -4  -1  724.63   45.30
  -4  15  -1  746.73   45.10
  -4  15  -1  702.43   64.49
  -4  15  -1  681.03   46.50
 -11  -4  -1  743.43   46.10
  -4  15  -1  805.32   46.90
 -11  -4  -1  712.63   46.60
  15 -11  -1  677.13   46.50
 -11  -4  -1  731.43   46.50
 -11  -4  -1  663.23   45.70
  11   4   1  769.32   47.50
   4 -15   1  789.12   45.60
 -15  11   1  754.02   45.30
  11   4   1  755.72   45.30
   4 -15   1  786.42   45.80
  11   4   1  793.72   70.69
   4 -15   1  700.13   46.70
  11   4   1  757.02   50.19
   4 -15   1  744.93   46.90
   4 -15   1  735.53   45.20
  11   4   1  743.13   45.50
   4 -15   1  891.21   66.79
   4 -15   1  715.53   45.20
   4 -15   1  793.92   46.30
  11   4   1  635.84   46.60
  11   4   1  734.33   45.40
 -15  11   1  708.33   53.39
 -15  11   1  737.13   45.80
  11   4   1  783.02   47.40
 -11  -1  -1 1328.57   96.99
  -1  12  -1 1363.06   86.79
  -1  12  -1 1432.56   99.49
 -11  -1  -1 1366.16   86.69
 -12  11   1 1435.96   86.19
  11   1   1 1453.45   87.29
  11   1   1 1474.25  101.19
   1 -12   1 1320.27   86.79
  11   1   1 1345.77   85.59
 -12  11   1 1562.24   93.09
   1 -12   1 1515.75   86.09
  11   1   1 1225.48   89.09
   1 -12   1 1370.56   97.09
 -11   2  -1  772.32   44.80
   2   9  -1  719.73   57.49
 -11   2  -1  727.33   45.20
   2   9  -1  669.33   45.10
 -11   2  -1  638.74   45.00
 -11   2  -1  687.03   46.00
   9 -11  -1  675.73   45.20
 -11   2  -1  710.43   45.10
 -11   2  -1  712.33   54.99
  -2  -9   1  749.53   53.39
  11  -2   1  629.24   46.90
  -2  -9   1  792.52   44.60
  11  -2   1  729.13   45.50
  -2  -9   1  712.53   45.10
  -9  11   1  654.73   62.69
  11  -2   1  699.23   45.50
  -2  -9   1  663.33   45.10
  -9  11   1  762.72   44.70
  -9  11   1  789.82   50.99
  -2  -9   1  788.12   44.30
  11  -2   1  757.42   60.69
  -2  -9   1  733.43   44.80
   5   6  -1  676.93   45.70
 -11   5  -1  679.33   53.09
 -11   5  -1  677.53   45.60
   6 -11  -1  760.12   45.40
   5   6  -1  775.02   61.39
 -11   5  -1  671.13   45.40
 -11   5  -1  713.83   45.00
   6 -11  -1  758.62   45.90
  11  -5   1  746.43   45.20
  -5  -6   1  672.23   45.50
  11  -5   1  773.72   47.30
  11  -5   1  846.52   59.39
  11  -5   1  786.32   46.20
   3 -11  -1  224.38   15.10
 -11   8  -1  201.78   14.90
   3 -11  -1  220.58   38.60
 -11   8  -1  241.18   15.00
   3 -11  -1  222.58   14.40
   3 -11  -1  207.88   15.90
   3 -11  -1  241.18   14.80
 -11   8  -1  205.68   25.00
   8   3  -1  141.99   43.80
 -11   8  -1  213.58   14.30
   8   3  -1  229.48   16.40
   3 -11  -1  201.78   14.50
 -11   8  -1  227.68   14.30
 -11   8  -1  206.18   14.80
   3 -11  -1  227.38   14.70
  -3  11   1  236.38   17.20
  11  -8   1  214.68   15.80
  11  -8   1  271.07   33.70
  -8  -3   1  233.08   14.60
  -3  11   1  208.38   14.90
  -8  -3   1  222.58   14.10
  -8  -3   1  225.18   30.80
  11  -8   1  229.88   15.60
  -8  -3   1  242.78   14.70
  -8  -3   1  219.58   15.30
  -8  -3   1  231.08   14.50
  -3  11   1  247.88   14.50
  -8  -3   1  208.98   14.70
  -8  -3   1  214.98   15.20
 -11  11  -1  342.57   21.40
   0 -11  -1  366.26   21.30
   0 -11  -1  338.57   21.30
   0 -11  -1  358.76   22.30
 -11  11  -1  364.36   33.00
 -11  11  -1  373.96   22.10
   0 -11  -1  308.97   21.70
 -11  11  -1  337.67   21.60
   0 -11  -1  352.36   21.70
   0 -11  -1  316.27   21.50
   0 -11  -1  323.67   22.40
 -11  11  -1  316.47   21.70
 -11  11  -1  313.87   21.90
   0 -11  -1  394.66   46.50
  11   0  -1  361.36   22.80
  11   0  -1  355.16   22.30
 -11  11  -1  369.06   21.90
  11 -11   1  318.77   21.80
 -11   0   1  305.07   21.50
 -11   0   1  316.87   21.40
   0  11   1  315.37   21.90
  11 -11   1  315.47   21.30
 -11   0   1  317.27   28.90
  11 -11   1  318.07   22.60
   0  11   1  331.87   21.30
 -11   0   1  364.96   21.70
   0  11   1  375.36   22.20
  11 -11   1  314.97   41.70
 -11   0   1  309.57   21.50
 -11   0   1  316.07   21.00
 -11   0   1  324.57   21.50
   0  11   1  350.76   32.30
   0  11   1  364.86   25.00
 -11   0   1  360.26   22.40
  11 -11   1  302.17   21.10
   0  11   1  312.87   22.60
  -3 -11  -1   25.80    2.50
  -3 -11  -1   22.40    2.30
  -3 -11  -1   14.20   32.10
 -11  14  -1   25.20    2.80
 -11  14  -1   28.50    3.70
  -3 -11  -1   23.80    2.90
  14  -3  -1   24.10    3.40
  14  -3  -1   24.30    3.70
 -11  14  -1   28.40    3.00
 -11  14  -1   25.20    2.10
  -3 -11  -1   25.90    2.90
  -3 -11  -1   22.90    3.10
  -3 -11  -1   28.80    5.20
  14  -3  -1   21.10    2.80
 -11  14  -1   18.80   16.70
  -3 -11  -1   22.60    2.30
  -3 -11  -1   23.60    2.40
 -11  14  -1   24.20    2.10
  -3 -11  -1   23.40    3.40
 -11  14  -1   23.40    3.00
  14  -3  -1   34.20    6.10
  -3 -11  -1   26.10    2.90
  -3 -11  -1   24.70    2.50
  -3 -11  -1   20.60    2.60
   3  11   1   30.10    2.30
  11 -14   1   30.00    3.30
   3  11   1   30.70    5.50
 -14   3   1   24.50    3.10
   3  11   1   24.90    3.50
 -14   3   1   25.80    2.90
  11 -14   1   26.90    5.40
   3  11   1   30.00    3.40
   3  11   1   16.90   18.70
   3  11   1   26.60    2.20
  11 -14   1   27.50    2.40
  11 -14   1   24.10    2.60
   3  11   1   25.40    5.60
 -14   3   1   25.60    2.60
  11 -14   1   27.30    3.70
  11 -14   1   24.20    2.40
 -14   3   1   23.80    2.10
  11 -14   1   23.20    2.20
 -14   3   1   27.30    2.60
   3  11   1   30.60    2.60
   3  11   1   24.20    3.80
 -14   3   1   25.70   11.10
  11 -14   1    6.60   36.40
  11 -14   1   27.20    2.70
 -11  17  -1   14.90    2.60
  -6 -11  -1   14.40    3.00
  -6 -11  -1   15.70    1.80
  -6 -11  -1   17.80    5.90
  -6 -11  -1   14.20    2.10
 -11  17  -1   -7.00   20.50
  17  -6  -1   18.40    5.10
 -11  17  -1   15.50    1.70
 -11  17  -1   23.00    5.30
  17  -6  -1   13.60    2.10
  -6 -11  -1   15.70    2.50
  -6 -11  -1   15.00    2.40
 -11  17  -1   13.20    1.60
  -6 -11  -1   16.90    2.00
  -6 -11  -1   15.70    2.10
  17  -6  -1   18.50    4.10
  -6 -11  -1   15.70    3.00
 -11  17  -1   15.80    3.30
  -6 -11  -1   14.90    2.00
 -11  17  -1   19.80    2.40
  -6 -11  -1   14.00    2.50
  -6 -11  -1   67.79   44.50
  -6 -11  -1   13.80    1.80
 -11  17  -1   19.40    3.10
 -11  17  -1   17.10    3.60
 -11  17  -1   19.50    3.00
 -17   6   1   13.40    2.70
 -17   6   1   39.90   14.50
   6  11   1   -7.20   31.60
   6  11   1   16.90    2.50
   6  11   1   19.20    2.80
   6  11   1   21.40    4.90
 -17   6   1   19.90    2.10
  11 -17   1   16.30    3.30
  11 -17   1   17.30    2.00
  11 -17   1   19.30    2.40
   6  11   1   19.30    1.90
 -17   6   1   17.80    2.60
   6  11   1   20.50    2.10
  11 -17   1   19.00    2.30
  11 -17   1   18.80    2.00
  11 -17   1   18.70    2.60
 -17   6   1   15.30    2.30
 -17   6   1   16.50    2.10
 -17   6   1   16.20    1.60
   6  11   1   13.10    4.60
  11 -17   1   20.00    3.10
   6  11   1   20.50    3.70
  11 -17   1   15.00    2.00
 -17   6   1   20.50    2.70
   6  11   1   18.20    2.00
  11 -17   1   17.60    1.80
  20  -9  -1  142.49   13.00
  -9 -11  -1   73.19   73.59
  -9 -11  -1  140.89   10.30
 -11  20  -1  133.29   34.70
  -9 -11  -1  156.48   10.30
 -11  20  -1  165.28   11.50
 -11  20  -1  173.38   12.40
  20  -9  -1  159.38   14.30
 -11  20  -1  149.09   11.30
  -9 -11  -1  153.88   20.50
 -11  20  -1  172.38   11.00
  -9 -11  -1  137.79   11.50
  -9 -11  -1  151.88   10.10
  20  -9  -1  147.49   10.30
  -9 -11  -1  153.18   12.50
 -11  20  -1  176.88   11.80
  -9 -11  -1  143.99   10.80
 -11  20  -1  162.08   10.00
  -9 -11  -1  158.68   10.60
 -11  20  -1  150.28   10.10
 -11  20  -1  141.39   12.30
  -9 -11  -1  155.28   11.30
  -9 -11  -1  147.19   10.30
 -20   9   1  156.68   11.30
   9  11   1  167.18   10.30
  11 -20   1  166.68   11.00
   9  11   1  133.89   15.20
   9  11   1  158.98   10.50
 -20   9   1  207.28   27.00
   9  11   1  146.19   11.20
  11 -20   1  148.89   10.10
  11 -20   1  164.38   11.60
 -20   9   1  147.09   11.10
  11 -20   1  148.29   10.20
   9  11   1  156.08   12.70
   9  11   1  136.99   16.30
 -20   9   1  148.19   10.30
  11 -20   1  145.29   10.90
  11 -20   1  143.09   10.60
 -20   9   1  153.38   10.00
  11 -20   1  157.98   10.30
   9  11   1  145.69   10.20
  11 -20   1  176.48   13.20
 -20   9   1  175.58   11.30
   9  11   1  178.18   57.99
 -11  23  -1    5.30    1.70
 -11  23  -1    5.40    1.00
 -11  23  -1    5.20    1.40
 -12 -11  -1    6.70    1.90
  23 -12  -1    5.40    2.40
 -12 -11  -1    7.70    1.60
  23 -12  -1    6.10    1.80
 -11  23  -1    7.10    1.10
 -12 -11  -1    9.00    1.80
 -11  23  -1    0.30    5.70
  23 -12  -1    6.40    1.40
 -12 -11  -1    9.30    2.80
 -11  23  -1  -33.90   47.70
 -11  23  -1    8.40    2.20
 -12 -11  -1    7.80    1.40
  23 -12  -1    4.80    1.80
 -11  23  -1    6.30    2.00
 -11  23  -1    3.30    2.90
  11 -23   1    5.80    1.10
  12  11   1    5.20    1.10
  12  11   1    4.80    1.30
 -23  12   1    6.20    1.90
  11 -23   1    7.60    2.60
 -23  12   1   13.70   19.60
 -23  12   1    3.70    2.60
  12  11   1    3.60    2.50
  11 -23   1    8.10    1.70
  11 -23   1    4.30    1.10
 -23  12   1    6.10    1.00
 -23  12   1    8.00    1.80
  11 -23   1    6.50    1.40
  11 -23   1    6.40    1.20
 -12  -8  -1   47.10    5.00
  -8  20  -1   49.60    6.60
 -12  -8  -1   51.19    5.70
 -12  -8  -1   48.90    3.80
  20 -12  -1   43.60    3.80
  -8  20  -1   44.60    4.20
  -8  20  -1   52.49    5.70
  -8  20  -1   49.40    5.40
 -12  -8  -1   35.30   52.09
 -12  -8  -1   45.20    4.20
 -12  -8  -1   46.40    3.40
  -8  20  -1   49.50    3.60
  -8  20  -1   42.60    6.30
 -12  -8  -1   46.60    4.00
 -12  -8  -1   49.70    4.70
 -12  -8  -1   49.99    8.20
 -12  -8  -1   45.70    3.80
  -8  20  -1   53.19    5.10
  -8  20  -1   42.40    4.70
  -8  20  -1    0.90   36.40
  20 -12  -1   39.50    5.80
 -20  12   1   48.80    3.50
   8 -20   1   53.99    4.50
   8 -20   1   42.60    5.40
   8 -20   1   46.20    4.70
 -20  12   1   46.50    3.40
 -20  12   1   49.20   17.30
  12   8   1   69.69   70.89
 -20  12   1   46.30    4.00
   8 -20   1   46.00    3.80
 -20  12   1   46.30    4.70
   8 -20   1   44.00    4.30
  12   8   1   39.40    3.90
  12   8   1   53.59    9.90
 -20  12   1   47.10    5.00
   8 -20   1   49.40    4.40
 -20  12   1   51.79    4.40
   8 -20   1   48.90    3.70
  12   8   1   53.59    6.40
  12   8   1   30.90    9.50
  12   8   1   45.80    3.70
   8 -20   1   43.50    3.50
  12   8   1   48.40    4.00
 -12  -5  -1   22.50    2.30
  -5  17  -1   15.90   27.70
  -5  17  -1   25.60    3.30
  -5  17  -1   25.60    3.50
  -5  17  -1   21.80    2.10
  -5  17  -1   22.90    3.60
  -5  17  -1   23.80    2.00
 -12  -5  -1   24.50    5.20
 -12  -5  -1   23.40    2.60
  -5  17  -1   24.10    2.70
 -12  -5  -1   24.30    2.20
 -12  -5  -1   24.40    3.90
  -5  17  -1   25.00    3.30
 -12  -5  -1   44.00   33.40
  17 -12  -1   16.90    3.00
 -12  -5  -1   24.30    2.30
  17 -12  -1   23.30    4.40
 -12  -5  -1   21.90    3.00
  17 -12  -1   20.30    2.20
 -12  -5  -1   22.40    2.00
  -5  17  -1   21.80    4.50
  17 -12  -1   16.50    3.50
 -12  -5  -1   18.00    2.40
 -12  -5  -1   23.80    3.20
 -17  12   1   19.90    1.90
   5 -17   1   20.40    2.10
  12   5   1   21.90    2.20
   5 -17   1   23.70    2.40
   5 -17   1   16.20    3.20
 -17  12   1   24.40    3.30
  12   5   1   22.90    6.80
  12   5   1    5.10   49.80
  12   5   1   18.40    5.10
 -17  12   1   24.30    2.70
   5 -17   1  -17.60   37.30
  12   5   1   16.70    3.70
   5 -17   1   21.00    2.00
   5 -17   1   25.30    3.20
   5 -17   1   20.30    2.20
   5 -17   1   19.80    2.60
 -17  12   1   22.80    2.90
   5 -17   1   21.20    2.60
   5 -17   1   25.90    5.80
  12   5   1   27.60    4.80
  12   5   1   19.80    2.20
  12   5   1   27.90    7.00
  12   5   1   18.90    2.40
 -17  12   1   26.70   12.60
   5 -17   1   20.10    2.90
 -12  -2  -1  165.18   12.00
 -12  -2  -1  169.88   13.20
 -12  -2  -1  173.98   12.20
  -2  14  -1  197.68   12.60
  -2  14  -1  205.18   13.70
 -12  -2  -1  163.68   14.70
  -2  14  -1  165.88   12.10
 -12  -2  -1  163.08   13.60
 -12  -2  -1  177.98   12.20
  -2  14  -1  167.38   14.30
  -2  14  -1  191.88   13.00
  -2  14  -1  210.28   12.60
 -12  -2  -1  180.98   12.80
 -12  -2  -1  162.48   29.50
  -2  14  -1  144.59   35.20
   2 -14   1  208.38   12.50
   2 -14   1  197.28   12.20
   2 -14   1  204.08   12.10
  12   2   1  188.78   12.40
   2 -14   1  202.58   13.10
 -14  12   1  230.18   23.10
  12   2   1  213.58   15.00
  12   2   1  203.98   12.30
   2 -14   1  219.48   34.40
  12   2   1  169.88   13.60
   2 -14   1  192.88   15.20
  12   2   1  180.18   21.20
  12   2   1  215.08   39.50
 -14  12   1  207.58   12.90
 -14  12   1  194.68   12.00
   2 -14   1  207.28   12.80
   1  11  -1  316.87   19.10
   1  11  -1  295.67   19.30
 -12   1  -1  297.67   18.90
 -12   1  -1  328.17   22.50
 -12   1  -1  267.27   19.70
 -12   1  -1  305.17   19.30
 -12   1  -1  301.47   46.80
  11 -12  -1  283.27   19.90
   1  11  -1  270.27   37.10
 -12   1  -1  282.57   19.10
 -12   1  -1  299.37   18.90
   1  11  -1  318.47   19.90
 -12   1  -1  277.47   20.60
 -12   1  -1  324.57   20.00
   1  11  -1  302.97   20.20
  -1 -11   1  290.47   19.40
  -1 -11   1  302.97   19.30
  -1 -11   1  320.17   19.20
 -11  12   1  294.67   19.20
 -11  12   1  321.77   19.10
  -1 -11   1  281.57   18.90
  -1 -11   1  281.67   31.60
 -11  12   1  347.67   27.10
  12  -1   1  288.77   20.30
  12  -1   1  258.17   22.00
  -1 -11   1  310.67   18.80
 -11  12   1  290.07   19.00
  -1 -11   1  268.07   19.80
  12  -1   1  304.27   20.60
  -1 -11   1  288.47   20.10
  -1 -11   1  324.07   19.30
  12  -1   1  267.07   37.80
 -11  12   1  301.47   19.60
   4   8  -1  817.62   68.29
   8 -12  -1  866.61   52.39
 -12   4  -1  851.41   52.09
 -12   4  -1  795.12   51.99
   4   8  -1  797.52   52.19
 -12   4  -1  894.01   62.59
   8 -12  -1  885.21   51.89
  12  -4   1  726.83   53.69
  -8  12   1  851.11   51.69
  12  -4   1  798.92   52.49
  12  -4   1  893.01   52.79
  -4  -8   1  894.11   51.29
  12  -4   1  766.22   51.59
  -4  -8   1  831.12   51.39
  -8  12   1  935.11   59.29
  12  -4   1  812.32   69.59
  -4  -8   1  753.92   51.99
   7   5  -1   13.60    3.70
   5 -12  -1    8.20    1.80
 -12   7  -1    1.10   11.50
   7   5  -1   10.60    1.80
   7   5  -1    9.30    2.10
   7   5  -1   10.80    2.20
   7   5  -1   10.20    2.80
  12  -7   1   19.00    3.80
  -5  12   1   15.70    1.70
  -5  12   1   14.80    2.60
  12  -7   1   14.90    3.70
  -7  -5   1   13.00    2.00
  12  -7   1   12.50   23.70
  -5  12   1   12.70    2.00
  -7  -5   1   15.40    1.90
  -5  12   1   17.70    2.60
  -7  -5   1   18.00    1.80
  -7  -5   1   17.00    1.50
  -5  12   1   13.80    2.50
  -5  12   1   18.40    4.10
  12  -7   1   14.30    1.80
  -7  -5   1   15.10    2.30
  -5  12   1   16.60    2.30
  12  -7   1   14.80    2.70
  -5  12   1   10.90    9.60
  12  -7   1   12.30    2.50
  12  -7   1   10.30    2.10
 -12  10  -1  489.65   32.40
   2 -12  -1  485.25   32.40
 -12  10  -1  467.55   32.30
   2 -12  -1  536.85   33.00
   2 -12  -1  482.35   33.40
  10   2  -1  561.64   33.10
   2 -12  -1  496.25   32.00
   2 -12  -1  520.95   32.30
   2 -12  -1  466.35   32.20
   2 -12  -1  484.05   56.49
 -12  10  -1  528.05   52.79
 -12  10  -1  503.95   32.70
 -12  10  -1  510.85   32.30
 -10  -2   1  514.75   32.10
  12 -10   1  519.35   53.29
 -10  -2   1  518.75   31.70
  12 -10   1  502.45   33.30
  -2  12   1  533.45   32.60
 -10  -2   1  482.95   39.80
 -10  -2   1  491.05   32.30
  -2  12   1  533.65   32.00
 -10  -2   1  552.94   33.10
  -2  12   1  591.04   43.90
  12 -10   1  488.75   33.30
 -10  -2   1  505.25   32.30
 -10  -2   1  494.55   32.20
 -10  -2   1  545.55   32.30
  -1 -12  -1  392.76   25.60
  -1 -12  -1  459.55   52.59
  -1 -12  -1  376.56   24.90
  -1 -12  -1  370.96   25.00
 -12  13  -1  403.46   25.50
  -1 -12  -1  429.56   26.50
  -1 -12  -1  367.56   25.70
  -1 -12  -1  404.06   27.10
 -12  13  -1  377.26   24.80
  -1 -12  -1  432.66   25.20
  -1 -12  -1  419.36   25.80
  13  -1  -1  364.16   25.40
 -12  13  -1  422.96   38.60
 -12  13  -1  443.36   25.80
 -12  13  -1  365.96   25.70
  -1 -12  -1  384.76   25.20
  13  -1  -1  391.06   26.50
 -12  13  -1  388.16   25.80
  13  -1  -1  403.06   26.10
 -13   1   1  431.16   25.70
 -13   1   1  396.86   25.60
 -13   1   1  402.16   25.00
 -13   1   1  385.26   35.00
 -13   1   1  373.26   25.40
   1  12   1  423.66   29.30
   1  12   1  383.66   27.00
  12 -13   1  372.36   26.50
 -13   1   1  400.96   25.60
  12 -13   1  397.66   25.30
   1  12   1  437.16   26.40
   1  12   1  402.06   26.20
  12 -13   1  371.76   27.00
  12 -13   1  414.06   26.00
  12 -13   1  516.45   56.39
  12 -13   1  376.56   24.90
   1  12   1  425.46   39.30
   1  12   1  420.56   25.30
   1  12   1  400.66   24.90
  -4 -12  -1  134.69    9.10
  -4 -12  -1  135.09   11.40
  -4 -12  -1  144.99    9.90
  -4 -12  -1  140.79    9.10
 -12  16  -1  137.69    8.90
  16  -4  -1  138.19   11.20
 -12  16  -1  131.69   10.40
  -4 -12  -1  143.59    9.60
  -4 -12  -1  134.49    9.40
  -4 -12  -1  136.59    9.10
  -4 -12  -1  137.69   10.60
 -12  16  -1  145.49    9.90
 -12  16  -1  157.58   10.30
  -4 -12  -1  145.99   10.10
  16  -4  -1  145.89   13.10
  16  -4  -1  134.29    9.10
 -12  16  -1  138.19    9.00
 -12  16  -1  122.69   24.30
  -4 -12  -1  154.08   11.10
  -4 -12  -1  147.29    9.50
 -16   4   1  133.19    9.80
  12 -16   1  122.89    9.00
 -16   4   1  132.39    9.50
   4  12   1  137.39    9.40
  12 -16   1  125.59    9.70
  12 -16   1  149.69   10.40
   4  12   1  133.79    9.00
 -16   4   1  135.69   11.60
  12 -16   1  117.19    9.20
  12 -16   1  126.39    9.00
   4  12   1  148.89    9.10
  12 -16   1  138.19   11.10
   4  12   1  121.29   12.20
  12 -16   1  141.29    9.10
 -16   4   1  134.69   31.90
 -16   4   1  121.09    8.80
 -16   4   1  132.49    9.30
 -16   4   1  155.98   10.20
   4  12   1  121.69   12.90
  12 -16   1  132.49    9.50
 -16   4   1  140.79    9.10
   4  12   1  143.79   10.90
  -7 -12  -1  396.86   25.40
  -7 -12  -1  408.66   26.30
  -7 -12  -1  415.26   27.60
 -12  19  -1  400.66   51.09
 -12  19  -1  392.96   25.20
  19  -7  -1  400.06   28.40
  -7 -12  -1  407.36   25.90
  -7 -12  -1  396.86   25.20
 -12  19  -1  421.26   25.10
 -12  19  -1  401.26   26.90
  -7 -12  -1  408.66   25.60
 -12  19  -1  383.96   26.30
  -7 -12  -1  369.96   26.70
  -7 -12  -1  418.46   25.70
  19  -7  -1  396.06   25.50
  -7 -12  -1  400.36   26.40
  12 -19   1  371.56   25.30
   7  12   1  390.16   25.30
   7  12   1  391.26   26.40
  12 -19   1  398.06   25.30
   7  12   1  410.96   28.40
  12 -19   1  413.36   25.90
  12 -19   1  353.46   25.60
   7  12   1  500.05   62.29
  12 -19   1  407.86   26.70
 -19   7   1  386.26   26.20
   7  12   1  401.96   27.70
  12 -19   1  428.16   25.90
 -19   7   1  431.16   40.30
 -19   7   1  400.76   25.30
 -19   7   1  364.06   25.00
   7  12   1  441.86   25.30
 -19   7   1  448.96   26.50
   7  12   1  430.56   25.70
  12 -19   1  401.66   27.90
  12 -19   1  387.26   26.00
 -19   7   1  407.46   26.20
 -10 -12  -1   21.70    2.40
 -12  22  -1   19.20    3.30
 -10 -12  -1   21.80    2.60
 -12  22  -1   60.59   39.30
 -12  22  -1   16.90    5.20
 -12  22  -1   20.90    2.70
 -10 -12  -1   21.50    2.30
  22 -10  -1   15.60    4.30
  22 -10  -1   22.50    3.40
 -12  22  -1   19.90    3.60
 -10 -12  -1   19.90    3.00
 -12  22  -1   20.90    2.10
 -10 -12  -1   22.30    2.70
 -12  22  -1   24.80    2.10
 -10 -12  -1   22.40    2.60
 -12  22  -1   18.80    3.10
 -12  22  -1   21.20    3.20
  22 -10  -1   22.20    2.50
 -12  22  -1   22.30    3.30
  22 -10  -1   16.20    3.40
 -10 -12  -1   22.30    4.10
  12 -22   1   22.90    2.40
  12 -22   1   17.70    3.50
  12 -22   1   24.50    2.30
  10  12   1   12.70    5.40
 -22  10   1   22.60    2.40
 -22  10   1   23.40    2.00
  12 -22   1   22.60    2.10
  10  12   1   56.29   85.79
 -22  10   1   33.60   18.40
  10  12   1   23.90    2.50
  10  12   1   33.60    5.40
  12 -22   1   23.50    2.60
  10  12   1   15.90    5.50
 -22  10   1   30.50    4.20
  10  12   1   28.90   11.60
 -22  10   1   25.80    3.10
  12 -22   1   24.20    3.30
  10  12   1   22.80    2.30
  12 -22   1   25.70    2.60
 -22  10   1   23.90    3.10
  25 -13  -1   83.49    9.10
  25 -13  -1   85.89    7.00
 -13 -12  -1   98.49    7.00
 -13 -12  -1  104.89    6.70
 -13 -12  -1  103.89    6.80
 -12  25  -1   84.39    7.60
  25 -13  -1  104.39    6.90
 -12  25  -1   98.19    6.60
 -12  25  -1  108.29    6.80
  13  12   1   89.49    6.70
 -25  13   1  105.89    6.40
 -25  13   1  100.09    8.80
  12 -25   1  104.79    6.60
  13  12   1  100.89    6.70
  12 -25   1   95.69    6.70
  12 -25   1  101.59    6.70
  -9  22  -1    2.80    1.70
  22 -13  -1    2.30    1.60
  -9  22  -1    3.50    1.40
 -13  -9  -1  -93.99   69.79
 -13  -9  -1    3.90    1.30
 -13  -9  -1   10.80    8.70
 -13  -9  -1    4.20    1.10
 -13  -9  -1    2.80    1.00
  -9  22  -1    4.00    0.90
  -9  22  -1    5.10    1.00
  22 -13  -1    4.10    1.60
  -9  22  -1   47.00   45.60
  -9  22  -1    7.10    5.50
  22 -13  -1    4.50    1.50
 -13  -9  -1    5.00    1.80
  -9  22  -1    5.90    2.00
 -13  -9  -1    3.20    2.00
  22 -13  -1    4.20    2.20
 -13  -9  -1    3.80    1.40
  -9  22  -1    3.60    1.70
  13   9   1    3.60    1.00
   9 -22   1    4.10    1.20
   9 -22   1    5.80    2.50
   9 -22   1    2.00    1.90
   9 -22   1    3.80    1.00
  13   9   1    4.60    1.30
   9 -22   1    3.50    1.10
 -22  13   1    5.20    2.30
   9 -22   1    3.40    1.00
   9 -22   1    3.90    1.50
 -22  13   1    3.60    0.80
  13   9   1    2.30    2.20
  13   9   1   -3.10    3.70
 -22  13   1    2.30    1.10
 -22  13   1    1.20   17.60
 -22  13   1    6.10    1.40
 -22  13   1    4.50    1.60
 -13  -6  -1  222.78   14.10
 -13  -6  -1  258.77   48.70
  19 -13  -1  210.38   13.70
  -6  19  -1  211.08   13.60
 -13  -6  -1  217.28   13.60
 -13  -6  -1  220.98   13.80
 -13  -6  -1  221.58   15.80
  -6  19  -1  225.98   46.10
  -6  19  -1  209.58   14.30
 -13  -6  -1  217.78   13.80
 -13  -6  -1  221.18   15.30
  -6  19  -1  219.98   15.20
  -6  19  -1  223.38   15.70
  -6  19  -1  210.78   14.80
  -6  19  -1  234.38   13.60
  19 -13  -1  192.68   16.10
  -6  19  -1  208.68   16.50
 -13  -6  -1  218.28   14.40
 -13  -6  -1  224.48   14.70
   6 -19   1  202.48   14.40
   6 -19   1  200.08   97.39
 -19  13   1  210.28   13.50
  13   6   1  199.28   13.70
   6 -19   1  209.88   14.80
  13   6   1  206.98   16.40
 -19  13   1  199.48   13.80
   6 -19   1  213.28   14.00
  13   6   1  208.58   20.00
  13   6   1  121.79   72.19
 -19  13   1  229.98   29.90
   6 -19   1  210.68   15.80
   6 -19   1  223.18   13.70
 -19  13   1  212.98   14.50
 -19  13   1  205.28   14.70
   6 -19   1  193.58   13.60
  13   6   1  188.48   19.20
  13   6   1  213.78   14.00
   6 -19   1  192.38   13.70
  -3  16  -1  151.68   39.90
 -13  -3  -1  174.98   34.60
  -3  16  -1  162.88   14.00
  -3  16  -1  178.88   11.90
 -13  -3  -1  168.78   12.10
 -13  -3  -1  165.18   12.90
  -3  16  -1  190.68   13.10
 -13  -3  -1  162.28   11.40
  -3  16  -1  175.18   12.80
 -13  -3  -1  157.58   11.30
 -13  -3  -1  154.08   11.50
  -3  16  -1  179.18   12.30
 -13  -3  -1  174.78   13.40
  -3  16  -1  177.28   11.20
 -13  -3  -1  179.28   12.80
 -13  -3  -1  174.88   11.40
  -3  16  -1  164.18   11.30
 -13  -3  -1  171.68   11.20
  16 -13  -1  152.88   13.10
  13   3   1  195.48   15.70
 -16  13   1  179.58   12.40
 -16  13   1  184.78   12.20
  13   3   1  172.08   11.60
  13   3   1  173.38   13.70
  13   3   1  187.78   53.19
   3 -16   1  185.88   11.40
   3 -16   1  176.78   39.40
   3 -16   1  169.88   13.00
  13   3   1  184.68   17.00
   3 -16   1  177.18   12.00
   3 -16   1  198.68   14.40
 -16  13   1  177.08   11.50
 -16  13   1  175.08   11.20
   3 -16   1  182.68   11.70
 -16  13   1  210.98   25.10
   3 -16   1  182.58   12.40
   3 -16   1  182.78   12.00
  13   3   1  186.48   11.50
   3 -16   1  172.78   11.40
   3 -16   1  176.48   11.30
  13   3   1  159.48   11.40
  13 -13  -1  824.52   52.99
   0  13  -1  911.31   53.19
 -13   0  -1  789.82   52.29
 -13   0  -1  775.52   53.39
 -13   0  -1  845.72   51.39
 -13   0  -1  931.21   52.09
 -13   0  -1  884.91   66.99
 -13   0  -1  820.02   51.49
   0  13  -1  892.71   52.99
 -13   0  -1  819.42   51.39
   0  13  -1  894.31   71.69
 -13   0  -1  900.21   51.49
 -13   0  -1  889.81   52.79
 -13  13   1  774.02   51.19
   0 -13   1  780.92   52.69
 -13  13   1  904.01   60.39
   0 -13   1  856.11   52.39
   0 -13   1  840.42   51.89
   0 -13   1  827.82   51.49
   0 -13   1  790.92   51.39
  13   0   1  824.02   53.49
   0 -13   1  872.21   51.99
   0 -13   1  803.02   51.29
   0 -13   1  798.62   51.59
   0 -13   1  869.41   66.29
 -13  13   1  763.62   51.59
  13   0   1  762.42   53.19
  13   0   1  781.02   51.89
   0 -13   1  838.32   51.99
 -13  13   1  823.72   51.89
  13   0   1  851.51   76.09
   3  10  -1 1336.77   84.79
  10 -13  -1 1358.56   84.39
 -13   3  -1 1376.76   95.79
  10 -13  -1 1309.47   84.89
   3  10  -1 1344.07  101.39
   3  10  -1 1351.06   83.69
 -13   3  -1 1365.26   84.59
 -10  13   1 1365.16   91.39
  -3 -10   1 1285.57   83.89
  13  -3   1 1445.16  102.69
  -3 -10   1 1416.66   84.69
  -3 -10   1 1255.87   84.59
  -3 -10   1 1434.36   95.19
 -10  13   1 1349.96   84.09
  13  -3   1 1405.26   85.39
  -3 -10   1 1435.86   84.09
   6   7  -1  550.54   68.79
 -13   6  -1  712.93   45.30
 -13   6  -1  712.93   45.30
 -13   6  -1  683.33   57.49
 -13   6  -1  676.13   46.10
 -13   6  -1  690.83   45.70
   7 -13  -1  751.12   46.40
 -13   6  -1  691.73   46.00
  -6  -7   1  661.93   46.30
  -6  -7   1  790.22   46.00
  13  -6   1  719.53   65.49
  -7  13   1  788.62   53.99
  13  -6   1  781.02   48.10
  -7  13   1  780.22   45.70
  -6  -7   1  810.12   45.20
  13  -6   1  717.63   46.70
  -6  -7   1  846.92   55.49
  -6  -7   1  730.13   46.00
  13  -6   1  696.03   46.50
  -7  13   1  710.63   46.70
   4 -13  -1  995.50   62.79
 -13   9  -1  983.70   74.09
   4 -13  -1  952.50   62.09
 -13   9  -1  975.50   72.29
   4 -13  -1 1010.10   62.29
 -13   9  -1  923.21   62.49
 -13   9  -1  986.00   62.39
  -9  -4   1 1074.19   62.29
  13  -9   1 1004.20   63.69
  13  -9   1  990.20   63.19
  13  -9   1  933.11   81.59
  -9  -4   1 1068.89   71.19
  -4  13   1 1022.50   62.29
  -4  13   1 1051.69   71.89
 -13  12  -1  115.99    8.50
 -13  12  -1  123.69    9.20
   1 -13  -1  124.49    9.50
   1 -13  -1  128.49    8.50
 -13  12  -1  114.39    9.20
  12   1  -1  137.39    8.80
   1 -13  -1  116.39    8.70
 -13  12  -1  147.59   22.70
  12   1  -1  119.49   10.20
 -13  12  -1  121.19    8.80
  12   1  -1  123.99    9.60
   1 -13  -1  115.99    8.30
   1 -13  -1  118.49    8.80
   1 -13  -1  115.69    8.40
 -13  12  -1  116.39    9.00
 -12  -1   1  121.69    8.90
  -1  13   1  131.19    8.50
  13 -12   1  112.09    8.20
 -12  -1   1  127.39    8.70
 -12  -1   1  125.39    8.80
  -1  13   1  135.09    8.10
 -12  -1   1  127.09    8.80
 -12  -1   1  145.39   20.10
  13 -12   1  118.29   11.50
 -12  -1   1  138.99    9.70
  -1  13   1  170.78   24.80
  13 -12   1  109.29    8.20
  -1  13   1  141.29   12.20
  13 -12   1  103.69   42.20
 -12  -1   1  114.69    8.70
  -1  13   1  122.59    9.40
  13 -12   1  127.39    9.30
  13 -12   1  118.69    8.60
 -12  -1   1  114.09    8.00
 -12  -1   1  128.89    8.30
 -13  15  -1  102.09    8.30
  -2 -13  -1  106.89    8.00
  -2 -13  -1  104.39    7.30
 -13  15  -1   97.49    6.70
  15  -2  -1   88.69    7.30
  15  -2  -1   94.09    9.60
  -2 -13  -1  101.09    8.60
 -13  15  -1   95.59    6.80
  -2 -13  -1   93.49    7.20
  -2 -13  -1   95.29    6.90
  15  -2  -1   89.79    7.50
  15  -2  -1  115.79   11.30
 -13  15  -1  108.19    7.90
  -2 -13  -1   99.59    7.00
 -13  15  -1  115.19    8.10
  -2 -13  -1   97.59    7.80
 -13  15  -1  114.79   22.70
  15  -2  -1   95.39    8.80
  -2 -13  -1  102.89    7.00
  -2 -13  -1  105.89    7.80
   2  13   1  104.39    8.90
  13 -15   1  104.49    7.40
  13 -15   1  101.99    7.70
   2  13   1  107.69    6.90
 -15   2   1  111.39    7.20
  13 -15   1  105.49    8.90
  13 -15   1   94.59    6.90
 -15   2   1  110.09    6.90
  13 -15   1  104.19    6.90
 -15   2   1   96.99    7.80
 -15   2   1   96.59    8.30
 -15   2   1   97.59    6.80
   2  13   1   95.39   25.10
  13 -15   1  117.09    7.10
  13 -15   1  100.29    7.00
 -15   2   1   99.09   17.70
   2  13   1  111.59    8.60
 -15   2   1  107.29    7.60
 -15   2   1  107.99    7.70
   2  13   1   94.99    9.40
   2  13   1  107.19    7.30
   2  13   1  103.59   11.00
 -13  18  -1   39.00    4.30
  -5 -13  -1   37.90    4.30
 -13  18  -1   38.60    5.80
  -5 -13  -1   36.50    4.60
 -13  18  -1   54.59    4.90
  -5 -13  -1   39.30    3.80
  -5 -13  -1   40.10    5.20
  -5 -13  -1   38.60    3.50
 -13  18  -1   50.49    5.30
  18  -5  -1   46.40    6.50
 -13  18  -1   47.00    4.10
  -5 -13  -1   40.50    4.00
  18  -5  -1   38.30    3.70
 -13  18  -1   52.09    4.60
  -5 -13  -1   44.90    4.00
 -13  18  -1   44.60    4.60
  18  -5  -1   36.90    7.30
 -13  18  -1   39.40    3.50
  -5 -13  -1   42.50    4.40
 -13  18  -1   65.39   26.00
  -5 -13  -1   38.70    3.80
 -18   5   1   49.50    4.50
 -18   5   1   51.39    4.00
  13 -18   1   48.30    3.60
  13 -18   1   53.29    3.80
 -18   5   1   46.00    4.30
   5  13   1   36.10    7.20
   5  13   1   36.10    7.00
   5  13   1   52.29    6.90
 -18   5   1   51.39    4.00
  13 -18   1   51.59    4.90
 -18   5   1   49.99    3.70
   5  13   1   47.40    3.80
  13 -18   1   56.89    6.00
   5  13   1   47.20    4.80
  13 -18   1   46.60    3.90
 -18   5   1   50.39    5.00
   5  13   1   51.69    3.90
   5  13   1   51.29    5.70
  13 -18   1   50.79    4.30
  13 -18   1   53.59    4.00
 -18   5   1   55.59    4.70
   5  13   1   55.59   34.00
 -18   5   1   72.79   18.40
  -8 -13  -1   16.30    1.90
 -13  21  -1   20.00    1.90
  21  -8  -1   19.20    4.80
 -13  21  -1   89.59   57.39
  21  -8  -1   16.90    5.00
 -13  21  -1   20.90    2.70
  -8 -13  -1   15.90    2.70
  -8 -13  -1   18.40    2.20
  -8 -13  -1   17.10    2.40
 -13  21  -1   20.20    3.50
  -8 -13  -1   17.00    3.90
 -13  21  -1   20.40    3.10
 -13  21  -1   15.30    7.40
  -8 -13  -1   16.00    2.20
  -8 -13  -1   18.70    2.10
  21  -8  -1   15.20    2.40
  -8 -13  -1   17.60    2.40
 -13  21  -1   19.00    3.20
 -13  21  -1   17.70    1.90
 -13  21  -1   15.50    2.90
   8  13   1   21.90    3.30
 -21   8   1   22.10    2.40
   8  13   1  146.79   84.99
   8  13   1   17.70    5.60
  13 -21   1   15.80    3.40
  13 -21   1   21.10    2.30
  13 -21   1   23.50    2.60
  13 -21   1   18.90    2.20
   8  13   1   19.20    3.90
   8  13   1   23.80    2.40
 -21   8   1   17.20    2.80
   8  13   1   20.90    2.30
  13 -21   1   19.50    2.90
   8  13   1   28.40    8.90
   8  13   1   23.00    2.20
  13 -21   1   23.40    2.10
 -21   8   1   20.50    1.90
   8  13   1   11.20    4.90
  13 -21   1   21.80    2.40
  13 -21   1   21.70    3.20
 -21   8   1   25.40    3.20
  24 -11  -1   52.39    4.00
 -11 -13  -1   51.09    3.80
 -13  24  -1   45.40    3.50
 -13  24  -1   45.60    4.70
 -13  24  -1   53.19    3.40
 -11 -13  -1   52.19    3.80
 -11 -13  -1   47.90    4.00
 -24  11   1   53.59    3.90
 -24  11   1   48.20    3.40
  13 -24   1   44.30    3.50
  11  13   1   46.90    3.70
 -24  11   1   70.09   25.40
  13 -24   1   46.30    3.90
  11  13   1   41.50    3.80
 -24  11   1   49.20    5.60
 -24  11   1   43.60    4.40
 -24  11   1   53.59    5.90
  13 -24   1   48.90    3.60
  13 -24   1   45.60    3.80
  27 -14  -1    2.40    0.90
  27 -14  -1    2.90    1.80
  27 -14  -1    2.80    1.00
 -13  27  -1    2.70    0.60
  27 -14  -1    4.10    1.30
 -14 -13  -1    3.10    0.70
 -13  27  -1    2.20    0.60
 -14 -13  -1    3.10    0.80
  13 -27   1    3.40    0.80
  14  13   1    3.20    0.80
  13 -27   1    2.50    0.80
  14  13   1    2.10    0.80
 -27  14   1    2.30    0.70
 -10  24  -1  100.19    5.90
 -10  24  -1   87.79    7.30
  24 -14  -1   81.99    6.50
 -14 -10  -1   86.69    6.20
 -14 -10  -1   88.39    6.50
 -14 -10  -1   86.99    7.50
 -10  24  -1   85.39    6.00
  24 -14  -1   78.79    7.70
  24 -14  -1   85.89    7.90
 -14 -10  -1   95.19    6.30
 -24  14   1   87.09    7.40
 -24  14   1   80.09   23.20
  10 -24   1   89.89    7.10
  14  10   1   80.89    6.30
  10 -24   1   88.19    6.20
 -24  14   1   84.19    7.00
 -24  14   1   97.09    5.90
  10 -24   1   94.79    6.00
  10 -24   1   92.39    6.10
 -24  14   1   92.69    6.30
  14  10   1   90.09    6.20
  -7  21  -1   26.50   88.59
 -14  -7  -1   89.49    7.60
 -14  -7  -1   91.59    8.60
  -7  21  -1   99.09   13.50
  -7  21  -1   87.79    9.50
  -7  21  -1   99.59    8.20
  -7  21  -1   96.29    6.60
 -14  -7  -1   94.69    6.70
 -14  -7  -1  102.99    6.80
  21 -14  -1   88.79    6.70
 -14  -7  -1   79.19    7.20
  21 -14  -1   83.29    9.10
  -7  21  -1  104.09    6.50
  -7  21  -1   82.69    7.20
  -7  21  -1   91.29    8.10
  14   7   1  106.39    6.90
   7 -21   1  102.79    6.70
 -21  14   1  113.99    8.20
  14   7   1   95.09    9.50
  14   7   1   91.99    6.90
 -21  14   1  106.89    6.50
   7 -21   1  102.89    8.90
   7 -21   1   97.29    6.80
  14   7   1   86.89   12.40
 -21  14   1   96.89    7.80
 -21  14   1  116.99   22.20
   7 -21   1   99.09    7.60
   7 -21   1  107.29    7.10
   7 -21   1  102.89    7.50
  18 -14  -1   60.79    6.60
 -14  -4  -1   60.79    6.20
  -4  18  -1   58.69    6.10
 -14  -4  -1   64.99    6.00
  -4  18  -1   57.79    4.50
 -14  -4  -1   71.49    5.40
  -4  18  -1   58.69    5.10
  -4  18  -1   57.59    6.00
 -14  -4  -1   63.59    5.50
  -4  18  -1   58.69    5.50
 -14  -4  -1  121.09   39.40
 -14  -4  -1   61.49    4.60
  -4  18  -1   62.89    8.10
 -14  -4  -1   64.69    4.70
 -14  -4  -1   58.89    4.80
 -14  -4  -1   57.59    8.60
  -4  18  -1   63.59    6.00
 -14  -4  -1   63.59    4.30
  -4  18  -1   53.49   43.30
  -4  18  -1   62.29    4.40
   4 -18   1   69.79    5.50
  14   4   1   66.39   14.80
  14   4   1   58.09    4.80
   4 -18   1   66.19    5.30
  14   4   1   59.49    7.00
 -18  14   1   58.29   16.30
   4 -18   1   63.89    4.70
  14   4   1   64.69    4.90
 -18  14   1   60.29    5.50
  14   4   1   58.99   10.30
   4 -18   1   63.79    4.90
   4 -18   1   59.19    6.30
   4 -18   1   65.09    4.70
  14   4   1  202.08  120.79
 -18  14   1   63.49    5.70
   4 -18   1   55.39    4.60
 -18  14   1   63.69    4.90
 -18  14   1   64.19    4.40
   4 -18   1   62.19    5.60
   4 -18   1   62.99    4.60
 -14  -1  -1  183.48   12.20
 -14  -1  -1  163.78   10.60
 -14  -1  -1  160.28   11.30
 -14  -1  -1  160.08   10.60
 -14  -1  -1  171.38   10.40
  -1  15  -1  179.78   12.20
  15 -14  -1  149.09   10.50
  -1  15  -1  106.49   35.50
 -14  -1  -1  164.68   12.60
 -14  -1  -1  148.79   10.70
  -1  15  -1  155.58   10.50
  15 -14  -1  165.48   12.40
  -1  15  -1  179.78   10.50
  -1  15  -1  156.38   12.00
  -1  15  -1  165.38   11.00
 -14  -1  -1  163.08   12.10
  -1  15  -1  148.19   13.10
 -14  -1  -1  160.98   31.90
 -15  14   1  173.58   10.70
 -15  14   1  152.78   10.70
  14   1   1  167.98   15.20
   1 -15   1  161.28   10.50
  14   1   1  153.28   15.70
   1 -15   1  161.78   12.90
   1 -15   1  163.78   10.60
  14   1   1  169.18   10.70
   1 -15   1  152.08   12.10
  14   1   1  150.48   10.80
   1 -15   1  133.09   32.80
   1 -15   1  161.28   10.60
 -15  14   1  159.78   10.30
   1 -15   1  166.78   10.80
   1 -15   1  160.98   11.20
   1 -15   1  136.59   12.40
   1 -15   1  167.58   10.50
   1 -15   1  170.58   11.30
  14   1   1  146.19   10.60
   1 -15   1  163.98   11.50
  14   1   1  153.38   12.70
  14   1   1  195.78   55.79
 -15  14   1  164.08   11.60
   2  12  -1   78.59    5.70
 -14   2  -1   71.79    5.60
 -14   2  -1   78.59   22.60
 -14   2  -1   80.29    7.20
  12 -14  -1   69.99    5.80
 -14   2  -1   73.09    5.50
 -14   2  -1   74.49    7.10
 -14   2  -1   71.99    8.10
   2  12  -1   83.09    8.70
   2  12  -1   43.90   31.10
   2  12  -1   77.89    7.50
  12 -14  -1   80.99    6.40
 -14   2  -1   76.39    6.70
   2  12  -1   72.59    5.80
 -14   2  -1   83.49    5.70
  12 -14  -1   74.89    6.90
 -14   2  -1   70.49    6.00
  12 -14  -1   79.39    6.50
  14  -2   1   69.39    7.10
  14  -2   1   83.59   38.30
  -2 -12   1   79.29    7.20
  14  -2   1   81.29   13.10
  -2 -12   1   94.69    6.20
  14  -2   1   90.69    9.80
  -2 -12   1   79.19    6.80
  14  -2   1   87.19    7.80
 -12  14   1   76.59    6.30
  -2 -12   1  109.19   22.70
  -2 -12   1   91.29    6.30
  -2 -12   1   89.39    7.40
 -12  14   1   85.69    6.00
 -12  14   1   85.59    6.60
  -2 -12   1   87.09    5.70
 -12  14   1   87.09    5.60
 -12  14   1   89.59    5.40
 -12  14   1  118.59   16.50
  -2 -12   1   87.39    5.70
  -2 -12   1   91.29    8.60
   9 -14  -1  163.78   11.80
   9 -14  -1  173.38   10.70
 -14   5  -1  151.78   11.30
 -14   5  -1  177.98   11.70
 -14   5  -1  170.68   10.70
   5   9  -1  146.59   34.70
 -14   5  -1  154.18   10.90
   5   9  -1  157.38   12.90
 -14   5  -1  155.08   24.00
 -14   5  -1  164.68   10.40
 -14   5  -1  158.08   11.00
   9 -14  -1  167.18   11.20
 -14   5  -1  171.28   11.60
 -14   5  -1  157.98   10.40
  14  -5   1  145.69   13.60
  -5  -9   1  155.78   10.80
  14  -5   1  192.98   39.10
  -5  -9   1  159.78   10.90
  -9  14   1  169.28   11.10
  -5  -9   1  146.59   10.80
  -9  14   1  178.48   12.30
  -9  14   1  153.48   21.20
  -5  -9   1  156.28   10.30
  -9  14   1  145.99   10.60
  -5  -9   1  153.38   10.40
  -5  -9   1  154.88   11.50
  -9  14   1  172.28   11.10
  -9  14   1  166.38   11.50
  14  -5   1  148.09   13.30
  -9  14   1  144.59   11.00
  -9  14   1  139.89   11.10
  -5  -9   1  167.38   23.60
   6 -14  -1  318.27   19.80
 -14   8  -1  350.76   20.50
 -14   8  -1  314.17   20.70
 -14   8  -1  309.87   19.80
 -14   8  -1  340.37   19.70
   6 -14  -1  306.27   20.20
   6 -14  -1  298.07   20.10
 -14   8  -1  310.27   20.90
 -14   8  -1  335.17   35.10
 -14   8  -1  312.97   20.50
   6 -14  -1  303.67   20.20
 -14   8  -1  292.17   20.30
  -6  14   1  313.47   20.30
  -6  14   1  298.57   31.20
  14  -8   1  291.97   21.90
  14  -8   1  392.16   53.19
  -8  -6   1  292.67   20.00
  -8  -6   1  298.77   20.30
  -8  -6   1  298.87   20.80
  -8  -6   1  316.27   20.00
  -8  -6   1  301.37   20.40
  -6  14   1  288.87   20.40
  14  -8   1  308.47   22.10
  -6  14   1  298.97   19.80
  -6  14   1  307.87   21.90
  -8  -6   1  320.17   31.70
   3 -14  -1  440.96   28.70
 -14  11  -1  426.46   28.10
 -14  11  -1  412.46   27.20
 -14  11  -1  405.26   27.00
   3 -14  -1  436.36   27.80
   3 -14  -1  432.96   27.30
   3 -14  -1  450.95   27.70
  11   3  -1  480.85   30.10
   3 -14  -1  424.86   27.90
   3 -14  -1  402.86   27.10
 -14  11  -1  408.86   28.00
  11   3  -1  444.66   28.80
 -14  11  -1  419.26   28.30
 -14  11  -1  415.36   27.60
 -14  11  -1  421.16   41.30
 -11  -3   1  490.15   39.30
 -11  -3   1  470.05   28.70
  -3  14   1  459.85   27.10
 -11  -3   1  433.66   27.70
 -11  -3   1  458.85   28.00
  -3  14   1  468.85   41.30
 -11  -3   1  405.96   27.00
  14 -11   1  422.16   29.10
  -3  14   1  461.65   27.60
 -11  -3   1  444.56   27.30
  14 -11   1  477.65   61.19
  -3  14   1  456.95   28.20
  14 -11   1  401.36   29.60
 -11  -3   1  429.96   28.00
 -11  -3   1  424.86   27.80
 -14  14  -1  243.08   16.10
 -14  14  -1  276.77   17.50
 -14  14  -1  272.77   33.40
   0 -14  -1  239.28   16.30
   0 -14  -1  225.98   16.20
  14   0  -1  244.58   16.40
   0 -14  -1  257.47   17.20
   0 -14  -1  263.37   18.10
  14   0  -1  227.18   16.80
   0 -14  -1  251.57   17.10
 -14  14  -1  240.48   16.80
  14   0  -1  292.27   21.00
 -14  14  -1  238.38   17.40
   0 -14  -1  230.68   16.30
   0 -14  -1  243.78   17.30
  14   0  -1  262.97   18.30
   0  14   1  283.27   37.40
   0  14   1  279.07   16.30
 -14   0   1  270.37   16.50
 -14   0   1  261.47   17.40
 -14   0   1  257.47   16.20
 -14   0   1  278.47   16.50
  14 -14   1  267.57   16.40
   0  14   1  287.97   18.00
  14 -14   1  259.67   16.80
 -14   0   1  269.77   29.70
  14 -14   1  237.18   16.20
   0  14   1  292.07   17.80
 -14   0   1  245.38   16.10
 -14   0   1  253.47   17.00
  14 -14   1  234.78   16.20
 -14   0   1  266.87   17.30
   0  14   1  258.57   20.50
  14 -14   1  244.78   18.20
   0  14   1  278.77   16.70
  -3 -14  -1  280.37   18.40
  -3 -14  -1  278.37   17.50
  17  -3  -1  253.77   17.30
 -14  17  -1  265.27   18.60
  -3 -14  -1  262.97   18.10
  -3 -14  -1  276.77   19.40
  -3 -14  -1  271.67   17.50
  -3 -14  -1  255.57   18.80
  -3 -14  -1  271.47   17.60
 -14  17  -1  256.07   18.00
 -14  17  -1  258.37   17.10
  -3 -14  -1  245.38   17.30
 -14  17  -1  267.27   17.00
  17  -3  -1  273.97   19.90
  17  -3  -1  257.87   21.70
 -14  17  -1  297.97   18.60
 -14  17  -1  262.17   34.90
  -3 -14  -1  271.37   17.20
  14 -17   1  269.37   18.50
  14 -17   1  277.87   17.80
   3  14   1  289.77   19.30
 -17   3   1  266.17   18.00
 -17   3   1  295.47   18.30
 -17   3   1  271.37   18.20
   3  14   1  231.98   21.30
   3  14   1  290.57   17.20
  14 -17   1  283.47   17.50
 -17   3   1  250.07   32.70
  14 -17   1  294.97   19.90
  14 -17   1  253.37   17.10
   3  14   1  294.87   18.70
 -17   3   1  268.07   17.10
   3  14   1  271.57   17.60
 -17   3   1  259.77   17.70
 -17   3   1  249.18   17.00
  14 -17   1  285.37   18.60
  -6 -14  -1  340.37   21.00
 -14  20  -1  272.87   41.20
 -14  20  -1  266.17   22.70
  20  -6  -1  310.87   19.90
  -6 -14  -1  323.37   22.20
 -14  20  -1  291.97   21.50
  -6 -14  -1  321.17   20.10
  -6 -14  -1  299.47   20.80
  -6 -14  -1  312.67   22.40
 -14  20  -1  295.57   21.50
 -14  20  -1  319.47   19.60
  -6 -14  -1  302.07   20.00
  -6 -14  -1  293.67   19.80
  20  -6  -1  307.27   23.30
 -14  20  -1  342.17   19.50
  -6 -14  -1  312.17   19.60
 -20   6   1  324.17   20.80
   6  14   1  299.47   20.90
  14 -20   1  299.57   20.50
 -20   6   1  295.87   19.60
   6  14   1  303.47   22.00
  14 -20   1  325.27   22.70
 -20   6   1  354.96   39.20
   6  14   1  404.06   60.39
 -20   6   1  274.77   19.40
   6  14   1  315.37   23.50
   6  14   1  330.77   19.70
  14 -20   1  322.37   19.80
  14 -20   1  322.67   20.30
 -20   6   1  321.07   21.30
 -20   6   1  316.37   20.80
  14 -20   1  302.97   19.60
   6  14   1  303.67   20.00
  14 -20   1  318.57   21.10
   6  14   1  320.57   19.70
  14 -20   1  286.07   19.70
  -9 -14  -1  189.48   13.30
  -9 -14  -1  186.48   12.30
  -9 -14  -1  172.48   12.10
 -14  23  -1  172.98   14.00
  23  -9  -1  196.58   12.30
  -9 -14  -1  185.18   14.40
 -14  23  -1  172.18   13.20
  -9 -14  -1  181.48   11.60
 -14  23  -1  201.18   11.70
 -14  23  -1  182.88   11.90
  -9 -14  -1  190.68   12.10
 -14  23  -1  173.08   13.00
 -14  23  -1  252.17   48.10
 -14  23  -1  172.38   12.60
 -14  23  -1  175.18   15.30
 -23   9   1  193.38   13.20
 -23   9   1  192.88   28.40
 -23   9   1  170.28   11.90
 -23   9   1  182.78   13.00
   9  14   1  196.38   12.10
  14 -23   1  202.58   12.00
   9  14   1  178.38   14.80
  14 -23   1  186.08   11.90
   9  14   1  175.98   12.00
 -23   9   1  191.98   13.00
  14 -23   1  185.88   13.30
  14 -23   1  179.58   12.10
  14 -23   1  190.18   12.40
 -23   9   1  195.58   11.80
  26 -12  -1    3.30    1.40
 -14  26  -1    5.00    0.90
 -14  26  -1    3.10    0.70
 -12 -14  -1    2.60    1.00
  26 -12  -1    4.70    1.30
  26 -12  -1    3.60    1.30
  26 -12  -1    3.90    1.90
 -12 -14  -1    2.70    1.40
 -12 -14  -1    3.40    1.00
  12  14   1    5.60    1.50
 -26  12   1    4.70    0.70
  14 -26   1    3.80    0.80
  14 -26   1    3.70    1.00
  26 -15  -1   14.50    2.00
  26 -15  -1   12.90    1.70
  26 -15  -1   13.60    2.20
 -11  26  -1   10.60    1.30
 -15 -11  -1   13.50    1.70
  26 -15  -1   14.80    2.90
 -15 -11  -1   10.60    1.40
 -11  26  -1   10.40    1.10
 -15 -11  -1   12.30    1.70
  11 -26   1   12.00    1.60
 -26  15   1   12.50    1.50
  15  11   1   11.50    1.40
  11 -26   1   10.70    1.30
 -26  15   1   12.10    1.00
  -8  23  -1  182.08   10.50
  23 -15  -1  151.08   10.90
 -15  -8  -1  161.48   12.60
 -15  -8  -1  201.18   17.00
  -8  23  -1  134.29   17.30
  -8  23  -1  138.39   11.70
  23 -15  -1  160.98   12.50
 -15  -8  -1  167.48   11.00
 -15  -8  -1   66.59  110.29
 -15  -8  -1  173.78   10.80
  23 -15  -1  144.39   11.40
  -8  23  -1  148.19   10.40
 -15  -8  -1  164.08   10.70
  23 -15  -1  164.58   10.70
  -8  23  -1  164.78   10.60
 -23  15   1  176.48   10.40
 -23  15   1  185.68   11.70
 -23  15   1  174.88   13.20
   8 -23   1  150.98   11.20
   8 -23   1  167.08   10.60
   8 -23   1  171.78   15.30
 -23  15   1  171.98   25.50
 -23  15   1  158.68   10.40
  15   8   1  159.58   16.80
 -23  15   1  162.18   10.80
   8 -23   1  155.58   10.70
  15   8   1  146.99   10.70
   8 -23   1  171.28   10.50
  15   8   1  164.78   10.70
 -15  -5  -1   35.30    4.30
 -15  -5  -1   32.80    3.30
 -15  -5  -1   36.60    3.70
  20 -15  -1   33.10    3.80
  20 -15  -1   36.00    5.20
 -15  -5  -1   34.20    3.90
  -5  20  -1   38.20    6.00
  -5  20  -1   38.40    2.90
 -15  -5  -1   37.00    3.10
 -15  -5  -1   53.39    7.60
  -5  20  -1   33.00    4.50
  -5  20  -1   34.40    2.90
 -15  -5  -1   17.20   47.10
  20 -15  -1   32.30    3.10
  -5  20  -1   28.50    6.80
 -15  -5  -1   33.70    4.60
  20 -15  -1   30.10    4.50
  -5  20  -1   33.40    4.30
  -5  20  -1   10.40   48.40
 -15  -5  -1   39.40    3.20
  15   5   1   34.90    3.30
   5 -20   1   41.90    5.10
  15   5   1   37.70    3.20
  15   5   1   32.70    7.70
  15   5   1   38.40    5.70
 -20  15   1   12.00   16.40
 -20  15   1   48.10    4.80
   5 -20   1   35.30    3.00
   5 -20   1   41.00    3.90
   5 -20   1   38.60    3.30
   5 -20   1   40.20    3.10
   5 -20   1   34.00    3.10
  15   5   1   35.70    3.40
 -20  15   1   36.70    4.10
 -15  -2  -1  130.29    8.50
  -2  17  -1  119.09    9.60
  -2  17  -1  121.79    9.90
  17 -15  -1  109.99    9.90
 -15  -2  -1  123.89    8.90
  -2  17  -1  113.99   12.80
  -2  17  -1  140.49   10.40
  17 -15  -1  132.09   11.00
 -15  -2  -1  132.59   10.40
 -15  -2  -1  139.99   11.60
  -2  17  -1  200.68   46.90
 -15  -2  -1  124.89    9.50
  -2  17  -1  126.49    8.90
 -15  -2  -1  138.89   10.30
  17 -15  -1  127.59    8.70
 -15  -2  -1  139.49   37.30
 -17  15   1  131.89    9.60
   2 -17   1  142.99   74.09
   2 -17   1  129.59    8.80
   2 -17   1  136.49    9.40
 -17  15   1  138.59    9.90
  15   2   1  132.39    9.00
   2 -17   1  146.49    9.60
  15   2   1  142.39    9.30
 -17  15   1  128.19    8.90
   2 -17   1  109.39   17.30
 -17  15   1  159.78   22.10
   2 -17   1  133.19    8.60
   2 -17   1  125.69    9.40
   2 -17   1  130.09    8.90
  15   2   1  123.09   11.20
  15   2   1  136.49    8.90
  15   2   1  127.59   14.70
   2 -17   1  133.79   10.70
   1  14  -1  776.22   48.70
  14 -15  -1  754.92   48.60
 -15   1  -1  826.52   50.29
   1  14  -1  811.32   49.10
   1  14  -1  844.62   50.49
  14 -15  -1  810.32   49.99
  14 -15  -1  729.83   50.49
 -15   1  -1  852.81   50.39
 -15   1  -1  772.22   48.70
 -15   1  -1  803.62   66.59
 -15   1  -1  735.73   48.60
 -15   1  -1  753.12   49.30
 -15   1  -1  789.92   50.19
 -15   1  -1  715.13   48.80
   1  14  -1  720.43   81.49
   1  14  -1  762.32   50.69
  15  -1   1  785.12   51.69
  15  -1   1  815.12   48.80
  -1 -14   1  815.52   50.49
 -14  15   1  823.02   49.80
  -1 -14   1  790.72   48.60
  -1 -14   1  838.32   49.50
  -1 -14   1  814.32   48.80
  15  -1   1  720.23   48.70
  15  -1   1  718.13   50.79
  -1 -14   1  802.32   49.90
 -14  15   1  768.32   48.50
 -14  15   1  860.01   49.40
  -1 -14   1  736.13   48.70
  15  -1   1  822.82   90.89
  -1 -14   1  764.72   48.80
  -1 -14   1  871.31   69.89
  -1 -14   1  793.52   48.60
 -14  15   1  775.12   49.70
  -1 -14   1  804.72   49.40
  -1 -14   1  793.82   50.49
 -15   4  -1  186.98   28.40
 -15   4  -1  189.38   12.80
 -15   4  -1  196.58   13.00
 -15   4  -1  215.28   13.30
  11 -15  -1  193.78   13.00
  11 -15  -1  212.08   13.30
 -15   4  -1  212.68   15.60
   4  11  -1  131.29   38.30
  11 -15  -1  200.18   14.50
   4  11  -1  222.88   12.90
  11 -15  -1  181.98   12.90
   4  11  -1  223.08   15.20
   4  11  -1  229.58   16.50
   4  11  -1  213.68   16.00
 -15   4  -1  204.28   14.30
  11 -15  -1  221.58   14.00
  11 -15  -1  191.68   13.80
 -15   4  -1  200.78   14.10
 -11  15   1  216.18   24.80
 -11  15   1  195.48   12.70
  -4 -11   1  192.98   13.50
  -4 -11   1  210.18   14.40
  -4 -11   1  188.68   14.20
  -4 -11   1  207.38   13.00
  15  -4   1  188.28   13.30
 -11  15   1  194.88   13.90
  -4 -11   1  205.88   13.50
  -4 -11   1  240.58   30.70
  -4 -11   1  182.58   12.80
  15  -4   1  190.48   16.60
  15  -4   1  181.28   16.90
  15  -4   1  228.88   49.40
 -11  15   1  194.98   13.60
 -11  15   1  191.08   13.20
 -11  15   1  207.28   13.50
  -4 -11   1  211.18   13.50
  15  -4   1  182.88   12.90
 -15   7  -1  441.16   41.80
 -15   7  -1  406.46   26.70
 -15   7  -1  431.06   26.30
   8 -15  -1  411.86   25.90
   8 -15  -1  412.16   26.00
 -15   7  -1  396.66   25.00
   8 -15  -1  438.56   26.10
   8 -15  -1  447.96   27.00
   8 -15  -1  406.36   26.00
 -15   7  -1  415.16   25.40
 -15   7  -1  454.25   26.60
 -15   7  -1  383.66   25.00
 -15   7  -1  440.46   25.20
  -7  -8   1  395.96   25.20
  15  -7   1  474.05   62.79
  -7  -8   1  383.66   25.70
  15  -7   1  392.56   27.90
  15  -7   1  391.06   28.30
  -8  15   1  437.16   26.10
  -8  15   1  388.16   25.80
  -8  15   1  358.06   26.00
  -7  -8   1  378.16   26.10
  -8  15   1  377.56   25.70
  -7  -8   1  400.16   25.60
  -7  -8   1  400.76   25.70
  15  -7   1  362.36   25.40
  -8  15   1  361.36   26.10
  -8  15   1  409.46   36.90
  -8  15   1  362.76   25.40
  -8  15   1  381.66   24.90
 -15  10  -1   44.10    5.40
 -15  10  -1   37.40   17.70
 -15  10  -1   31.00    2.80
  10   5  -1   38.50    4.30
  10   5  -1   42.60    4.40
 -15  10  -1   31.90    4.50
 -15  10  -1   32.00    3.30
 -15  10  -1   40.20    3.80
 -15  10  -1   32.60    4.20
   5 -15  -1   32.30    4.00
   5 -15  -1   30.70    2.90
 -15  10  -1   33.70    3.20
   5 -15  -1   38.90    4.60
  10   5  -1   35.60    2.90
   5 -15  -1   31.90    3.10
   5 -15  -1   31.20    2.90
   5 -15  -1   30.30    3.50
  10   5  -1   40.10    5.50
 -15  10  -1   39.90    3.40
 -10  -5   1   41.60   16.40
 -10  -5   1   39.80    3.60
  -5  15   1   43.20    5.80
  15 -10   1   40.40    5.20
  -5  15   1   42.80    3.40
  15 -10   1   36.20    7.60
  -5  15   1   34.60   16.10
  -5  15   1   39.80    4.60
 -10  -5   1   42.30    3.10
  15 -10   1   31.10    3.70
  -5  15   1   40.80    2.90
  15 -10   1   20.60   53.19
 -10  -5   1   38.60    3.90
 -10  -5   1   39.00    4.30
 -10  -5   1   43.10    4.30
  -5  15   1   38.80    4.30
 -10  -5   1   39.30    3.60
  15 -10   1   30.50    4.20
  15 -10   1   38.80    4.70
  13   2  -1  645.74   47.00
  13   2  -1  742.63   44.40
 -15  13  -1  758.32   46.00
   2 -15  -1  712.63   44.50
   2 -15  -1  698.43   45.40
 -15  13  -1  731.43   44.30
   2 -15  -1  727.53   45.30
 -15  13  -1  671.53   45.40
   2 -15  -1  665.83   44.40
  13   2  -1  644.14   44.60
  13   2  -1  765.32   49.80
 -15  13  -1  705.03   45.00
 -15  13  -1  694.03   58.59
 -15  13  -1  764.92   45.60
   2 -15  -1  708.13   46.20
   2 -15  -1  651.93   44.80
 -15  13  -1  649.24   44.30
  13   2  -1  785.02   49.20
 -13  -2   1  806.42   57.89
 -13  -2   1  787.82   45.80
  15 -13   1  637.54   44.30
  -2  15   1  737.53   48.60
  -2  15   1  646.24   44.20
 -13  -2   1  718.43   45.30
 -13  -2   1  741.43   45.40
 -13  -2   1  765.62   44.60
 -13  -2   1  701.93   44.30
  -2  15   1  758.82   44.40
 -13  -2   1  749.82   45.40
 -13  -2   1  759.42   45.20
  15 -13   1  773.52   45.90
  -2  15   1  741.63   45.80
  15 -13   1  682.63   44.90
 -15  16  -1   56.49    5.90
  -1 -15  -1   54.69    5.60
  -1 -15  -1   49.40    4.70
  -1 -15  -1   50.89    3.70
 -15  16  -1   28.70   20.70
  -1 -15  -1   52.39    4.60
  16  -1  -1   42.80    5.70
  16  -1  -1   52.29    8.30
 -15  16  -1   47.10    3.30
  -1 -15  -1   45.80    4.00
 -15  16  -1   45.80    3.40
 -15  16  -1   50.89    4.30
  -1 -15  -1   49.00    3.60
  -1 -15  -1   42.80    5.50
  16  -1  -1   38.60    4.40
  16  -1  -1   43.30    3.70
  16  -1  -1   39.10    5.20
  -1 -15  -1   49.50    3.80
  -1 -15  -1   53.49    4.00
  15 -16   1   43.10    5.40
 -16   1   1   42.90    4.10
   1  15   1   47.60    3.90
  15 -16   1   41.60    4.00
 -16   1   1   45.30    5.40
  15 -16   1   49.60    4.90
  15 -16   1   42.20    4.40
   1  15   1   46.70    3.50
  15 -16   1   38.00    3.40
  15 -16   1   45.80    3.70
   1  15   1   48.80    5.20
   1  15   1   47.00    4.90
   1  15   1   89.59   27.90
 -16   1   1   39.30    3.70
   1  15   1   45.70    6.20
 -16   1   1   40.70    3.50
 -16   1   1   44.00    4.40
  15 -16   1   43.30    3.60
   1  15   1   37.60    7.00
   1  15   1   44.50    3.50
 -16   1   1   61.09   17.60
 -16   1   1   44.20    4.30
 -16   1   1   40.70    5.00
  -4 -15  -1  114.69    8.60
 -15  19  -1   97.09    7.20
  -4 -15  -1  104.49    9.00
  19  -4  -1   97.39   15.20
  -4 -15  -1  109.29    7.40
  -4 -15  -1   99.79    7.40
 -15  19  -1  102.89    8.20
  -4 -15  -1  115.59    8.00
  -4 -15  -1  117.19    7.80
 -15  19  -1  138.29   30.50
  -4 -15  -1  112.09    8.60
 -15  19  -1  103.39    9.70
 -15  19  -1  115.79    7.30
 -15  19  -1  118.39    7.20
  19  -4  -1  103.89    7.50
  -4 -15  -1  107.39    7.60
  -4 -15  -1  109.89    9.70
  19  -4  -1  114.89   10.70
 -19   4   1  115.59    8.50
  15 -19   1  111.69    8.80
  15 -19   1  103.19    7.40
  15 -19   1  118.09    8.00
  15 -19   1  108.39    7.30
   4  15   1  113.49    9.60
   4  15   1  105.39    7.70
 -19   4   1  104.59    7.30
   4  15   1  111.19    7.40
  15 -19   1  109.09   10.80
  15 -19   1  108.29    7.40
   4  15   1  115.49    7.40
   4  15   1   94.29   11.30
   4  15   1  105.89    9.20
 -19   4   1  112.09    8.80
 -19   4   1   50.49   20.10
   4  15   1   47.80   38.90
 -19   4   1   93.39    7.10
 -19   4   1   99.09    8.20
  -7 -15  -1   52.59    4.30
  -7 -15  -1   54.99    4.60
 -15  22  -1   36.10    6.20
  -7 -15  -1   54.59    6.70
  -7 -15  -1   47.80    5.90
 -15  22  -1   31.60   34.60
 -15  22  -1   52.79    5.10
  -7 -15  -1   47.70    4.10
 -15  22  -1   45.50    6.80
  22  -7  -1   63.39   11.60
  22  -7  -1   47.70    8.80
 -15  22  -1   38.30    5.60
 -15  22  -1   50.89    3.80
 -15  22  -1   46.90    4.80
  15 -22   1   56.09    5.30
   7  15   1   52.19   10.20
  15 -22   1   53.39    3.90
   7  15   1   42.70   68.29
 -22   7   1   59.89    5.10
   7  15   1   59.39    8.10
 -22   7   1   51.29    4.00
  15 -22   1   57.79    4.50
 -22   7   1   56.89    5.00
 -22   7   1  100.09   22.40
   7  15   1   54.49    5.70
 -22   7   1   52.69    4.40
 -22   7   1   64.69    6.00
 -10 -15  -1   14.00    1.80
  25 -10  -1   14.90    2.60
 -15  25  -1   13.10    2.90
 -10 -15  -1   13.10    1.70
  25 -10  -1    9.60    2.80
 -10 -15  -1   15.80    1.70
  25 -10  -1   13.30    1.90
 -15  25  -1   12.50    1.40
 -25  10   1   17.50    1.80
 -25  10   1   13.80    1.30
  10  15   1   15.00    1.90
  10  15   1   15.60    1.70
  10  15   1   11.60    3.10
 -25  10   1   14.20    2.20
  15 -25   1   12.60    1.70
  15 -25   1   14.20    1.60
 -15  28  -1    9.90    1.10
  28 -13  -1   14.10    1.80
 -13 -15  -1   11.20    1.10
 -13 -15  -1   12.10    1.20
 -15  28  -1   11.60    1.10
  28 -13  -1   14.10    1.60
  28 -13  -1   15.10    2.00
  13  15   1   10.00    1.20
  13  15   1    8.60    1.10
  15 -28   1   10.90    1.40
 -28  13   1   10.20    1.20
  15 -28   1   11.70    1.30
  28 -16  -1    4.10    1.10
  28 -16  -1    4.20    1.00
 -16 -12  -1    3.60    0.70
 -12  28  -1    4.00    0.70
 -28  16   1    2.50    0.70
  16  12   1    2.00    0.70
  12 -28   1    2.60    0.70
  16  12   1    2.00    0.70
  12 -28   1    2.70    0.60
  -9  25  -1   17.40    1.80
  25 -16  -1   17.70    3.20
  -9  25  -1   13.80    1.50
  25 -16  -1   18.00    1.90
  -9  25  -1   12.40    2.50
  25 -16  -1   16.60    2.20
 -16  -9  -1   15.20    1.70
 -16  -9  -1   12.70    1.80
  -9  25  -1   13.10    1.30
 -16  -9  -1   14.80    1.60
 -16  -9  -1   15.10    2.20
  25 -16  -1   16.80    2.40
 -25  16   1   13.60    1.70
 -25  16   1   14.00    1.30
  16   9   1   12.80    1.90
   9 -25   1   12.70    1.50
   9 -25   1   13.60    2.00
  16   9   1   11.00    1.60
   9 -25   1   13.80    1.80
 -16  -6  -1    2.30    1.10
  22 -16  -1    2.10    1.00
 -16  -6  -1    1.60    0.90
 -16  -6  -1    1.40    1.90
  -6  22  -1    2.60    1.80
 -16  -6  -1    1.90    1.40
  -6  22  -1 -119.19   61.79
 -16  -6  -1    2.30    1.00
  -6  22  -1    0.80    7.80
  -6  22  -1    2.90    2.60
  -6  22  -1    1.10    1.60
 -16  -6  -1  -15.30    7.90
  -6  22  -1    2.40    0.70
  -6  22  -1    1.40    0.70
  22 -16  -1    3.30    2.00
 -16  -6  -1    1.00    1.00
 -16  -6  -1  -56.89   62.89
  -6  22  -1    2.00    0.80
  22 -16  -1    1.70    1.40
  22 -16  -1    3.00    1.30
 -22  16   1    6.00   18.50
  16   6   1    2.00    1.20
 -22  16   1    2.10    1.40
 -22  16   1    2.30    2.50
 -22  16   1    2.50    0.70
   6 -22   1    3.20    2.00
  16   6   1    2.50    2.80
   6 -22   1    2.00    0.80
   6 -22   1    3.40    1.00
   6 -22   1    2.10    1.00
   6 -22   1    2.30    1.20
  16   6   1    1.80    0.90
  16   6   1    0.80    4.40
 -22  16   1    3.40    1.10
  16   6   1    2.40    1.50
 -22  16   1    3.30    0.90
   6 -22   1    3.00    2.20
 -16  -3  -1   29.30    3.40
 -16  -3  -1   24.40    2.80
 -16  -3  -1   36.60    6.90
  -3  19  -1   26.40    7.10
  19 -16  -1   27.90    2.90
  -3  19  -1   31.90    4.10
 -16  -3  -1   26.40    4.00
  -3  19  -1   27.50    2.40
 -16  -3  -1   29.20    2.60
 -16  -3  -1  -34.30   41.70
  19 -16  -1   17.60    6.10
  19 -16  -1   28.60    2.60
  -3  19  -1   98.29   52.99
  -3  19  -1   24.60    4.10
 -16  -3  -1   30.50    3.30
  -3  19  -1   26.40    2.50
  19 -16  -1   28.30    4.00
 -16  -3  -1   29.20    4.40
  -3  19  -1   31.90    5.60
 -16  -3  -1   28.00    2.60
  19 -16  -1   32.20    3.40
   3 -19   1   99.39   53.89
   3 -19   1   26.20    2.40
   3 -19   1   24.70    2.60
  16   3   1   25.70    3.00
   3 -19   1   24.10    4.20
   3 -19   1   27.40    2.60
   3 -19   1   27.40    4.10
 -19  16   1   28.40    2.70
 -19  16   1   27.10    2.20
 -19  16   1   24.60    3.80
 -19  16   1   19.30   16.40
  16   3   1   27.60    7.30
 -19  16   1   29.00    4.10
   3 -19   1   24.00    2.40
   3 -19   1   25.70    4.10
   3 -19   1   35.90    7.70
  16   3   1   27.80    5.30
  16   3   1   22.70    4.00
  16   3   1   24.00    2.60
  16   3   1   26.10    2.60
  16 -16  -1   29.60    2.60
 -16   0  -1  -24.50   28.10
   0  16  -1   34.50    4.20
  16 -16  -1   28.90    2.80
 -16   0  -1   27.30    2.80
  16 -16  -1   31.80    3.90
   0  16  -1   31.60    2.90
 -16   0  -1   28.70    3.90
 -16   0  -1   28.70    3.70
 -16   0  -1   31.30    5.10
   0  16  -1   36.00    5.90
   0  16  -1  -68.49   50.09
 -16   0  -1   21.60    3.40
   0  16  -1   34.00    7.50
   0  16  -1   28.00    2.50
  16 -16  -1   32.40    4.40
 -16   0  -1   34.00    3.10
 -16   0  -1   30.10    3.40
 -16  16   1   24.70    3.40
  16   0   1   27.80    2.70
   0 -16   1   27.00    2.40
   0 -16   1   28.50    3.30
  16   0   1   33.40    7.70
 -16  16   1   26.80    2.90
   0 -16   1   27.90    2.80
  16   0   1   24.30    2.70
   0 -16   1   25.20    8.80
 -16  16   1   29.70   14.30
  16   0   1   28.00    5.00
 -16  16   1   28.80    3.80
   0 -16   1   26.20    4.00
   0 -16   1   26.60    2.60
   0 -16   1   28.10    3.20
  16   0   1   32.40    3.60
 -16   3  -1   32.10    3.00
  13 -16  -1   35.10    3.00
 -16   3  -1   36.60    5.20
 -16   3  -1   34.70    4.00
 -16   3  -1   32.90    2.80
  13 -16  -1   35.40    3.70
   3  13  -1   36.10    2.80
   3  13  -1   30.10    6.70
   3  13  -1   40.30    4.40
  13 -16  -1   34.60    2.80
   3  13  -1   -7.20   40.40
   3  13  -1   35.10    2.70
  13 -16  -1   34.10    3.80
 -16   3  -1   48.60   22.60
 -16   3  -1   35.80    2.80
 -16   3  -1   39.60    4.20
  13 -16  -1   38.60    3.30
  -3 -13   1   55.89   23.10
 -13  16   1   30.70    3.90
  -3 -13   1   31.70    2.70
  -3 -13   1   30.10    3.40
 -13  16   1   29.10    3.10
  -3 -13   1   26.30    3.90
 -13  16   1   32.60    3.40
  16  -3   1   29.40    4.70
 -13  16   1   30.70    3.70
  -3 -13   1   30.50    2.80
  16  -3   1   28.80    2.90
 -13  16   1   28.00    2.70
 -13  16   1   14.50   13.20
  -3 -13   1   30.00    4.00
  -3 -13   1   32.30    3.40
  -3 -13   1   41.20    5.50
 -13  16   1   31.00    2.50
  16  -3   1   32.30    7.00
  -3 -13   1   30.00    2.80
  -3 -13   1   34.70    3.40
 -13  16   1   33.50    3.80
  16  -3   1   31.00    3.00
   6  10  -1  263.77   18.10
 -16   6  -1  238.88   33.70
  10 -16  -1  271.67   20.40
  10 -16  -1  286.27   18.60
 -16   6  -1  284.37   19.30
   6  10  -1  313.17   19.90
   6  10  -1  305.37   18.10
  10 -16  -1  296.87   20.10
  10 -16  -1  310.27   18.60
  10 -16  -1  275.27   19.10
 -16   6  -1  308.57   19.70
  10 -16  -1  260.27   18.50
   6  10  -1  315.67   22.00
 -16   6  -1  286.77   18.50
 -16   6  -1  275.27   18.10
 -16   6  -1  284.77   19.50
 -16   6  -1  265.67   18.00
  -6 -10   1  248.18   19.60
 -10  16   1  310.47   19.00
  16  -6   1  275.57   18.30
 -10  16   1  296.97   19.40
  -6 -10   1  397.16   38.40
  -6 -10   1  277.97   19.50
 -10  16   1  311.87   19.30
  -6 -10   1  307.27   19.70
 -10  16   1  293.87   19.30
  -6 -10   1  309.47   18.30
 -10  16   1  276.47   18.00
 -10  16   1  298.87   19.10
  16  -6   1  306.07   22.40
 -10  16   1  305.07   31.60
  -6 -10   1  306.77   18.90
  -6 -10   1  263.77   18.10
  -6 -10   1  288.37   18.10
  16  -6   1  255.87   18.20
  16  -6   1  255.37   20.10
  -6 -10   1  274.87   18.80
 -16   9  -1  121.49    9.00
   9   7  -1  114.89    9.10
 -16   9  -1  111.59    8.50
 -16   9  -1  108.19    7.40
   7 -16  -1   95.99    7.50
   7 -16  -1  115.59    7.90
 -16   9  -1  112.99    9.00
   9   7  -1  121.19    7.40
   7 -16  -1  112.99    8.30
 -16   9  -1  109.69    7.80
 -16   9  -1  149.59   25.50
   7 -16  -1  108.99    8.40
   9   7  -1  127.59   10.90
 -16   9  -1  107.29    7.40
   7 -16  -1  105.59    7.50
  -9  -7   1  117.09    7.70
  -9  -7   1  109.89    8.20
  16  -9   1  100.19    7.50
  -7  16   1  105.09    8.70
  -9  -7   1  108.59    8.90
  -9  -7   1  111.79    7.40
  16  -9   1  102.49    9.30
  -9  -7   1  145.79   23.80
  -9  -7   1  110.69    8.60
  -9  -7   1  118.79    8.20
  -7  16   1  113.89    7.30
  -9  -7   1   98.39    7.40
  -7  16   1  111.59    7.90
  -7  16   1  124.99    8.80
  -7  16   1  139.69   21.80
  -9  -7   1  119.89    8.90
  12   4  -1   88.79    8.80
   4 -16  -1   86.39    5.90
 -16  12  -1   94.99    7.70
   4 -16  -1   84.69    6.70
 -16  12  -1   84.49    6.30
   4 -16  -1   78.09    6.80
 -16  12  -1   76.39    6.40
 -16  12  -1   94.29    5.80
 -16  12  -1   88.89    7.00
 -16  12  -1   84.69    5.80
  12   4  -1   83.19    6.60
   4 -16  -1   86.59    7.50
 -16  12  -1  109.19   22.40
  12   4  -1   92.09    6.30
   4 -16  -1   85.09    5.90
  12   4  -1   80.69    7.30
  12   4  -1   89.09    7.70
   4 -16  -1   83.59    6.30
 -12  -4   1   79.29    5.70
 -12  -4   1   98.29    7.50
  16 -12   1   79.29    9.80
  -4  16   1   87.29    5.70
  16 -12   1   68.79    7.50
  16 -12   1   73.89    5.80
  -4  16   1   83.49    5.70
 -12  -4   1   76.99    6.50
 -12  -4   1   88.69    6.10
  -4  16   1   83.89    9.70
 -12  -4   1   79.89    5.70
 -12  -4   1   64.79   19.80
  -4  16   1   74.49    7.20
  -4  16   1   96.29    7.20
  -4  16   1   81.39   20.60
  -4  16   1   92.39    6.70
 -12  -4   1   88.89    6.60
  16 -12   1   77.39    6.10
 -12  -4   1   78.79    5.70
 -12  -4   1   87.59    7.30
  -4  16   1   83.69    7.50
 -12  -4   1   85.09    6.00
 -12  -4   1   80.59    6.80
   1 -16  -1  341.67   22.30
 -16  15  -1  316.57   21.70
   1 -16  -1  314.37   21.10
  15   1  -1  293.37   21.00
  15   1  -1  362.56   26.30
   1 -16  -1  329.57   22.00
 -16  15  -1  331.87   22.50
   1 -16  -1  337.37   23.10
 -16  15  -1  346.97   22.30
 -16  15  -1  351.36   41.10
 -16  15  -1  299.87   20.80
   1 -16  -1  298.67   21.00
 -16  15  -1  364.66   22.00
 -16  15  -1  311.77   20.90
   1 -16  -1  305.67   21.10
  15   1  -1  308.97   23.30
  -1  16   1  338.87   22.80
  16 -15   1  341.17   23.60
  -1  16   1  341.67   45.70
 -15  -1   1  346.67   21.00
 -15  -1   1  337.37   21.20
 -15  -1   1  320.47   21.90
  -1  16   1  366.76   21.60
 -15  -1   1  375.16   21.40
  -1  16   1  357.66   21.00
  16 -15   1  334.67   21.10
  -1  16   1  297.17   22.40
  -1  16   1  367.56   22.90
 -15  -1   1  371.76   22.40
  -1  16   1  295.57   20.80
  16 -15   1  370.26   21.30
  -1  16   1  311.07   25.10
 -15  -1   1  309.07   20.90
  -1  16   1  380.16   22.70
 -15  -1   1  332.47   22.00
 -15  -1   1  350.26   37.70
  16 -15   1  352.76   21.70
  16 -15   1  318.97   21.00
  -2 -16  -1   84.59    6.00
 -16  18  -1   80.69    5.50
  -2 -16  -1   78.39    8.50
  -2 -16  -1   72.79    7.10
  18  -2  -1   74.19    8.10
 -16  18  -1   74.49    7.60
  -2 -16  -1   79.19    7.00
 -16  18  -1   85.59    5.40
 -16  18  -1   78.29    6.40
  -2 -16  -1   69.39    5.60
  -2 -16  -1   81.69    6.80
  -2 -16  -1   85.89    5.70
  -2 -16  -1   74.39    7.50
 -16  18  -1   82.19   28.10
 -16  18  -1   89.99    7.50
  -2 -16  -1   84.09    5.80
 -16  18  -1   78.69    5.50
  18  -2  -1   73.09    5.80
  18  -2  -1   88.69   12.60
   2  16   1   79.79    7.40
   2  16   1   81.59    5.60
   2  16   1   82.89    5.50
  16 -18   1   75.59    5.50
 -18   2   1   51.89   20.80
   2  16   1   79.69   13.30
 -18   2   1   71.99    5.40
 -18   2   1   78.89    6.60
 -18   2   1   74.79    5.50
  16 -18   1   72.09    8.50
  16 -18   1   89.99    7.30
 -18   2   1   77.99    7.10
  16 -18   1   78.69    5.70
   2  16   1   70.39    9.20
 -18   2   1   75.79    6.10
   2  16   1   74.39    5.90
  16 -18   1   87.39    7.10
   2  16   1   66.89    7.20
  16 -18   1   76.79    5.70
  -5 -16  -1  217.78   13.80
 -16  21  -1  184.68   13.30
  -5 -16  -1  202.78   15.90
  21  -5  -1  173.38   18.20
  -5 -16  -1  224.38   13.90
 -16  21  -1  211.28   15.90
 -16  21  -1  203.98   37.80
  -5 -16  -1  208.28   14.70
  -5 -16  -1  216.88   13.50
  21  -5  -1  195.28   17.00
 -16  21  -1  222.28   14.90
  21  -5  -1  227.68   13.80
  -5 -16  -1  200.38   13.60
 -16  21  -1  231.98   15.80
 -16  21  -1  231.28   14.30
 -16  21  -1  199.78   14.50
  -5 -16  -1  217.98   14.80
 -16  21  -1  221.88   13.40
   5  16   1  293.67   61.09
   5  16   1  198.58   13.80
  16 -21   1  228.08   14.10
 -21   5   1  191.58   13.40
   5  16   1  188.68   15.60
   5  16   1  225.78   13.50
   5  16   1  178.78   14.90
 -21   5   1  194.28   13.30
  16 -21   1  220.68   16.60
  16 -21   1  190.48   13.50
  16 -21   1  221.18   13.60
  16 -21   1  188.58   14.30
   5  16   1  220.18   13.60
  16 -21   1  216.28   15.00
 -21   5   1  189.08   30.60
 -21   5   1  225.58   15.00
  16 -21   1  197.48   13.40
   5  16   1  213.68   18.30
 -21   5   1  207.58   14.60
  24  -8  -1    5.50    1.80
  24  -8  -1    2.60    1.70
 -16  24  -1    1.70    0.60
  -8 -16  -1    3.50    1.00
  24  -8  -1    3.40    2.20
 -16  24  -1    2.70    1.40
  -8 -16  -1    4.10    1.20
 -16  24  -1    3.30    1.50
  -8 -16  -1    3.00    1.00
  24  -8  -1    3.80    1.30
 -24   8   1    2.80   32.90
   8  16   1    2.50    2.00
  16 -24   1    2.90    0.90
  16 -24   1    3.50    1.10
  16 -24   1    2.90    1.00
 -24   8   1    4.80    1.10
 -24   8   1    3.60    0.80
  16 -24   1    2.10    0.70
   8  16   1    3.80    1.00
   8  16   1    3.20    1.00
 -24   8   1    3.70    1.80
 -11 -16  -1    9.80    1.30
 -16  27  -1   10.20    1.10
  27 -11  -1    9.90    2.10
  27 -11  -1    9.80    2.40
  27 -11  -1   11.80    1.50
  27 -11  -1   10.50    1.80
 -11 -16  -1   11.00    1.30
 -16  27  -1   10.60    1.10
  11  16   1    8.40    1.20
  11  16   1    8.60    1.20
  16 -27   1    8.70    1.10
 -27  11   1    8.90    1.20
  16 -27   1    8.40    1.30
  27 -17  -1   25.60    3.50
 -17 -10  -1   24.00    2.20
  27 -17  -1   30.90    2.90
  27 -17  -1   26.50    2.30
  27 -17  -1   26.40    2.50
  17  10   1   25.10    2.20
  10 -27   1   28.50    2.10
 -27  17   1   25.60    2.20
  10 -27   1   28.70    2.30
  17  10   1   27.20    2.20
 -17  -7  -1    7.10    1.20
  24 -17  -1    6.60    1.50
  24 -17  -1    9.20    1.50
  -7  24  -1    6.30    2.10
  -7  24  -1    9.10    1.20
  24 -17  -1    9.40    2.50
 -17  -7  -1    5.50    1.60
  24 -17  -1    6.30    1.60
 -17  -7  -1    4.90    1.10
 -17  -7  -1    5.90    1.30
  -7  24  -1    5.80    1.00
   7 -24   1    8.80    1.40
 -24  17   1    7.10    1.10
  17   7   1    8.50    1.50
  17   7   1    8.70    1.30
   7 -24   1    7.20    1.10
 -24  17   1    6.80    1.20
 -24  17   1    7.80    1.90
 -24  17   1    8.40    1.00
 -17  -4  -1   83.79    7.80
  21 -17  -1   94.69    7.00
  -4  21  -1  115.49   68.59
  21 -17  -1   93.19    6.80
 -17  -4  -1   86.69    6.80
 -17  -4  -1   89.99    6.20
  -4  21  -1   73.19   11.80
 -17  -4  -1   29.60   54.69
  -4  21  -1   81.89    7.50
  -4  21  -1   84.49   10.60
 -17  -4  -1   81.19    7.00
  -4  21  -1   87.49    7.60
 -17  -4  -1   84.99    6.80
 -17  -4  -1   86.19    6.30
 -17  -4  -1   98.99   12.40
 -21  17   1   91.89    6.00
 -21  17   1   84.49    6.10
   4 -21   1   85.59    6.40
 -21  17   1   82.49    7.30
  17   4   1   75.79    8.60
   4 -21   1   87.29    6.20
 -21  17   1   71.79    6.80
   4 -21   1   69.59    8.90
 -21  17   1   82.19   21.10
   4 -21   1   78.59    7.90
  17   4   1   79.79   11.90
  18 -17  -1  152.98   11.80
  -1  18  -1  140.79   10.10
 -17  -1  -1  192.78   45.00
  18 -17  -1  166.18   11.10
 -17  -1  -1  150.88   12.00
 -17  -1  -1  147.09   10.20
 -17  -1  -1  141.39   10.50
  18 -17  -1  174.48   13.80
 -17  -1  -1  161.18   10.40
 -17  -1  -1  158.78   13.60
  18 -17  -1  146.99   10.20
  -1  18  -1  163.08   14.20
 -17  -1  -1  158.88   11.20
  -1  18  -1  197.28   65.09
  -1  18  -1  144.69   10.50
  18 -17  -1  146.49   10.40
  -1  18  -1  136.49   10.20
 -17  -1  -1  144.79   11.20
  -1  18  -1  141.79   15.90
 -17  -1  -1  135.09   13.90
  -1  18  -1  165.68   12.30
  17   1   1  154.68   16.50
  17   1   1  152.18   13.20
   1 -18   1  289.97   57.59
   1 -18   1  161.48   10.30
   1 -18   1  140.09   13.40
   1 -18   1  160.88   10.40
  17   1   1  142.29   10.50
   1 -18   1  172.28   12.60
 -18  17   1  170.58   10.40
 -18  17   1  164.98   11.40
   1 -18   1  164.18   10.40
   1 -18   1  171.58   11.00
   1 -18   1  164.08   10.10
  17   1   1  170.58   10.50
   1 -18   1  151.58   12.20
   1 -18   1  168.68   14.90
 -18  17   1  168.18   10.10
 -18  17   1  149.49   12.70
  17   1   1  159.58   10.50
 -18  17   1  165.38   24.80
   2  15  -1  241.18   18.60
 -17   2  -1  217.38   16.00
   2  15  -1  225.68   86.59
   2  15  -1  231.28   14.60
  15 -17  -1  231.08   14.80
 -17   2  -1  198.08   14.70
 -17   2  -1  221.08   16.50
  15 -17  -1  230.88   16.90
 -17   2  -1  251.07   37.40
 -17   2  -1  240.88   16.30
   2  15  -1  225.68   16.40
 -17   2  -1  214.78   14.60
   2  15  -1  219.48   14.50
  15 -17  -1  216.98   15.80
  15 -17  -1  242.78   15.20
  15 -17  -1  216.98   14.50
 -15  17   1  205.78   15.40
  17  -2   1  222.78   14.80
  -2 -15   1  255.57   17.40
 -15  17   1  231.78   15.50
 -15  17   1  230.98   15.80
  -2 -15   1  347.37   47.60
  17  -2   1  220.48   20.10
 -15  17   1  219.78   29.10
  -2 -15   1  216.18   14.30
  17  -2   1  203.18   16.90
  17  -2   1  234.68   14.70
  -2 -15   1  218.08   15.20
  -2 -15   1  244.68   15.40
 -15  17   1  247.28   14.90
  17  -2   1  212.28   14.80
  -2 -15   1  231.98   14.70
  -2 -15   1  234.88   16.50
  12 -17  -1  176.98   11.10
 -17   5  -1  161.98   11.10
  12 -17  -1  189.88   13.20
 -17   5  -1  174.38   12.80
   5  12  -1  183.48   15.00
  12 -17  -1  163.28   10.90
 -17   5  -1  168.08   11.00
   5  12  -1  180.88   10.90
 -17   5  -1  224.38   32.60
  12 -17  -1  167.78   12.10
  12 -17  -1  170.68   13.30
 -17   5  -1  160.78   10.90
 -17   5  -1  181.68   12.70
 -17   5  -1  165.68   12.30
   5  12  -1  167.58   11.00
  -5 -12   1  177.68   11.10
 -12  17   1  165.08   12.10
  -5 -12   1  181.18   11.80
  -5 -12   1  175.68   13.00
  -5 -12   1  167.98   12.60
 -12  17   1  161.88   11.70
  17  -5   1  159.88   11.10
  -5 -12   1  168.68   10.90
  -5 -12   1  160.68   11.70
  -5 -12   1  201.88   35.00
  -5 -12   1  149.79   12.60
  17  -5   1  171.98   15.70
 -12  17   1  158.88   11.40
 -12  17   1  131.49   22.40
  -5 -12   1  165.18   11.70
  17  -5   1  151.28   13.10
 -12  17   1  163.18   11.90
 -12  17   1  170.58   10.80
  -5 -12   1  159.58   10.90
  17  -5   1  173.18   11.20
   9 -17  -1  114.09    8.40
   8   9  -1  117.89    9.30
 -17   8  -1  108.49    9.20
   9 -17  -1   95.89    8.40
   8   9  -1  122.99   11.20
 -17   8  -1  121.59    9.10
   9 -17  -1  106.09    7.50
 -17   8  -1  107.99    7.40
   8   9  -1  124.69    7.50
   9 -17  -1  103.59    7.50
 -17   8  -1  110.29    8.70
   9 -17  -1  122.39    9.60
   9 -17  -1  112.79    8.00
 -17   8  -1  123.59   26.20
   9 -17  -1  104.79    8.50
 -17   8  -1  106.99    7.50
 -17   8  -1  114.59    8.00
  -8  -9   1  113.99    8.30
  -8  -9   1  125.39    8.40
  -8  -9   1   98.69    7.40
  -8  -9   1  110.79    8.80
  -9  17   1  124.79    8.70
  -9  17   1  114.79    8.80
  17  -8   1  108.29    7.60
  -9  17   1  112.99    7.40
  -8  -9   1  124.29    7.80
  -8  -9   1  104.19    7.40
  -8  -9   1  114.09    7.50
  -9  17   1  116.29    8.00
  17  -8   1  125.19   11.50
  17  -8   1  100.29    9.50
  -8  -9   1  116.99    9.50
  17  -8   1   96.49    7.50
  -8  -9   1  116.29    9.20
  -8  -9   1  118.79   26.00
   6 -17  -1  238.88   15.80
   6 -17  -1  236.98   16.40
  11   6  -1  251.27   15.30
   6 -17  -1  224.68   15.30
 -17  11  -1  236.68   15.20
 -17  11  -1  240.88   15.80
   6 -17  -1  238.98   17.10
  11   6  -1  224.38   15.90
  11   6  -1  262.17   19.10
 -17  11  -1  282.77   36.70
 -17  11  -1  236.88   15.20
 -17  11  -1  245.38   16.50
   6 -17  -1  236.88   15.30
 -17  11  -1  254.97   16.90
   6 -17  -1  215.18   16.30
  11   6  -1  258.57   17.40
  11   6  -1  208.48   15.60
   6 -17  -1  251.67   16.30
  17 -11   1  216.38   15.30
  -6  17   1  251.57   15.20
  -6  17   1  280.47   18.20
 -11  -6   1  249.78   16.10
  -6  17   1  258.37   15.80
  -6  17   1  230.18   36.10
 -11  -6   1  244.28   15.30
  -6  17   1  223.28   16.60
  17 -11   1  234.28   18.10
 -11  -6   1  228.88   15.20
 -11  -6   1  238.08   16.10
 -11  -6   1  219.08   15.20
 -11  -6   1  239.38   16.50
  -6  17   1  258.07   15.20
 -17  14  -1   70.69    7.40
  14   3  -1   69.79    7.40
  14   3  -1   79.49   10.30
 -17  14  -1   82.69    6.70
   3 -17  -1   77.59    6.50
 -17  14  -1   72.49    5.50
 -17  14  -1   88.99    7.30
 -17  14  -1   75.59    6.10
   3 -17  -1   78.69    5.60
   3 -17  -1   72.19    5.60
  14   3  -1   73.49    5.60
   3 -17  -1   77.59    7.40
 -17  14  -1   72.59    6.20
   3 -17  -1   74.79    5.70
 -17  14  -1   65.99   22.20
   3 -17  -1   78.09    6.70
 -14  -3   1   81.09    5.50
 -14  -3   1   75.99    6.40
  -3  17   1   94.79    7.20
  -3  17   1   72.89    7.10
  17 -14   1   79.99    5.80
 -14  -3   1   86.49    7.30
  17 -14   1   80.09    7.90
 -14  -3   1   77.79   21.80
 -14  -3   1   78.79    5.50
 -14  -3   1   79.39    5.70
 -14  -3   1   73.59    5.50
  -3  17   1   84.39    6.10
 -14  -3   1   81.49    6.60
  -3  17   1   70.59    8.80
  -3  17   1   86.99    5.60
  -3  17   1   86.69    5.40
  17 -14   1   74.89    5.60
 -14  -3   1   91.59    6.60
  -3  17   1   93.59    7.20
  -3  17   1  107.29   25.90
   0 -17  -1  120.59   10.20
 -17  17  -1  120.99    9.20
   0 -17  -1  129.89    9.70
 -17  17  -1  137.29    8.40
 -17  17  -1  136.49    8.30
   0 -17  -1  131.89   10.70
   0 -17  -1  123.19    8.50
   0 -17  -1  140.99    8.90
   0 -17  -1  135.09    8.70
   0 -17  -1  133.39    9.80
  17   0  -1  109.19    8.50
   0 -17  -1  132.29    8.50
 -17  17  -1  137.59   10.50
   0 -17  -1  128.79    9.70
 -17  17  -1  155.28   30.80
  17   0  -1  123.49   11.10
   0  17   1  114.89   11.00
   0  17   1   76.29   32.20
   0  17   1  121.09    8.80
   0  17   1  123.69    8.40
   0  17   1  124.19   10.20
   0  17   1  143.09   10.30
 -17   0   1  161.58   27.40
 -17   0   1  112.69    9.10
   0  17   1  136.59    8.40
   0  17   1  106.49    9.90
  17 -17   1  114.49   10.80
 -17   0   1  127.79   10.00
 -17   0   1  108.99    8.30
  17 -17   1  122.29    8.50
  17 -17   1  132.69    8.60
  17 -17   1  130.49    8.60
  17 -17   1  140.19   10.20
 -17   0   1  111.79    9.30
  -3 -17  -1   64.99    7.70
  -3 -17  -1   76.69    5.60
  20  -3  -1   73.39    8.60
 -17  20  -1   79.19    6.70
 -17  20  -1   75.69    5.50
  -3 -17  -1   76.49    7.00
  -3 -17  -1   68.49    7.50
 -17  20  -1   71.89    8.40
 -17  20  -1   85.39    6.20
  20  -3  -1   61.59   10.30
  -3 -17  -1   73.19    6.60
 -17  20  -1   73.09    6.30
 -17  20  -1   80.69    5.30
  -3 -17  -1   71.39    5.80
  -3 -17  -1   71.49    7.50
 -17  20  -1   72.79   30.10
  20  -3  -1   76.69    5.80
  -3 -17  -1   73.09    5.60
 -17  20  -1   79.59    7.30
  -3 -17  -1   72.19    5.70
 -20   3   1   95.69   24.40
   3  17   1   80.59    7.60
   3  17   1   84.69    5.60
  17 -20   1   81.49    5.70
  17 -20   1   90.19    8.50
  17 -20   1   81.89    6.50
 -20   3   1   85.19    6.80
  17 -20   1   88.19    5.80
 -20   3   1   87.79    7.50
   3  17   1   88.59    6.40
   3  17   1   82.49    7.00
   3  17   1  105.89   49.10
  17 -20   1   81.59    5.50
   3  17   1   83.99   10.70
   3  17   1   76.89    7.30
 -20   3   1   77.29    5.50
 -20   3   1   78.69    5.40
 -17  23  -1   21.40    2.60
 -17  23  -1   17.50    2.90
  23  -6  -1   16.50    3.40
 -17  23  -1   19.00    5.60
  -6 -17  -1   23.10    1.90
 -17  23  -1   24.70    1.80
 -17  23  -1   21.00    2.00
 -17  23  -1   22.20    3.00
  -6 -17  -1   21.30    2.40
  -6 -17  -1   23.10    2.40
  -6 -17  -1   23.50    2.30
 -17  23  -1   -6.20   39.40
  23  -6  -1   28.70    3.90
  23  -6  -1   25.70    2.60
  23  -6  -1   16.30    3.70
   6  17   1   19.80    2.20
  17 -23   1   24.20    2.10
  17 -23   1   23.40    2.50
   6  17   1   23.10    2.20
  17 -23   1   23.00    2.30
  17 -23   1   22.30    4.00
 -23   6   1   27.70    6.20
 -23   6   1   22.40    2.00
  17 -23   1   23.20    2.40
 -23   6   1   25.00    3.00
   6  17   1   20.10    2.30
   6  17   1   24.90    4.70
  -9 -17  -1    8.10    1.40
  26  -9  -1    6.50    1.20
  26  -9  -1    4.70    2.10
  -9 -17  -1    6.10    1.00
 -17  26  -1    4.10    0.80
  26  -9  -1    5.30    1.50
  17 -26   1    5.20    1.00
 -26   9   1    6.40    1.10
   9  17   1    5.80    1.00
   9  17   1    5.30    0.90
 -26   9   1    5.60    1.70
 -26   9   1    5.50    0.70
  17 -26   1    4.80    1.60
  17 -26   1    4.80    0.80
  26 -18  -1    6.10    1.90
 -18  -8  -1    3.90    1.10
  26 -18  -1    5.50    1.10
 -18  -8  -1    7.90    2.20
  26 -18  -1    5.30    1.20
 -18  -8  -1    5.70    1.00
  26 -18  -1    6.70    1.50
   8 -26   1    6.20    1.00
  18   8   1    7.10    1.10
  18   8   1    5.70    1.10
 -26  18   1    6.20    1.10
   8 -26   1    6.50    1.00
  23 -18  -1   77.79    5.30
 -18  -5  -1   65.19    5.80
  -5  23  -1   72.69    5.00
  -5  23  -1   77.59    4.90
  -5  23  -1   61.89    6.30
 -18  -5  -1   79.09    5.10
  23 -18  -1   72.09    6.40
 -18  -5  -1   73.19    5.40
 -18  -5  -1   75.69    5.20
 -23  18   1   76.49    4.80
  18   5   1   66.49    5.10
 -23  18   1   78.79    6.80
   5 -23   1   70.89    5.10
   5 -23   1   62.09    5.70
 -23  18   1   71.49    5.20
 -23  18   1   75.59    5.00
   5 -23   1   71.69    5.20
  18   5   1   65.49    5.30
 -23  18   1   74.49   21.90
 -23  18   1   67.29    6.00
  -2  20  -1   25.10    2.40
 -18  -2  -1   72.09   48.10
  -2  20  -1   26.70    2.30
  20 -18  -1   30.30    4.00
 -18  -2  -1   25.30    3.90
  -2  20  -1   24.40    3.90
 -18  -2  -1   26.30    2.50
 -18  -2  -1   25.90    2.70
  20 -18  -1   30.70    2.80
  20 -18  -1   26.90    2.50
  -2  20  -1   24.60    5.20
  20 -18  -1   30.20    3.30
  -2  20  -1   28.60    4.00
  20 -18  -1   31.40    6.00
 -18  -2  -1   17.50    6.70
 -18  -2  -1   29.00    2.60
 -18  -2  -1   27.00    3.20
 -20  18   1   29.90    4.30
 -20  18   1   38.80   19.10
  18   2   1   32.80    8.00
 -20  18   1   25.40    2.50
  18   2   1   23.40    3.60
 -20  18   1   25.70    2.20
  18   2   1   25.00    2.90
   2 -20   1   20.80    4.10
   2 -20   1   23.80    2.50
   2 -20   1   21.90    3.90
   2 -20   1   25.40    2.40
  18   2   1   23.40    2.50
   2 -20   1   16.70    4.00
 -20  18   1   21.60    3.20
   1  17  -1   65.29    6.40
   1  17  -1   55.19    4.40
  17 -18  -1   57.89    5.80
 -18   1  -1   57.29    4.50
   1  17  -1   70.99    8.10
 -18   1  -1   21.10   33.60
  17 -18  -1   56.09    4.50
  17 -18  -1   67.29    5.30
 -18   1  -1   51.59    4.70
   1  17  -1   52.09    4.50
 -18   1  -1   64.29    7.20
  17 -18  -1   56.79    7.30
 -18   1  -1   60.79    4.60
 -18   1  -1   56.79    6.00
 -18   1  -1   58.99    8.00
  17 -18  -1   57.79    4.70
   1  17  -1   56.79    7.90
  18  -1   1   59.59    4.80
 -17  18   1   63.89    4.30
  -1 -17   1   68.09    8.80
  -1 -17   1   70.19    5.40
  18  -1   1   66.29    7.40
  -1 -17   1   65.79    4.40
  18  -1   1   68.29   10.80
 -17  18   1   59.09    4.60
  -1 -17   1   73.59    6.70
  18  -1   1   69.49    4.90
  18  -1   1   68.19    4.90
  18  -1   1   57.39    5.70
  -1 -17   1   65.39    4.60
  -1 -17   1  113.39   48.60
  -1 -17   1   49.40    8.20
  -1 -17   1   68.19    4.70
 -17  18   1   66.69    6.00
  -1 -17   1   66.89    4.70
 -17  18   1   39.80   18.00
  14 -18  -1   10.40    1.80
 -18   4  -1   10.40    1.60
 -18   4  -1    9.00    3.60
   4  14  -1    9.90    1.60
   4  14  -1    8.80    3.50
   4  14  -1   16.80    4.40
 -18   4  -1    9.80    2.20
 -18   4  -1    8.70    2.20
   4  14  -1   10.40    2.60
 -18   4  -1   44.10   26.90
 -18   4  -1    7.90    1.40
  14 -18  -1   11.80    3.00
   4  14  -1   11.60    1.80
  14 -18  -1    8.40    2.20
 -14  18   1    5.70    2.20
  18  -4   1    8.60    2.40
  -4 -14   1    8.30    1.50
  -4 -14   1    1.60    3.70
  18  -4   1    6.00    2.20
 -14  18   1    8.60    2.30
  -4 -14   1    7.20    1.40
  18  -4   1    8.20    4.50
 -14  18   1   19.80   14.30
  18  -4   1    6.10    1.40
  -4 -14   1    6.40    1.70
  18  -4   1    8.80    1.60
 -14  18   1    9.70    1.70
  -4 -14   1    9.20    1.40
 -14  18   1    9.00    1.90
  -4 -14   1    7.10    2.30
  -4 -14   1   -0.10   27.50
  -4 -14   1    7.50    2.40
 -14  18   1    7.10    1.10
  18  -4   1    6.90    2.90
  -4 -14   1    6.80    1.80
  18  -4   1    6.10    2.90
 -14  18   1    6.60    1.60
  11 -18  -1   94.99    7.50
  11 -18  -1   94.09    6.60
  11 -18  -1   86.29    7.60
 -18   7  -1  104.59    8.30
 -18   7  -1  125.39   29.00
 -18   7  -1   87.29    8.50
 -18   7  -1   95.39    7.80
  11 -18  -1   91.59    6.50
 -18   7  -1   96.69    6.50
 -18   7  -1   92.19    6.40
   7  11  -1   88.29    6.50
   7  11  -1  104.09    8.50
   7  11  -1   99.99   10.30
  11 -18  -1  103.79    8.70
  11 -18  -1  100.79    7.10
 -11  18   1   96.19    7.50
  -7 -11   1   88.79    7.90
  -7 -11   1   96.39    7.30
  -7 -11   1   97.69    8.40
  -7 -11   1   97.39    7.30
 -11  18   1  103.29   21.60
  -7 -11   1  100.39    6.70
  18  -7   1   89.79    8.80
  -7 -11   1   93.69    6.50
  18  -7   1   86.29    6.80
 -11  18   1   87.49    6.30
 -11  18   1   92.99    7.00
  -7 -11   1   94.59    7.40
 -11  18   1   96.79    7.80
  18  -7   1  101.79    6.80
  -7 -11   1   92.39    6.50
  18  -7   1   95.29   10.70
 -11  18   1   98.59    7.90
  10   8  -1  182.48   10.80
   8 -18  -1  170.48   12.70
  10   8  -1  178.88   14.80
 -18  10  -1  176.88   12.60
  10   8  -1  177.58   12.90
   8 -18  -1  164.78   10.90
 -18  10  -1  186.88   31.50
 -18  10  -1  171.18   10.70
  10   8  -1  164.08   10.80
   8 -18  -1  177.38   11.90
   8 -18  -1  165.48   11.30
   8 -18  -1  156.28   11.90
 -18  10  -1  165.68   10.80
 -18  10  -1  168.38   12.10
   8 -18  -1  156.28   10.80
  -8  18   1  178.48   12.10
  18 -10   1  155.88   10.90
 -10  -8   1  169.18   12.60
 -10  -8   1  163.68   11.70
  -8  18   1  156.98   12.10
 -10  -8   1  171.48   12.60
  -8  18   1  158.88   10.60
 -10  -8   1  161.38   12.20
  -8  18   1  172.48   11.40
 -10  -8   1  152.68   10.70
 -10  -8   1  173.58   11.10
  18 -10   1  161.48   14.00
 -10  -8   1  168.28   11.70
  -8  18   1  217.08   29.90
  18 -10   1  149.39   10.80
  -8  18   1  168.58   12.20
 -10  -8   1  145.49   10.60
 -10  -8   1  134.99   28.00
   5 -18  -1  149.49   11.20
   5 -18  -1  173.88   11.40
 -18  13  -1  166.18   28.40
 -18  13  -1  134.69   10.70
   5 -18  -1  145.39   12.10
 -18  13  -1  162.88   12.10
 -18  13  -1  161.68   10.10
  13   5  -1  163.58   15.20
   5 -18  -1  144.69   10.40
 -18  13  -1  175.98   12.20
  13   5  -1  133.49   11.10
  13   5  -1  151.88   12.40
 -18  13  -1  153.58   11.40
   5 -18  -1  152.78   11.40
 -18  13  -1  155.28   10.20
  13   5  -1  134.49   13.30
 -18  13  -1  148.49   10.80
 -13  -5   1  170.88   10.60
  18 -13   1  131.09   12.40
  18 -13   1  161.88   10.60
  -5  18   1  140.09   28.40
 -13  -5   1  149.49   10.20
  -5  18   1  173.68   12.20
  -5  18   1  169.78   11.70
 -13  -5   1  158.88   10.20
 -13  -5   1  143.39   26.60
  -5  18   1  172.88   11.70
 -13  -5   1  176.38   12.10
  18 -13   1  154.78   11.00
  -5  18   1  161.98   10.20
  -5  18   1  152.28   10.10
 -13  -5   1  148.69   11.40
  -5  18   1  165.58   10.80
 -13  -5   1  148.69   11.10
 -13  -5   1  161.98   11.20
  18 -13   1  176.88   12.20
 -13  -5   1  151.08   10.10
  -5  18   1  145.59   11.70
  18 -13   1  152.68   10.30
  18 -13   1  151.88   10.60
   2 -18  -1   55.39    4.60
   2 -18  -1   52.69    4.20
 -18  16  -1   54.59   25.40
   2 -18  -1   60.79    5.80
   2 -18  -1   56.09    5.40
 -18  16  -1   57.19    4.20
 -18  16  -1   61.69    6.80
 -18  16  -1   49.10    4.70
  16   2  -1   50.49    6.40
 -18  16  -1   62.39    5.90
   2 -18  -1   53.89    4.30
 -18  16  -1   51.99    3.90
   2 -18  -1   48.30    6.00
   2 -18  -1   55.59    4.40
   2 -18  -1   54.99    5.00
  -2  18   1   58.19    7.40
  18 -16   1   62.29    7.00
  -2  18   1   66.59    6.90
 -16  -2   1   67.79   22.50
  18 -16   1   57.09    4.30
 -16  -2   1   56.19    5.10
 -16  -2   1   62.89    4.60
 -16  -2   1   55.39    5.20
 -16  -2   1   53.49    4.20
  -2  18   1   50.49    4.10
  -2  18   1   63.89    6.20
  -2  18   1   50.59    5.80
  -2  18   1   16.50   26.60
  18 -16   1   61.49    4.40
 -16  -2   1   53.39    4.40
 -16  -2   1   59.19    6.30
  -2  18   1   61.99    4.70
  -2  18   1   65.59    4.30
 -16  -2   1   57.69    6.40
  -1 -18  -1  137.59    9.00
 -18  19  -1  126.09    8.40
  -1 -18  -1  105.79    9.40
  -1 -18  -1  126.69    8.60
  -1 -18  -1  133.39    8.60
  -1 -18  -1  130.59   10.90
 -18  19  -1  137.39    8.50
  19  -1  -1  126.99   11.70
  -1 -18  -1  117.09   10.20
  -1 -18  -1  137.69   10.60
  -1 -18  -1  131.89    8.70
  19  -1  -1  130.59   14.10
 -18  19  -1  124.19    9.30
 -18  19  -1  141.29    8.30
  19  -1  -1  104.39   12.40
 -18  19  -1  130.79   37.00
  19  -1  -1  130.29    8.70
  -1 -18  -1  148.09    9.90
 -19   1   1  110.29    8.30
  18 -19   1  125.29    8.60
   1  18   1  115.99   10.20
 -19   1   1  120.99   10.30
   1  18   1  125.09    9.40
  18 -19   1  120.99    8.50
  18 -19   1  122.29   11.20
  18 -19   1  137.39   11.60
   1  18   1  126.99    8.50
 -19   1   1  127.89   30.40
   1  18   1  127.09    9.90
   1  18   1  130.09    8.40
  18 -19   1  114.69    8.50
 -18  22  -1   36.90    7.30
  22  -4  -1   30.80    4.50
  22  -4  -1   34.90    3.20
 -18  22  -1   29.60    2.60
 -18  22  -1   33.70    3.70
 -18  22  -1   32.70    3.30
  -4 -18  -1   34.00    2.80
 -18  22  -1   37.20    2.50
 -18  22  -1    2.30   45.70
 -18  22  -1   31.60    2.70
  -4 -18  -1   32.70    3.00
  -4 -18  -1   31.10    2.90
  -4 -18  -1   33.60    3.20
  18 -22   1   35.40    4.10
 -22   4   1   25.80   24.30
 -22   4   1   32.90    3.80
   4  18   1   39.20    2.90
  18 -22   1   37.80    3.10
   4  18   1   31.30    4.40
   4  18   1   -1.80   73.29
  18 -22   1   37.90    3.00
 -22   4   1   33.30    4.60
 -22   4   1   37.20    2.80
   4  18   1   33.90    2.90
  18 -22   1   37.80    2.90
  18 -22   1   40.30    3.40
  -7 -18  -1   23.90    2.20
  -7 -18  -1   18.70    2.10
  25  -7  -1   21.00    2.80
 -18  25  -1   19.00    1.80
  -7 -18  -1   20.00    2.10
  25  -7  -1   22.60    2.40
   7  18   1   21.40    2.00
 -25   7   1   20.70    2.10
  18 -25   1   22.60    2.10
 -25   7   1   19.30    2.50
   7  18   1   19.40    1.80
   7  18   1   18.00    1.90
  18 -25   1   20.90    2.60
   7  18   1   19.10    3.40
 -25   7   1   22.50    1.90
  18 -25   1   23.70    1.90
  28 -10  -1   28.30    2.30
 -18  28  -1   27.00    1.90
 -18  28  -1   24.90    1.90
  28 -10  -1   30.00    2.30
 -10 -18  -1   27.50    2.10
 -10 -18  -1   26.40    2.00
  10  18   1   24.40    2.00
  10  18   1   23.90    2.10
  18 -28   1   25.30    2.10
 -19  -6  -1   37.10    3.80
  25 -19  -1   46.90    3.60
  -6  25  -1   36.70    4.30
  25 -19  -1   47.00    4.70
 -19  -6  -1   42.20    3.30
  25 -19  -1   49.99    4.00
  25 -19  -1   46.80    3.40
 -19  -6  -1   39.70    3.50
  -6  25  -1   44.30    3.30
  -6  25  -1   42.90    3.00
 -19  -6  -1   41.50    3.10
 -25  19   1   43.00    3.30
   6 -25   1   47.40    3.30
  19   6   1   48.70    3.50
 -25  19   1   42.50    3.00
  19   6   1   46.80    3.30
   6 -25   1   40.20    3.70
 -19  -3  -1  111.69   99.19
  -3  22  -1   61.79    4.60
  -3  22  -1   58.29    6.70
 -19  -3  -1   59.69    5.40
 -19  -3  -1   70.49    4.80
  22 -19  -1   70.79    5.50
 -19  -3  -1   68.19    5.00
  22 -19  -1   77.09    6.50
  -3  22  -1   67.09    4.50
 -19  -3  -1   63.99    4.60
 -19  -3  -1   53.49   13.00
  22 -19  -1   71.89    5.20
 -22  19   1   64.79    4.40
 -22  19   1   63.19    4.70
  19   3   1   58.49    4.90
   3 -22   1   62.89    4.80
 -22  19   1   70.29    4.70
  19   3   1   61.99    4.80
 -22  19   1   55.59    5.50
   3 -22   1   64.19    4.70
 -19   0  -1  155.58   10.00
   0  19  -1  141.99   13.80
   0  19  -1  154.38   10.00
 -19   0  -1  157.58   11.10
   0  19  -1  148.39   10.10
   0  19  -1  161.18   12.20
  19 -19  -1  147.39   12.80
 -19   0  -1  158.28   10.40
 -19   0  -1  148.59   11.80
  19 -19  -1  148.39   10.10
 -19   0  -1  160.68   10.20
 -19   0  -1  175.18   46.50
 -19   0  -1  148.59   11.80
 -19  19   1  163.68    9.90
   0 -19   1  156.58   10.20
   0 -19   1  136.79   67.59
 -19  19   1  134.99   11.10
  19   0   1  148.29   10.30
   0 -19   1  143.69   10.90
   0 -19   1  153.28   12.20
  19   0   1  159.18   10.30
  19   0   1  140.09   13.00
  19   0   1  143.59   10.40
 -19  19   1  168.88   11.30
   0 -19   1  157.78   10.10
 -19  19   1  148.19   24.60
 -19  19   1  148.39   10.10
  19   0   1  159.38   16.20
  16 -19  -1  250.97   21.20
   3  16  -1  252.07   20.60
   3  16  -1  259.17   18.50
 -19   3  -1  238.88   16.50
  16 -19  -1  263.77   16.50
  16 -19  -1  234.28   16.20
 -19   3  -1  248.48   16.20
 -19   3  -1  275.57   18.80
 -19   3  -1  370.16   45.90
 -19   3  -1  266.97   18.30
   3  16  -1  241.88   16.20
  16 -19  -1  246.58   17.70
   3  16  -1  246.48   16.30
   3  16  -1  275.87   17.70
 -19   3  -1  267.47   16.40
 -19   3  -1  236.78   17.80
  -3 -16   1  261.97   17.40
  -3 -16   1  264.07   16.30
  19  -3   1  264.07   22.30
  -3 -16   1  258.07   18.40
  -3 -16   1  240.98   17.00
 -16  19   1  295.07   34.80
 -16  19   1  251.17   17.70
  -3 -16   1  275.17   19.70
  19  -3   1  229.48   16.60
  19  -3   1  243.08   19.20
  -3 -16   1  248.38   51.69
 -16  19   1  256.97   17.40
  -3 -16   1  251.67   16.40
  -3 -16   1  230.58   20.40
 -16  19   1  260.87   16.10
  19  -3   1  281.17   16.60
  19  -3   1  255.17   16.50
  -3 -16   1  260.57   16.40
 -19   6  -1  118.29   30.50
 -19   6  -1  123.69    9.50
  13 -19  -1  126.19   10.20
   6  13  -1  113.29   11.60
 -19   6  -1  123.19   10.10
  13 -19  -1  108.09    8.80
   6  13  -1  114.09    9.70
 -19   6  -1  115.19    7.50
  13 -19  -1  112.29    7.70
  13 -19  -1  114.69    8.70
 -19   6  -1  115.79    7.60
   6  13  -1  114.09    8.30
   6  13  -1  112.29    7.60
   6  13  -1  118.39    7.60
  13 -19  -1  124.99    8.40
  13 -19  -1  112.89    7.60
 -19   6  -1  108.89    8.90
  19  -6   1   91.39    9.80
 -13  19   1  125.29    8.20
  -6 -13   1  111.39    7.70
  -6 -13   1  114.59    9.40
  -6 -13   1  112.29    7.60
  -6 -13   1  101.19    7.50
  -6 -13   1  104.99    8.40
  19  -6   1  104.29    7.70
  19  -6   1  116.49    7.90
 -13  19   1  106.29    8.80
 -13  19   1  104.89   21.70
 -13  19   1  103.09    8.80
 -13  19   1   98.29    8.20
  -6 -13   1   98.79    9.40
  -6 -13   1  109.09    7.60
  -6 -13   1  112.59    8.40
  19  -6   1  113.19   12.40
 -13  19   1  111.09    7.40
  10 -19  -1  340.07   23.90
  10 -19  -1  353.16   22.70
   9  10  -1  366.76   24.90
   9  10  -1  384.86   23.00
   9  10  -1  356.26   27.00
 -19   9  -1  347.77   24.00
 -19   9  -1  374.66   24.50
  10 -19  -1  355.96   23.70
 -19   9  -1  434.56   48.60
  10 -19  -1  342.87   23.20
   9  10  -1  330.57   22.60
 -19   9  -1  351.16   22.60
  10 -19  -1  328.47   22.70
  -9 -10   1  392.26   23.70
 -10  19   1  374.06   23.30
 -10  19   1  379.96   41.90
  19  -9   1  310.27   25.10
 -10  19   1  346.87   22.50
  -9 -10   1  353.46   24.30
  -9 -10   1  364.66   47.20
  19  -9   1  361.06   22.90
  -9 -10   1  363.66   22.60
 -10  19   1  371.36   23.90
 -10  19   1  376.86   24.00
  -9 -10   1  374.86   24.60
  -9 -10   1  354.96   23.60
  19  -9   1  343.17   22.80
  -9 -10   1  382.26   22.90
 -10  19   1  379.86   24.20
  -9 -10   1  378.36   24.80
  19  -9   1  376.36   26.90
  12   7  -1  211.68   18.20
 -19  12  -1  265.67   36.10
  12   7  -1  224.68   16.80
   7 -19  -1  206.68   14.90
 -19  12  -1  250.37   16.50
 -19  12  -1  236.98   14.50
   7 -19  -1  231.98   15.60
 -19  12  -1  233.18   15.80
   7 -19  -1  214.98   14.50
  12   7  -1  207.08   16.10
 -19  12  -1  247.78   14.60
  12   7  -1  218.38   14.50
   7 -19  -1  230.58   15.90
   7 -19  -1  234.88   16.70
  12   7  -1  235.58   19.70
   7 -19  -1  231.78   14.60
  19 -12   1  193.78   15.10
  -7  19   1  217.38   14.30
  19 -12   1  212.18   16.20
  -7  19   1  241.48   15.10
  19 -12   1  232.18   17.90
 -12  -7   1  221.68   15.90
  -7  19   1  239.48   15.90
 -12  -7   1  222.88   15.40
 -12  -7   1  253.57   16.50
 -12  -7   1  219.48   15.40
  -7  19   1  212.18   15.90
 -12  -7   1  250.37   36.40
  -7  19   1  268.57   34.90
 -12  -7   1  239.38   14.80
  19 -12   1  217.68   14.60
 -12  -7   1  232.08   14.50
  -7  19   1  232.08   16.10
  -7  19   1  249.88   15.90
  19 -12   1  201.38   17.00
  -7  19   1  215.58   14.40
  19 -12   1  198.68   14.50
  -7  19   1  214.68   14.70
 -12  -7   1  248.58   16.40
   4 -19  -1  151.08   10.70
 -19  15  -1  147.09   30.70
 -19  15  -1  148.29   12.50
   4 -19  -1  155.18   11.90
 -19  15  -1  143.09   10.30
 -19  15  -1  173.78   12.70
   4 -19  -1  142.89   13.60
 -19  15  -1  154.78   10.60
  15   4  -1  147.49   15.60
   4 -19  -1  146.99   10.60
   4 -19  -1  156.08   11.80
   4 -19  -1  153.68   10.70
  15   4  -1  149.69   10.70
  -4  19   1  171.58   10.60
 -15  -4   1  152.88   10.60
  -4  19   1  176.88   12.90
  -4  19   1  179.28   11.30
 -15  -4   1  164.18   11.70
  -4  19   1  187.58   14.20
  19 -15   1  189.38   14.70
  -4  19   1  143.29   32.40
  19 -15   1  177.28   10.90
  19 -15   1  166.38   10.70
 -15  -4   1  203.78   31.40
  -4  19   1  182.38   12.30
  19 -15   1  175.68   10.80
  -4  19   1  160.78   10.50
  -4  19   1  158.18   13.10
 -15  -4   1  163.08   13.30
 -15  -4   1  182.68   12.60
  18   1  -1   32.60    5.80
  18   1  -1   36.80    5.70
   1 -19  -1   40.20    3.30
 -19  18  -1   43.70    5.50
   1 -19  -1   40.00    4.20
   1 -19  -1   41.90    3.70
 -19  18  -1   37.80    3.10
  18   1  -1   42.30    8.30
 -19  18  -1   12.80   33.20
   1 -19  -1   34.60    4.70
  18   1  -1   35.60    3.40
 -19  18  -1   41.00    4.30
   1 -19  -1   43.80    5.30
   1 -19  -1   34.40    3.20
 -19  18  -1   42.90    3.00
   1 -19  -1   43.00    5.30
 -19  18  -1   30.70    6.30
   1 -19  -1   39.60    3.40
  -1  19   1   42.80    3.10
 -18  -1   1   37.30    5.40
  -1  19   1   37.10    4.50
 -18  -1   1   34.00    3.10
  -1  19   1   33.80    4.80
  19 -18   1   41.10    3.50
  19 -18   1   46.50    4.00
  19 -18   1   42.30    3.40
  -1  19   1   50.89    7.70
  19 -18   1   39.20    3.20
  19 -18   1   38.60    5.50
 -18  -1   1   37.20   27.70
  -1  19   1   38.60    3.20
  -1  19   1   34.30    4.50
  -1  19   1   37.30    4.30
  -1  19   1  -33.90   49.10
 -18  -1   1   30.20    4.90
  -2 -19  -1   95.79    9.30
 -19  21  -1   91.49    6.90
  -2 -19  -1  103.69    7.40
 -19  21  -1  100.29    7.60
  21  -2  -1   90.09   13.70
 -19  21  -1   61.99   34.10
 -19  21  -1   90.79   10.00
  -2 -19  -1  100.69    7.20
  -2 -19  -1  100.09    7.40
  -2 -19  -1  100.59    8.70
 -19  21  -1   96.49    7.00
 -19  21  -1  109.99    6.80
 -19  21  -1  104.29    8.00
  -2 -19  -1  105.19    7.10
  -2 -19  -1  101.89    7.10
  -2 -19  -1   94.69    8.20
  21  -2  -1  103.99    7.30
  19 -21   1  108.79    7.10
  19 -21   1  117.69    7.30
 -21   2   1   93.19    8.00
   2  19   1   36.70   56.49
   2  19   1  105.39    7.40
   2  19   1   88.49   13.90
   2  19   1   89.49   14.10
   2  19   1  112.79    7.00
 -21   2   1  108.29    7.00
  19 -21   1  126.29   11.50
   2  19   1   98.19    8.70
   2  19   1  107.29    8.70
  19 -21   1  112.99    7.20
 -21   2   1   54.79   31.50
   2  19   1  112.19    7.20
 -21   2   1  115.69    7.10
   2  19   1  114.79   10.80
  19 -21   1  115.79    8.70
  24  -5  -1   34.60    3.70
  -5 -19  -1   35.00    2.80
  24  -5  -1   32.20    2.80
 -19  24  -1   29.20    2.40
  -5 -19  -1   28.10    2.80
  -5 -19  -1   28.60    2.70
  19 -24   1   31.50    2.80
 -24   5   1   31.50    2.50
   5  19   1   26.50    3.10
   5  19   1   27.60    3.80
   5  19   1   30.70    2.60
  19 -24   1   33.40    2.80
 -24   5   1   33.00    2.40
  19 -24   1   34.20    2.60
 -24   5   1   29.50    3.30
  19 -24   1   32.40    2.60
  -8 -19  -1   12.50    1.40
  27  -8  -1   14.00    1.50
  -8 -19  -1   13.30    1.30
  27  -8  -1   12.20    1.80
 -19  27  -1   13.40    1.20
 -19  27  -1   12.60    1.20
  27  -8  -1   10.50    1.80
  19 -27   1   13.00    1.50
   8  19   1   12.20    1.30
  27 -20  -1   10.30    1.40
  -7  27  -1    9.00    1.00
  27 -20  -1    9.90    1.50
 -20  -7  -1    9.00    1.10
  20   7   1    8.20    1.20
   7 -27   1    8.90    1.00
  20   7   1    6.60    1.10
   7 -27   1    6.80    1.10
 -27  20   1    7.60    1.00
  20   7   1    7.20    1.00
 -20  -4  -1   17.40    1.80
  24 -20  -1   18.90    2.10
 -20  -4  -1   15.40    1.50
  24 -20  -1   18.20    2.30
  -4  24  -1   13.50    2.80
  -4  24  -1   15.70    1.60
  24 -20  -1   19.60    3.00
 -20  -4  -1   12.90    2.20
 -24  20   1   15.80    1.30
  20   4   1   13.10    1.60
 -24  20   1   14.70    1.50
 -24  20   1   13.50    1.60
   4 -24   1   15.70    1.70
   4 -24   1   15.30    1.80
   4 -24   1   11.10    2.00
  20   4   1   15.90    1.90
 -20  -1  -1    4.80    1.10
  -1  21  -1    3.00    1.90
  21 -20  -1    4.90    2.00
 -20  -1  -1    5.20    1.40
  -1  21  -1    3.50    0.90
 -20  -1  -1  107.39   56.49
  21 -20  -1    4.90    1.20
 -20  -1  -1    1.60    7.00
  21 -20  -1    3.30    1.30
 -20  -1  -1    3.50    1.40
  21 -20  -1    4.10    1.20
 -20  -1  -1    3.90    1.00
 -21  20   1    6.00    1.20
 -21  20   1    6.40    0.90
   1 -21   1    5.80    1.20
 -21  20   1    9.10    3.10
  20   1   1    4.50    1.30
  20   1   1    6.40    1.30
 -21  20   1  -20.50   28.50
   1 -21   1    6.60    1.10
  20   1   1    5.10    1.60
  18 -20  -1   82.69    5.90
   2  18  -1   80.29    5.90
  18 -20  -1   89.79    6.60
 -20   2  -1   90.89    6.00
   2  18  -1   76.19    5.80
 -20   2  -1   87.39    5.90
 -20   2  -1   82.99    7.60
 -20   2  -1   80.29    7.40
 -20   2  -1   89.19   40.10
 -20   2  -1  102.69   10.20
 -20   2  -1   81.69    6.80
   2  18  -1   81.99    9.60
  18 -20  -1   93.89    6.20
  18 -20  -1   86.79    8.50
   2  18  -1   82.19    7.90
  18 -20  -1   90.19    7.50
  -2 -18   1    6.80   58.59
  20  -2   1   98.79   12.30
 -18  20   1   71.29    6.90
 -18  20   1   77.59    5.90
  20  -2   1   74.59    8.60
  20  -2   1   75.79    6.20
  -2 -18   1   92.39    6.60
  20  -2   1   92.79    6.30
 -18  20   1   88.39    7.50
  20  -2   1   82.39    6.20
  -2 -18   1   85.09    6.00
  -2 -18   1   72.89    7.60
  -2 -18   1   74.09    6.80
  -2 -18   1   88.49    5.90
 -18  20   1   88.89    5.70
 -18  20   1   80.19   21.30
   5  15  -1   80.19    6.30
 -20   5  -1  101.99    8.10
   5  15  -1   90.79   10.30
 -20   5  -1   60.79   33.80
   5  15  -1   82.79    6.10
   5  15  -1   76.39    7.30
 -20   5  -1   93.29    6.20
  15 -20  -1   93.79    6.30
 -20   5  -1   93.49    9.50
   5  15  -1   87.49    6.10
  15 -20  -1   81.99    6.10
  15 -20  -1   88.19    7.50
 -20   5  -1   82.59    7.40
   5  15  -1   67.39    9.50
  15 -20  -1   89.49    7.30
 -20   5  -1   89.39    6.00
  15 -20  -1   98.79    8.80
   5  15  -1   93.69    8.40
  15 -20  -1   90.29    6.70
  -5 -15   1   90.39    7.00
  20  -5   1   88.29    6.30
  20  -5   1   84.29    8.90
  20  -5   1   97.19   11.40
 -15  20   1   73.99    6.00
 -15  20   1   90.09    5.90
 -15  20   1  105.49   23.00
 -15  20   1   92.59    7.40
  -5 -15   1   89.59    6.10
 -15  20   1   92.69    7.70
  20  -5   1   99.39    6.50
  -5 -15   1   84.59    6.80
  -5 -15   1   76.29    5.90
  -5 -15   1   91.99    8.10
  -5 -15   1   89.99    6.20
  -5 -15   1   91.49    6.30
  -5 -15   1   77.09    8.00
   8  12  -1   18.40    2.10
   8  12  -1   18.70    6.30
   8  12  -1   20.90    4.20
 -20   8  -1   21.80    3.50
   8  12  -1   17.80    2.00
   8  12  -1   16.60    3.50
  12 -20  -1   20.40    2.60
  12 -20  -1   22.50    3.40
  12 -20  -1   16.60    2.10
 -20   8  -1   16.50    2.00
  12 -20  -1   19.40    3.10
 -20   8  -1   19.00    3.00
 -20   8  -1   17.30    4.10
  12 -20  -1   19.60    2.20
   8  12  -1   20.10    5.40
 -20   8  -1   17.40    1.90
 -20   8  -1   32.40   27.60
  20  -8   1   13.00    3.40
 -12  20   1   23.00    3.60
 -12  20   1   32.50    6.90
  -8 -12   1   24.90    2.30
  20  -8   1   26.90    6.50
 -12  20   1   18.00    1.90
  -8 -12   1   22.80    2.20
  20  -8   1   15.80    3.60
  20  -8   1   22.40    2.50
  20  -8   1   16.90    3.30
 -12  20   1   16.10    3.60
  -8 -12   1   21.50    2.10
 -12  20   1    8.90   19.00
  -8 -12   1   21.60    4.70
 -12  20   1   21.80    1.90
  20  -8   1   18.60    3.10
  -8 -12   1   -8.80   29.70
  -8 -12   1   22.10    2.90
 -12  20   1   24.50    2.70
  -8 -12   1   13.80    4.40
  -8 -12   1   22.40    3.60
   9 -20  -1   55.39    5.40
  11   9  -1   53.09    8.60
 -20  11  -1   61.79    6.90
   9 -20  -1   53.39    4.30
   9 -20  -1   47.80    4.60
   9 -20  -1   65.89    5.90
  11   9  -1   46.80    8.80
  11   9  -1   49.80    7.80
 -20  11  -1   57.49    4.20
   9 -20  -1   57.99    7.70
   9 -20  -1   49.60    4.30
  11   9  -1   60.29    4.30
 -20  11  -1   57.49    4.10
 -20  11  -1   57.89    6.10
  11   9  -1   47.70    4.20
 -20  11  -1   63.49    6.10
 -20  11  -1   71.89   28.60
 -11  -9   1   63.99    6.70
  20 -11   1   47.40    4.70
  -9  20   1   61.59    4.20
 -11  -9   1   85.79   28.30
  20 -11   1   52.29    7.50
  20 -11   1   56.09    5.20
  -9  20   1   64.79    4.90
  20 -11   1   52.79    6.00
  20 -11   1   57.49    4.50
 -11  -9   1   59.29    4.20
 -11  -9   1   62.99    7.30
  20 -11   1   69.69    8.40
  -9  20   1   42.80   22.20
  -9  20   1   49.80    4.00
  -9  20   1   47.70    6.10
  20 -11   1   62.99    4.50
  -9  20   1   60.49    5.30
  -9  20   1   66.19    7.50
  -9  20   1   56.89    4.10
  -9  20   1   57.79    6.00
 -11  -9   1   58.69    5.20
 -20  14  -1   61.39    7.60
 -20  14  -1   82.89   27.20
 -20  14  -1   79.69    5.20
  14   6  -1   74.59    7.60
  14   6  -1   80.89    5.40
  14   6  -1   70.89    5.50
   6 -20  -1   70.89    7.20
  14   6  -1   80.69   10.60
   6 -20  -1   75.59    6.30
   6 -20  -1   74.19    5.40
   6 -20  -1   80.99    6.60
 -20  14  -1   74.69    6.40
   6 -20  -1   67.39    5.70
   6 -20  -1   76.09    5.40
   6 -20  -1   72.69    5.60
  14   6  -1   65.39    7.00
  -6  20   1   65.69    6.70
 -14  -6   1   76.39    7.70
 -14  -6   1   71.99    5.00
  -6  20   1   69.59    7.60
  -6  20   1   77.39    5.00
 -14  -6   1   68.99    6.10
  -6  20   1   76.49    5.80
  -6  20   1   66.29    5.10
  20 -14   1   68.19    5.40
  -6  20   1   75.59    6.60
 -14  -6   1   69.59    5.20
  20 -14   1   64.19    7.60
  -6  20   1   65.49    5.00
  -6  20   1   71.59    6.30
 -14  -6   1   73.89   26.80
  20 -14   1   70.79    5.50
 -14  -6   1   77.59    6.30
  20 -14   1   80.49    6.10
 -14  -6   1   67.59    6.30
  -6  20   1   33.60   24.60
  20 -14   1   72.49    5.30
 -14  -6   1   77.59    5.50
   3 -20  -1   37.10    3.30
 -20  17  -1   36.20    5.40
 -20  17  -1   37.80    3.00
   3 -20  -1   39.90    3.50
   3 -20  -1   38.30    4.50
 -20  17  -1   45.70   28.40
 -20  17  -1   48.40    4.60
   3 -20  -1   34.90    3.30
 -20  17  -1   41.90    4.30
  17   3  -1   34.90    5.50
  17   3  -1   32.90    5.60
   3 -20  -1   42.70    3.80
 -20  17  -1   43.30    3.70
 -20  17  -1   37.00    3.20
   3 -20  -1   39.10    5.20
  17   3  -1   44.20    8.80
   3 -20  -1   38.40    5.10
   3 -20  -1   36.60    4.20
 -17  -3   1   44.60    4.30
 -17  -3   1   45.90   25.80
  20 -17   1   41.10    5.70
  20 -17   1   46.20    3.70
  -3  20   1   10.00   30.60
  -3  20   1   52.69    7.50
  -3  20   1   45.10    3.30
  20 -17   1   44.70    3.40
  -3  20   1   47.10    4.80
  -3  20   1   39.70    4.90
  -3  20   1   39.30    3.00
  -3  20   1   44.40    4.80
 -17  -3   1   47.90    6.30
 -17  -3   1   40.60    4.40
  20 -17   1   48.50    5.50
 -17  -3   1   40.60    3.30
 -20  20  -1    9.90    1.80
   0 -20  -1    9.90    2.90
 -20  20  -1    6.80    4.30
   0 -20  -1    8.30    1.60
   0 -20  -1    8.90    1.40
  20   0  -1   11.00    5.20
  20   0  -1    5.90    2.20
 -20  20  -1    8.40    1.30
  20   0  -1    8.80    1.70
   0 -20  -1    5.90    1.80
  20   0  -1    7.50    3.00
   0 -20  -1    8.90    1.60
 -20  20  -1   36.40   31.80
   0 -20  -1    7.80    1.50
 -20  20  -1    9.50    2.10
   0 -20  -1    9.60    2.20
   0 -20  -1    7.60    1.40
 -20  20  -1    7.80    1.40
  20   0  -1    6.10    2.20
 -20   0   1   11.60    3.60
 -20   0   1   10.10    1.40
   0  20   1    6.70    2.10
   0  20   1    9.90    1.40
   0  20   1    6.40    2.20
 -20   0   1    7.10    1.90
  20 -20   1    9.60    1.70
   0  20   1   10.50    3.70
 -20   0   1   21.10   26.00
  20 -20   1    6.80    1.20
   0  20   1   11.30    1.40
   0  20   1    9.50    6.00
  20 -20   1   10.80    2.00
   0  20   1   11.30    1.70
  20 -20   1   10.30    2.50
  20 -20   1   12.20    3.60
  20 -20   1   11.90    1.80
  23  -3  -1   34.50    4.20
  -3 -20  -1   27.70    2.80
  -3 -20  -1   29.90    2.90
  23  -3  -1   30.00    2.90
  -3 -20  -1   33.80    2.80
  20 -23   1   37.90    2.90
  20 -23   1   37.90    2.70
 -23   3   1   33.00    2.50
 -23   3   1   31.90    3.70
  20 -23   1   35.80    3.10
   3  20   1   33.20    2.70
   3  20   1   31.00    4.00
  20 -23   1   33.50    4.00
 -23   3   1   32.90    2.50
  26  -6  -1    1.60    1.10
  26  -6  -1    2.10    0.80
 -20  26  -1    2.00    0.50
  -6 -20  -1    3.20    0.80
  26  -6  -1    3.30    1.10
  -6 -20  -1    2.10    0.70
   6  20   1    2.80    0.90
  20 -26   1    2.80    0.80
   6  20   1    2.30    0.60
 -26   6   1    3.10    0.50
 -26   6   1    2.60    0.90
 -21  -5  -1    3.80    0.80
  26 -21  -1    6.00    1.30
  26 -21  -1    5.90    1.00
  -5  26  -1    4.90    0.80
  26 -21  -1    5.10    1.00
  21   5   1    4.50    0.90
   5 -26   1    5.70    0.90
   5 -26   1    5.60    0.90
  21   5   1    5.80    0.90
 -26  21   1    5.30    0.90
 -26  21   1    4.50    0.80
  23 -21  -1   19.30    1.80
 -21  -2  -1   14.80    2.30
  23 -21  -1   20.20    2.40
  -2  23  -1   15.80    3.00
  23 -21  -1   20.70    3.10
  -2  23  -1   16.00    1.70
 -21  -2  -1   16.90    1.80
  -2  23  -1   18.10    1.60
 -21  -2  -1   18.00    1.50
   2 -23   1   17.70    1.90
   2 -23   1   16.60    1.70
 -23  21   1   17.40    1.70
   2 -23   1   14.80    2.30
 -23  21   1   16.60    1.60
  21   2   1   16.00    2.00
  21   2   1   13.90    1.70
 -23  21   1   13.80    2.50
 -23  21   1   14.90    1.70
 -21   1  -1   39.30    3.90
  20 -21  -1   43.70    4.60
  20 -21  -1   41.00    3.80
   1  20  -1   38.10    3.00
 -21   1  -1   38.60    3.20
   1  20  -1   31.40    4.60
  20 -21  -1   44.30    3.40
 -21   1  -1   48.70    8.20
  20 -21  -1   38.30    3.10
 -21   1  -1   34.00   53.29
   1  20  -1   36.60    3.10
 -21   1  -1   39.10    3.00
  21  -1   1   34.70    3.30
  -1 -20   1   37.00    3.20
 -20  21   1   38.90    2.80
 -20  21   1   32.50    3.00
 -20  21   1   41.50    3.10
  21  -1   1   40.20    3.40
  -1 -20   1   37.80    3.10
   4  17  -1   35.50    3.00
   4  17  -1   37.40    6.50
   4  17  -1   29.80    3.20
 -21   4  -1   39.40    4.60
   4  17  -1   37.60    3.50
  17 -21  -1   39.60    4.30
   4  17  -1   41.40    5.00
 -21   4  -1   38.30    5.00
 -21   4  -1   69.79   40.20
 -21   4  -1   46.10    6.70
 -17  21   1   36.90    2.80
  21  -4   1   31.50    5.40
  -4 -17   1   35.20    3.50
 -17  21   1   29.30    3.80
  21  -4   1   35.00    7.60
  21  -4   1   35.40    3.50
  -4 -17   1   35.20    4.00
 -17  21   1   46.40   20.30
  -4 -17   1   32.60    3.00
 -17  21   1   37.30    5.10
  -4 -17   1   29.00    4.30
  21  -4   1   29.10    5.60
  21  -4   1   29.00    3.10
  14 -21  -1  153.38   10.00
 -21   7  -1  159.68    9.90
 -21   7  -1  167.28   56.89
   7  14  -1  146.99   12.30
 -21   7  -1  164.88   15.60
  14 -21  -1  166.58   12.60
 -21   7  -1  145.99   11.30
   7  14  -1  138.49   14.10
   7  14  -1  129.89   12.50
  14 -21  -1  158.88   11.30
   7  14  -1  154.68   10.00
 -21   7  -1  154.88   10.00
   7  14  -1  151.68   10.00
  14 -21  -1  146.89   10.60
   7  14  -1  143.39   14.20
  -7 -14   1  106.99   62.29
  -7 -14   1  145.49   11.80
 -14  21   1  108.89   25.80
 -14  21   1  158.28   11.70
  21  -7   1  148.49   10.20
  21  -7   1  177.38   15.20
  -7 -14   1  161.78   10.00
 -14  21   1  152.38    9.80
  21  -7   1  161.48   10.30
  -7 -14   1  151.48   10.90
 -14  21   1  142.99   11.30
 -14  21   1  132.99   11.40
  21  -7   1  128.49   12.70
  -7 -14   1  152.08   10.00
  10  11  -1   12.80    4.40
  10  11  -1   11.80    3.10
  10  11  -1    7.10    2.30
  11 -21  -1   10.60    2.20
  11 -21  -1   10.50    1.90
 -21  10  -1   11.00    4.20
 -21  10  -1   48.80   30.00
  10  11  -1    6.40    1.90
  10  11  -1    7.80    2.60
  10  11  -1    9.60    4.80
  10  11  -1    9.60    2.20
 -21  10  -1   14.40    3.00
 -21  10  -1   13.20    2.60
  11 -21  -1   13.70    3.20
 -11  21   1    8.70    2.40
 -10 -11   1    6.60    2.10
 -11  21   1    6.70    2.00
 -11  21   1    6.60    1.10
  21 -10   1    4.50    2.50
 -11  21   1    9.80    1.50
 -10 -11   1    9.90    2.20
  21 -10   1    8.80    1.60
 -10 -11   1    7.70    1.30
 -10 -11   1    9.90    1.70
  21 -10   1   13.70    3.80
 -10 -11   1   14.30    4.60
 -11  21   1    6.20    1.10
 -11  21   1    8.70    4.50
 -11  21   1    8.20    1.90
 -11  21   1   -2.80   35.00
  21 -10   1    6.80    2.60
  21 -10   1    7.50    2.00
 -10 -11   1  -17.80   31.70
  21 -10   1    8.80    1.60
  21 -10   1    6.10    1.80
 -10 -11   1    6.10    1.70
   8 -21  -1  270.67   17.30
   8 -21  -1  247.98   16.30
  13   8  -1  266.47   15.80
 -21  13  -1  274.17   17.20
   8 -21  -1  249.97   18.10
  13   8  -1  255.47   21.30
   8 -21  -1  259.27   17.00
  13   8  -1  222.58   17.40
 -21  13  -1  261.07   15.70
   8 -21  -1  274.57   15.90
  -8  21   1  237.48   17.20
 -13  -8   1  236.08   15.70
  21 -13   1  239.88   15.80
  21 -13   1  219.18   15.90
 -13  -8   1  247.68   16.80
 -13  -8   1  227.38   17.00
 -13  -8   1  233.18   17.20
 -13  -8   1  236.18   15.50
  21 -13   1  247.68   15.80
 -13  -8   1  258.27   16.00
  21 -13   1  261.57   16.60
  -8  21   1  252.47   16.30
  -8  21   1  225.08   16.60
  -8  21   1  227.98   16.90
 -13  -8   1  159.68   45.60
  -8  21   1  220.88   15.50
  21 -13   1  209.98   18.40
   5 -21  -1   90.39    6.40
   5 -21  -1   92.09    6.80
   5 -21  -1   88.19    7.30
 -21  16  -1   84.99    6.20
  16   5  -1   78.29    6.30
  16   5  -1   74.59    8.50
 -21  16  -1   51.99   30.30
   5 -21  -1   85.29    8.40
 -21  16  -1   88.79    6.10
   5 -21  -1   90.49    6.60
   5 -21  -1   92.09    6.40
 -21  16  -1   95.19    7.40
 -21  16  -1   98.59    9.10
   5 -21  -1   89.09    7.50
  16   5  -1   88.69   11.60
 -16  -5   1  128.19   32.00
  -5  21   1   98.69    7.80
  -5  21   1   96.19    7.60
  -5  21   1   96.69    9.40
  -5  21   1   90.29    6.20
 -16  -5   1   85.69    7.30
 -16  -5   1   96.69    8.90
  -5  21   1  101.39    6.90
  -5  21   1  104.89   32.00
  21 -16   1  101.09    6.50
  -5  21   1   80.39    6.20
 -16  -5   1   95.09    7.40
  -5  21   1   87.39    7.80
  -5  21   1   88.39    6.10
  21 -16   1  102.99    9.50
 -16  -5   1   90.09    6.30
  19   2  -1   70.69    5.50
   2 -21  -1   74.19    5.70
   2 -21  -1   76.29    5.70
   2 -21  -1   87.09    7.40
 -21  19  -1   75.89    5.40
 -21  19  -1   70.89    8.50
   2 -21  -1   75.69    5.50
   2 -21  -1   76.09    6.50
 -21  19  -1   69.09    5.20
   2 -21  -1   72.99    5.40
 -21  19  -1   67.69    6.00
  19   2  -1   67.09   10.50
 -21  19  -1   62.79   32.80
   2 -21  -1   69.19    5.30
   2 -21  -1   82.19    8.40
  -2  21   1   75.89    5.30
  -2  21   1   72.59    6.70
  -2  21   1   86.09    5.10
 -19  -2   1  112.79   29.40
  21 -19   1   86.69    5.60
 -19  -2   1   76.89    6.50
 -19  -2   1   75.59    5.30
  21 -19   1   84.09    5.40
  -2  21   1   70.89    6.90
  -2  21   1   80.89    5.80
 -19  -2   1   80.79    8.10
  -1 -21  -1    7.20    1.30
  22  -1  -1    4.90    2.80
  -1 -21  -1    9.40    1.50
 -21  22  -1    7.50    1.20
  -1 -21  -1    9.50    1.30
 -21  22  -1    7.40    1.10
  22  -1  -1    7.80    1.40
  22  -1  -1    6.00    2.00
   1  21   1   10.30    2.50
   1  21   1   10.20    1.30
  21 -22   1   11.00    2.40
 -22   1   1   12.50    2.60
   1  21   1    9.80    1.30
  25  -4  -1    3.60    1.50
  -4 -21  -1    4.60    0.80
  25  -4  -1    2.40    1.90
  -4 -21  -1    5.80    1.00
 -21  25  -1    4.90    0.80
  25  -4  -1    4.40    1.00
  21 -25   1    4.60    1.00
   4  21   1    3.50    0.80
 -25   4   1    5.60    1.50
   4  21   1    5.40    1.00
  21 -25   1    4.80    0.80
   4  21   1    3.70    0.70
 -25   4   1    4.10    0.60
  25 -22  -1   31.80    2.50
  -3  25  -1   27.40    2.40
  -3  25  -1   28.70    2.70
 -22  -3  -1   30.80    2.50
 -22  -3  -1   31.20    4.20
  25 -22  -1   37.10    2.70
  25 -22  -1   34.30    3.80
  25 -22  -1   36.90    3.10
   3 -25   1   33.40    2.50
   3 -25   1   32.60    3.20
 -25  22   1   30.00    2.40
  22   3   1   32.10    2.60
 -25  22   1   29.40    2.30
   3 -25   1   32.30    2.40
  22   3   1   35.90    2.70
   0  22  -1   16.40    3.10
   0  22  -1   15.60    1.60
  22 -22  -1   17.70    1.80
  22 -22  -1   21.10    3.00
 -22   0  -1   17.10    2.40
   0  22  -1   17.00    1.70
 -22   0  -1   17.30    1.80
   0 -22   1   16.70    1.80
   0 -22   1   15.80    1.70
 -22  22   1   12.40    3.10
   0 -22   1   14.40    1.50
 -22  22   1   13.90    1.60
 -22  22   1   16.80    1.60
  22   0   1   14.80    2.00
  22   0   1   16.00    1.80
 -22  22   1   16.30    1.40
 -22   3  -1   71.29    5.00
  19 -22  -1   83.79    5.50
   3  19  -1   69.19    5.30
   3  19  -1   71.79    5.20
 -22   3  -1   70.09    6.10
  19 -22  -1   72.79    5.30
  19 -22  -1   73.39    5.90
 -22   3  -1   71.89    5.30
 -22   3  -1   95.89   48.80
  19 -22  -1   77.69    6.70
  -3 -19   1   80.19    5.30
 -19  22   1   77.99    7.10
 -19  22   1   80.19    5.30
  22  -3   1   75.59    5.50
 -19  22   1   69.89    5.20
  16 -22  -1    3.20    1.20
   6  16  -1    2.70    1.00
   6  16  -1    5.20    2.40
  16 -22  -1    5.00    1.20
   6  16  -1   -5.40    6.10
   6  16  -1    4.00    1.40
 -22   6  -1    2.80    0.90
  16 -22  -1    6.40    2.00
   6  16  -1    0.40    1.80
   6  16  -1    3.80    1.40
   6  16  -1    3.30    2.80
 -22   6  -1    3.80    1.70
   6  16  -1    3.20    0.90
 -22   6  -1    4.90    0.90
  16 -22  -1    3.90    1.10
  16 -22  -1    4.30    1.80
 -22   6  -1    4.10    2.00
 -22   6  -1    5.80    4.70
 -22   6  -1   -2.60   38.30
 -16  22   1   10.30   20.60
 -16  22   1    3.10    1.50
 -16  22   1    3.10    0.70
  -6 -16   1    3.50    2.00
  22  -6   1    5.60    1.80
  22  -6   1    3.80    2.50
  -6 -16   1   -2.70   52.69
  22  -6   1    3.80    1.30
  22  -6   1    1.10    2.20
  -6 -16   1    4.70    6.80
  22  -6   1    2.90    1.70
  22  -6   1    4.00    1.30
  22  -6   1    4.00    1.20
  -6 -16   1    3.50    0.90
  -6 -16   1    4.80    1.40
 -16  22   1    2.70    0.80
  -6 -16   1    3.00    1.00
 -16  22   1    2.30    2.80
  22  -6   1    7.30    3.20
  -6 -16   1    3.00    1.70
 -22   9  -1   11.80    2.50
   9  13  -1   11.80    5.00
  13 -22  -1   13.10    2.70
 -22   9  -1   11.40    1.60
   9  13  -1   13.00    1.90
 -22   9  -1   15.40    4.40
  13 -22  -1   12.30    2.10
  13 -22  -1   12.20    3.00
   9  13  -1   12.10    2.90
 -22   9  -1   23.90   31.10
   9  13  -1   11.10    2.20
  13 -22  -1   12.60    1.90
  13 -22  -1   14.40    2.80
   9  13  -1   14.30    3.60
   9  13  -1   12.30    4.50
 -22   9  -1   14.00    2.90
   9  13  -1   13.10    1.80
  13 -22  -1   12.90    1.80
 -13  22   1   11.30    1.80
  22  -9   1   14.70    4.10
 -13  22   1   15.70    3.10
 -13  22   1   35.30   22.80
  -9 -13   1   12.10    2.30
  22  -9   1   11.90    2.40
  -9 -13   1   13.40    1.80
  -9 -13   1   10.60    2.70
 -13  22   1   11.10    1.40
 -13  22   1   15.40    1.70
 -13  22   1   13.90    3.40
  -9 -13   1    8.30    5.10
  22  -9   1   13.60    2.10
 -13  22   1   12.40    2.50
  22  -9   1   12.50    3.20
  -9 -13   1   11.60    2.30
  -9 -13   1   14.90    2.30
  -9 -13   1   21.00   39.00
  22  -9   1    9.00    2.00
  12  10  -1  128.49    9.20
  10 -22  -1  117.69   11.00
  10 -22  -1  127.29    9.50
 -22  12  -1  127.29    8.90
 -22  12  -1  138.79   11.60
  12  10  -1  127.89   11.30
  10 -22  -1  139.09    9.10
  12  10  -1  146.49    9.10
 -22  12  -1  154.18   11.30
 -22  12  -1  139.69   10.20
  10 -22  -1  150.98   10.60
  10 -22  -1  133.89   10.20
  10 -22  -1  141.49    9.10
  12  10  -1  125.19   13.90
 -22  12  -1  115.39   31.80
 -12 -10   1  126.69   10.00
 -10  22   1  125.39    8.80
  22 -12   1  144.49   11.00
  22 -12   1  121.09    9.20
 -12 -10   1  124.99    9.90
 -10  22   1  103.19   29.40
 -10  22   1  147.59   11.10
 -12 -10   1  126.89   10.40
 -10  22   1  133.99    8.90
 -12 -10   1  160.28   12.20
  22 -12   1  152.08   10.00
 -10  22   1  122.59   10.10
 -10  22   1  137.69   10.50
 -12 -10   1  146.19    9.30
  22 -12   1  134.89    9.20
 -12 -10   1  141.09    9.10
  22 -12   1  119.09   11.80
 -12 -10   1  131.99   36.70
  15   7  -1    6.30    2.00
 -22  15  -1   11.80    3.20
 -22  15  -1    5.00    3.80
 -22  15  -1   23.50   29.70
  15   7  -1    8.30    1.40
  15   7  -1    4.60    4.80
  15   7  -1    6.00    2.50
   7 -22  -1   10.50    1.80
   7 -22  -1    8.20    2.10
 -22  15  -1    5.20    1.30
   7 -22  -1    4.20    2.10
  15   7  -1   12.00    5.60
  22 -15   1    8.20    1.30
  -7  22   1  -32.70   27.50
 -15  -7   1   -1.70   29.90
 -15  -7   1    5.80    1.70
  22 -15   1   10.90    2.20
  -7  22   1    7.70    1.20
 -15  -7   1    9.20    1.60
  -7  22   1    7.30    1.60
 -15  -7   1    4.70    1.80
  -7  22   1    7.00    2.90
  22 -15   1   10.30    2.70
  -7  22   1    6.20    3.90
 -15  -7   1    5.30    2.20
  -7  22   1    9.90    2.70
 -15  -7   1   11.80    4.10
  -7  22   1    8.00    2.00
  22 -15   1    3.40    2.50
   4 -22  -1   37.10    3.00
  18   4  -1   31.90    3.20
 -22  18  -1   -5.10   37.70
   4 -22  -1   35.30    4.00
   4 -22  -1   36.60    3.30
   4 -22  -1   39.10    3.40
   4 -22  -1   39.70    3.20
 -22  18  -1   32.00    6.10
   4 -22  -1   35.70    3.00
 -22  18  -1   34.30    2.90
  18   4  -1   31.30    4.80
 -18  -4   1   41.50    4.10
  22 -18   1   41.20    4.60
 -18  -4   1   32.80    2.90
  -4  22   1   31.20    4.30
  -4  22   1   32.30    2.80
 -18  -4   1   38.40    5.60
  22 -18   1   41.90    3.30
  -4  22   1   31.50    6.80
  -4  22   1   30.50    2.70
  22 -18   1   43.10    3.10
  -4  22   1   33.90    2.90
  -4  22   1   39.40    3.40
  -4  22   1    6.40   44.80
  22 -18   1   41.40    3.20
 -18  -4   1   53.69   29.80
   1 -22  -1  106.09    7.60
  21   1  -1  110.29    7.60
   1 -22  -1  107.59    7.70
   1 -22  -1  110.29    7.60
   1 -22  -1  110.79    7.40
 -22  21  -1  107.39    7.40
 -22  21  -1  104.39    7.30
   1 -22  -1  123.19    8.10
  22 -21   1  124.69    7.50
  -1  22   1   99.69    7.40
 -21  -1   1  118.49    7.40
  22 -21   1  116.19    9.00
  -1  22   1  103.59    7.40
 -21  -1   1  121.79    8.90
  22 -21   1  126.39    7.70
  -1  22   1  104.59    8.80
  -2 -22  -1   61.89    4.20
 -22  24  -1   61.99    4.10
  24  -2  -1   58.49    4.30
  -2 -22  -1   66.19    4.40
 -22  24  -1   54.99    4.00
  24  -2  -1   52.29    4.90
   2  22   1   60.29    4.10
   2  22   1   56.09    4.20
 -24   2   1   65.79    4.00
 -24   2   1   59.69    5.00
   2  22   1   57.39    4.10
  -1  24  -1    9.20    1.10
  24 -23  -1   11.10    1.90
 -23  -1  -1    9.40    1.70
  -1  24  -1    9.10    1.10
  24 -23  -1   10.40    1.30
  24 -23  -1   10.70    2.20
  24 -23  -1   10.90    1.50
 -23  -1  -1   10.00    1.20
   1 -24   1    8.80    1.80
 -24  23   1    6.90    1.00
 -24  23   1    8.00    1.00
   1 -24   1    8.40    1.10
   1 -24   1    8.70    1.20
  23   1   1    7.60    1.20
  23   1   1    7.30    1.20
  21 -23  -1   30.20    3.60
   2  21  -1   22.90    3.70
   2  21  -1   24.20    2.30
 -23   2  -1   24.60    3.00
  21 -23  -1   29.10    2.60
  21 -23  -1   27.10    2.40
 -23   2  -1   24.80    2.40
  21 -23  -1   29.60    3.00
   2  21  -1   25.50    2.40
  -2 -21   1   30.70    2.40
 -21  23   1   31.50    2.40
 -21  23   1   20.20    4.20
 -21  23   1   27.00    2.30
  23  -2   1   28.30    2.70
  -2 -21   1   28.10    2.50
 -21  23   1   31.20    2.10
  23  -2   1   32.20    2.60
   5  18  -1   91.99    6.30
 -23   5  -1   87.49    6.20
  18 -23  -1   94.49    6.30
  18 -23  -1  104.99    8.00
 -23   5  -1   82.49    7.00
  18 -23  -1  100.59    7.80
   5  18  -1   86.99    6.20
  23  -5   1   92.29    6.50
 -18  23   1   84.19    6.10
 -18  23   1  100.99    8.10
 -18  23   1   85.09    7.30
  -5 -18   1   90.19    6.40
 -18  23   1   76.39   25.30
  23  -5   1   79.49    6.50
  -5 -18   1   96.19    6.30
   8  15  -1   -0.10    3.70
  15 -23  -1    0.50    0.80
 -23   8  -1   -4.60    5.20
  15 -23  -1    0.20    0.90
 -23   8  -1   -0.20    0.80
   8  15  -1    1.20    1.60
 -23   8  -1    4.00   38.20
   8  15  -1    0.10    0.70
  15 -23  -1    0.20    0.80
   8  15  -1   -0.20    0.80
  15 -23  -1    0.30    1.20
 -23   8  -1    0.40    0.70
   8  15  -1    1.60    1.40
  -8 -15   1    0.70    0.80
  -8 -15   1    0.90    0.90
  23  -8   1   -0.70    0.80
  23  -8   1   -1.00    1.70
  23  -8   1    1.00    1.30
 -15  23   1   -1.60    3.20
  23  -8   1    0.10    1.00
  -8 -15   1   -1.20    7.50
 -15  23   1    0.70    0.60
 -15  23   1  -22.70   24.30
 -15  23   1    0.50    1.20
 -15  23   1    0.50    0.70
  -8 -15   1  -61.59   68.79
  23  -8   1    1.00    1.30
 -15  23   1   -0.10    0.40
 -23  11  -1   53.99    5.60
  12 -23  -1   49.40    3.90
 -23  11  -1   43.30    3.70
  12 -23  -1   47.20    4.20
  11  12  -1   44.10    3.80
  12 -23  -1   48.30    5.00
  11  12  -1   47.50    3.80
  12 -23  -1   46.90    6.90
  11  12  -1   40.10    5.20
  12 -23  -1   48.10    4.80
 -23  11  -1   48.80    6.60
 -23  11  -1   72.09   35.20
  11  12  -1   43.70    8.60
  12 -23  -1   49.50    3.90
  11  12  -1   46.70    5.80
 -23  11  -1   44.80    6.50
  23 -11   1   54.49    5.70
 -11 -12   1   55.39    3.90
 -11 -12   1   53.19    6.00
  23 -11   1   52.39    4.10
 -12  23   1   55.29    5.20
 -12  23   1   46.10    6.60
 -11 -12   1  121.79   43.80
 -11 -12   1   49.20    3.90
 -11 -12   1   47.60    6.70
 -11 -12   1   62.09    7.70
 -12  23   1   52.59    3.70
 -12  23   1   18.30   25.00
 -11 -12   1   51.89    3.70
  23 -11   1   47.90    6.60
 -11 -12   1   43.10    4.40
 -12  23   1   51.59    3.60
 -12  23   1   42.40    6.80
  23 -11   1   48.30    4.20
  14   9  -1   20.50    5.60
 -23  14  -1  -18.60   31.20
  14   9  -1   19.90    2.30
 -23  14  -1   19.60    2.00
   9 -23  -1   21.70    2.50
   9 -23  -1   25.40    4.90
 -23  14  -1   18.30    4.60
  14   9  -1   18.20    6.40
  14   9  -1   20.90    2.10
   9 -23  -1   20.50    3.10
   9 -23  -1   20.30    2.20
  14   9  -1   14.90    3.40
   9 -23  -1   19.00    2.20
 -14  -9   1   43.60   36.10
 -14  -9   1   19.20    2.10
  -9  23   1   19.70    1.90
  23 -14   1   24.90    2.90
  -9  23   1   17.40    1.90
  -9  23   1   22.30    4.10
 -14  -9   1   21.00    5.20
  -9  23   1   28.40   27.80
  23 -14   1   21.00    2.40
  23 -14   1   18.20    5.60
 -14  -9   1   17.10    2.70
  -9  23   1   21.20    3.30
  23 -14   1   23.50    2.50
  23 -14   1   24.70    3.70
 -14  -9   1   21.20    2.20
  -9  23   1   15.60    4.30
  23 -14   1   22.90    2.30
 -23  17  -1   28.40    2.50
 -23  17  -1   24.20    5.20
   6 -23  -1   31.10    2.90
   6 -23  -1   29.30    3.40
   6 -23  -1   31.80    2.70
   6 -23  -1   28.70    2.70
  17   6  -1   22.90    4.30
   6 -23  -1   33.90    2.80
  17   6  -1   24.70    2.70
 -23  17  -1  -20.90   34.60
   6 -23  -1   28.90    3.50
  -6  23   1   14.10   38.60
  -6  23   1   29.60    5.90
 -17  -6   1   30.60    3.50
 -17  -6   1   32.90    6.10
  -6  23   1   33.80    2.50
  -6  23   1   40.00    4.50
  -6  23   1   29.90    2.30
 -17  -6   1   87.69   42.70
 -17  -6   1   33.00    2.60
   3 -23  -1   55.09    4.00
 -23  20  -1   53.19    4.00
   3 -23  -1   55.49    4.20
 -23  20  -1   52.29    3.90
  20   3  -1   52.49    4.10
   3 -23  -1   51.59    4.20
   3 -23  -1   54.49    4.20
   3 -23  -1   56.19    4.00
 -20  -3   1   58.89    4.00
  23 -20   1   61.39    5.50
  23 -20   1   59.99    4.20
  -3  23   1   55.59    5.30
  -3  23   1   49.50    4.00
  -3  23   1   52.39    3.90
  23   0  -1    4.30    1.00
  23   0  -1    2.60    1.40
   0 -23  -1    5.20    1.60
 -23  23  -1    4.00    0.80
  23   0  -1    6.40    1.70
 -23  23  -1    3.60    0.70
   0 -23  -1    5.00    0.90
 -23   0   1    5.80    0.90
  23 -23   1    6.10    1.00
  23 -23   1    9.30    1.80
   0  23   1    5.30    1.90
   0  23   1    5.90    0.90
   0  23   1    4.70    0.90
  23 -23   1    5.40    1.10
   0  23   1    5.30    0.90
 -23   0   1    5.70    1.50
  26  -3  -1   23.40    2.30
 -23  26  -1   22.90    1.60
  -3 -23  -1   23.00    2.00
 -23  26  -1   21.50    1.70
   3  23   1   21.10    1.70
   3  23   1   24.20    1.90
   3  23   1   19.10    1.70
 -24   1  -1   19.40    1.80
  23 -24  -1   24.50    2.70
   1  23  -1   18.30    1.70
   1  23  -1   20.70    1.70
 -24   1  -1   20.30    2.40
  23 -24  -1   20.80    2.80
  23 -24  -1   21.50    1.90
  -1 -23   1   20.40    1.80
  24  -1   1   20.20    2.00
  -1 -23   1   16.60    2.50
  24  -1   1   19.70    1.80
 -23  24   1   20.00    1.70
 -23  24   1   18.40    1.70
  -1 -23   1   22.20    1.80
   4  20  -1   58.29    4.20
  20 -24  -1   60.29    4.40
  20 -24  -1   65.29    5.80
  20 -24  -1   58.19    4.30
   4  20  -1   47.00    5.40
 -24   4  -1   58.69    4.20
 -24   4  -1   55.89    4.90
  20 -24  -1   65.49    4.80
  -4 -20   1   61.59    4.40
  24  -4   1   64.59    4.40
 -20  24   1   59.39    5.60
  24  -4   1   57.19    4.40
  -4 -20   1   58.19    4.20
 -20  24   1   54.49    4.10
  17 -24  -1   11.10    1.90
   7  17  -1   10.60    1.50
  17 -24  -1   11.50    1.60
   7  17  -1    9.70    1.60
 -24   7  -1    9.60    1.40
  17 -24  -1   12.20    1.70
 -24   7  -1   12.90    2.10
  17 -24  -1   11.40    2.40
 -17  24   1    6.80    1.90
  24  -7   1    8.90    2.80
 -17  24   1    6.70    1.10
 -17  24   1    9.00    1.30
  24  -7   1    6.60    2.50
  -7 -17   1    7.80    1.20
 -17  24   1    7.20    1.10
  24  -7   1    6.50    1.40
 -17  24   1    9.60    1.10
  24  -7   1    8.00    1.90
  24  -7   1   10.20    1.90
  10  14  -1   44.00    3.30
 -24  10  -1   40.20    3.10
  14 -24  -1   41.40    4.30
  14 -24  -1   43.80    3.30
 -24  10  -1   48.30    7.20
  14 -24  -1   41.30    3.30
  10  14  -1   38.60    3.20
 -24  10  -1   22.80   39.00
 -10 -14   1   35.90    3.00
  24 -10   1   36.00    3.40
 -10 -14   1   32.40   75.49
  24 -10   1   40.90    3.40
  24 -10   1   39.00    6.40
 -14  24   1   36.70    3.00
 -10 -14   1   39.10    3.20
 -14  24   1   37.10    2.90
 -10 -14   1   36.20    4.00
  24 -10   1   37.50    3.50
 -14  24   1   35.20   25.90
 -14  24   1   37.50    5.10
  24 -10   1   40.80    3.80
 -14  24   1   32.70    4.10
  11 -24  -1   10.50    2.20
  13  11  -1   10.30    1.60
  11 -24  -1   11.20    2.40
 -24  13  -1    7.40    4.60
  11 -24  -1   10.60    1.70
  13  11  -1   10.60    1.80
  11 -24  -1   11.60    1.70
 -24  13  -1   22.10   35.10
 -24  13  -1   10.30    1.50
 -11  24   1   13.70    4.70
 -13 -11   1   10.30    1.60
 -13 -11   1    9.40    1.70
 -11  24   1   14.60   30.10
  24 -13   1   13.20    2.00
 -11  24   1    9.30    4.20
  24 -13   1   14.90    2.30
 -11  24   1   12.60    1.30
  24 -13   1   13.90    1.80
  24 -13   1   12.10    1.90
  24 -13   1   13.80    3.00
 -13 -11   1   12.70    5.90
 -11  24   1   12.60    1.40
 -13 -11   1   11.40    2.20
 -13 -11   1   86.89   45.70
   8 -24  -1   53.99    3.80
 -24  16  -1   47.40    3.50
   8 -24  -1   49.80    4.00
   8 -24  -1   46.40    3.70
   8 -24  -1   56.39    6.10
  16   8  -1   42.30    3.70
   8 -24  -1   53.29    4.30
  24 -16   1   54.09    5.30
  24 -16   1   53.59    3.90
  -8  24   1   42.50    3.40
 -16  -8   1   42.70    3.60
  24 -16   1   50.39    3.90
  -8  24   1   43.90    4.80
 -16  -8   1   39.90    4.30
   5 -24  -1    5.10    1.10
   5 -24  -1    4.00    1.70
  19   5  -1    3.60    2.20
 -24  19  -1    4.30    0.90
  19   5  -1    3.00    1.60
 -24  19  -1    5.40    1.00
  19   5  -1    4.00    1.10
   5 -24  -1    5.80    1.00
   5 -24  -1    5.00    1.00
   5 -24  -1    5.00    1.30
   5 -24  -1    6.50    1.20
  19   5  -1    4.00    1.80
  24 -19   1    7.50    1.60
  24 -19   1    7.70    1.40
 -19  -5   1    8.00    1.20
  24 -19   1    6.60    1.20
 -19  -5   1    6.10    1.60
  24 -19   1    7.10    2.10
  -5  24   1    5.60    0.90
  -5  24   1    5.90    1.90
   2 -24  -1    8.40    1.10
 -24  22  -1    9.50    1.10
 -24  22  -1    8.30    1.10
   2 -24  -1   11.40    1.80
  22   2  -1    9.80    1.40
  24 -22   1   12.00    1.50
  24 -22   1   11.40    1.40
  -2  24   1    9.00    2.30
 -22  -2   1    8.40    1.80
  -2  24   1    8.80    1.10
 -22  -2   1    9.90    1.10
  24 -22   1    8.60    1.50
  -2  24   1    8.40    1.20
  -1 -24  -1   11.00    1.10
  25  -1  -1   10.10    1.20
  -1 -24  -1   11.10    1.30
  25  -1  -1   10.40    1.60
 -24  25  -1   10.50    1.00
  24 -25   1   11.60    1.30
   1  24   1    9.20    1.00
 -25   1   1    8.80    0.80
  22 -25  -1   10.70    1.60
  22 -25  -1   12.00    1.50
 -25   3  -1   11.20    1.30
 -25   3  -1   10.70    1.90
  22 -25  -1    8.00    2.60
  22 -25  -1   10.70    1.40
   3  22  -1    9.80    1.20
   3  22  -1    9.80    1.30
  25  -3   1   13.30    1.40
 -22  25   1   11.60    1.20
  25  -3   1   13.30    1.60
 -22  25   1   13.70    1.30
  -3 -22   1   10.40    1.30
  -3 -22   1   12.10    2.10
  19 -25  -1   17.00    2.10
 -25   6  -1   15.20    2.30
  19 -25  -1   18.50    2.60
  19 -25  -1   18.30    1.90
 -25   6  -1   15.80    1.70
  19 -25  -1   17.90    2.70
   6  19  -1   14.60    1.70
   6  19  -1   15.90    1.80
 -19  25   1   17.10    1.40
 -19  25   1   15.90    2.60
  25  -6   1   17.30    2.00
  -6 -19   1   18.30    1.70
  25  -6   1   19.40    1.90
  25  -6   1   18.90    1.90
 -19  25   1   15.60    1.50
 -19  25   1   18.50    1.70
  -6 -19   1   20.20    1.80
  16 -25  -1  130.09    8.20
  16 -25  -1  134.99    8.70
  16 -25  -1  124.79    9.40
 -25   9  -1  121.69    8.90
   9  16  -1  131.59    8.50
 -25   9  -1  119.89    8.10
  16 -25  -1  128.89    8.20
   9  16  -1  116.19    8.10
  25  -9   1  116.49    8.30
  -9 -16   1  122.89    8.10
  -9 -16   1  114.29    8.90
 -16  25   1  126.09    7.90
  -9 -16   1  118.99    7.90
 -16  25   1  114.79    8.00
  25  -9   1  129.29    8.30
  25  -9   1  115.49    9.80
  25  -9   1  127.99    8.60
 -16  25   1  104.89    9.10
  13 -25  -1   30.20    2.90
  13 -25  -1   26.80    3.40
  12  13  -1   27.80    2.70
  13 -25  -1   30.00    2.60
 -25  12  -1   28.50    3.10
  12  13  -1   26.70    2.60
 -25  12  -1   25.00    2.40
  13 -25  -1   27.60    2.60
 -12 -13   1   27.20    3.00
 -12 -13   1   29.60    2.50
 -13  25   1   28.10    2.40
  25 -12   1   32.70    2.70
  25 -12   1   30.10    4.00
 -13  25   1   31.00    2.30
  25 -12   1   29.60    2.70
 -13  25   1   26.40    3.40
  25 -12   1   34.00    2.80
  10 -25  -1  112.29    7.80
  10 -25  -1  114.69    7.50
  10 -25  -1  120.99    7.90
 -25  15  -1  107.89    7.40
  15  10  -1  116.79    7.60
  10 -25  -1  121.49    7.60
  10 -25  -1  104.99    8.50
 -10  25   1   99.89    7.30
 -15 -10   1  102.39    8.20
 -15 -10   1  113.59    7.50
 -10  25   1  111.59    8.70
 -10  25   1  117.99    7.30
  18   7  -1   15.50    1.90
   7 -25  -1   17.20    1.80
 -25  18  -1   18.00    1.80
   7 -25  -1   16.00    3.00
 -25  18  -1   17.40    1.60
   7 -25  -1   18.40    1.90
  18   7  -1   10.00    3.90
   7 -25  -1   17.60    1.90
   7 -25  -1   16.90    1.90
  18   7  -1   16.60    2.90
  -7  25   1   14.50    1.30
  25 -18   1   19.70    2.20
  25 -18   1   20.40    1.90
  -7  25   1   16.90    2.70
 -18  -7   1   17.90    1.70
 -18  -7   1   13.60    2.30
  25 -18   1   11.80    2.90
  -7  25   1   14.70    1.50
  25 -18   1   19.80    2.00
  21   4  -1    6.50    1.60
 -25  21  -1    6.00    0.90
   4 -25  -1    4.60    0.90
  21   4  -1    4.50    1.00
   4 -25  -1    4.70    0.90
 -25  21  -1    5.60    0.90
 -21  -4   1    5.40    0.80
  25 -21   1    3.20    1.10
  -4  25   1    4.40    0.70
 -21  -4   1    4.60    1.40
  25 -21   1    5.60    1.00
  25 -21   1    6.20    1.10
 -25  24  -1   18.40    1.70
  24   1  -1   20.10    1.80
   1 -25  -1   21.90    1.80
 -25  24  -1   22.10    1.50
  24   1  -1   18.00    2.80
  -1  25   1   18.20    1.60
 -24  -1   1   19.90    1.50
  -1  25   1   18.40    1.60
  25 -24   1   24.00    1.90
  21 -26  -1    6.70    1.10
   5  21  -1    6.80    1.10
   5  21  -1    5.10    0.80
 -26   5  -1    6.30    0.90
  21 -26  -1    7.10    1.20
  -5 -21   1    5.50    1.30
 -21  26   1    5.20    0.80
  -5 -21   1    5.10    0.90
  26  -5   1    4.40    0.90
 -21  26   1    4.70    0.80
 -26   8  -1   20.80    1.80
  18 -26  -1   22.60    3.50
 -26   8  -1   20.80    2.50
  18 -26  -1   21.20    2.20
   8  18  -1   19.80    1.90
  18 -26  -1   23.00    2.30
   8  18  -1   15.60    3.30
  18 -26  -1   21.40    1.90
   8  18  -1   22.10    2.00
 -18  26   1   17.70    1.50
  26  -8   1   17.80    2.20
  26  -8   1   19.80    1.90
  -8 -18   1   18.40    1.80
  15 -26  -1   21.60    2.10
 -26  11  -1   19.50    2.50
 -26  11  -1   19.40    1.90
  15 -26  -1   20.20    2.80
  11  15  -1   19.70    2.00
  15 -26  -1   23.30    2.60
  15 -26  -1   20.40    2.30
  11  15  -1   19.10    2.10
 -15  26   1   21.00    3.10
 -15  26   1   23.40    2.10
 -15  26   1   21.50    1.90
 -15  26   1   21.00    1.80
 -11 -15   1   21.60    2.00
  26 -11   1   25.00    2.50
  26 -11   1   22.40    2.20
  14  12  -1   11.00    1.70
  14  12  -1   11.30    2.20
 -26  14  -1   12.70    2.50
  12 -26  -1   12.60    1.60
  12 -26  -1   12.60    1.60
  12 -26  -1   11.50    2.20
  14  12  -1   10.10    1.50
 -26  14  -1   11.00    1.30
  12 -26  -1   15.00    1.70
  12 -26  -1   11.90    1.70
 -12  26   1   14.70    1.30
 -12  26   1   11.90    2.80
 -14 -12   1   16.30    2.10
 -12  26   1   12.00    1.30
 -14 -12   1   13.90    1.50
  26 -14   1   15.20    1.90
   9 -26  -1   14.00    1.80
   9 -26  -1   16.60    2.20
   9 -26  -1   13.90    1.70
 -26  17  -1   12.20    1.80
  17   9  -1   14.30    2.60
 -17  -9   1   13.90    2.10
  -9  26   1   13.60    2.40
 -17  -9   1   10.70    1.60
  26 -17   1   15.40    1.90
  -9  26   1   11.40    1.20
  -9  26   1   13.90    1.60
  26 -17   1   16.50    1.70
  20   6  -1    1.20    0.80
 -26  20  -1    1.00    0.60
   6 -26  -1    1.20    0.70
 -26  20  -1    0.70    0.50
  20   6  -1    2.10    1.20
   6 -26  -1    1.30    0.50
 -26  20  -1    1.20    0.50
 -20  -6   1    1.80    1.00
  -6  26   1    1.30    0.50
  -6  26   1    2.20    0.60
 -20  -6   1    1.00    0.50
  26 -20   1    1.10    0.60
  26 -20   1    1.00    0.80
  23   3  -1    3.90    0.80
 -26  23  -1    4.60    0.70
 -26  23  -1    5.10    0.70
 -26  23  -1    4.70    0.70
  -3  26   1    4.70    0.70
  -3  26   1    5.70    0.70
 -23  -3   1    5.60    0.60
 -27   7  -1   28.60    2.10
   7  20  -1   25.50    2.20
  20 -27  -1   30.40    2.30
  20 -27  -1   28.50    2.20
   7  20  -1   26.30    2.20
  20 -27  -1   29.70    2.50
 -27   7  -1   31.30    2.30
  -7 -20   1   26.10    2.20
  27  -7   1   25.80    2.30
  10  17  -1    4.90    0.90
  17 -27  -1    6.00    1.00
  17 -27  -1    5.40    1.00
 -27  10  -1    5.70    0.90
  17 -27  -1    6.30    1.20
  10  17  -1    4.40    0.90
  27 -10   1    5.20    1.10
 -17  27   1    4.20    0.60
 -10 -17   1    3.50    0.80
 -17  27   1    4.40    0.80
  13  14  -1   33.80    2.80
  14 -27  -1   39.20    2.80
  14 -27  -1   37.90    3.00
  14 -27  -1   38.20    2.80
 -27  13  -1   36.20    2.60
  13  14  -1   32.00    2.90
 -14  27   1   31.20    2.50
  27 -13   1   36.10    2.90
  27 -13   1   38.50    2.70
 -13 -14   1   32.40    2.70
 -27  16  -1   32.20    2.60
  11 -27  -1   33.60    2.60
  11 -27  -1   35.70    2.70
  11 -27  -1   30.50    2.70
  16  11  -1   31.40    2.80
 -27  16  -1   35.50    2.50
 -11  27   1   31.80    2.50
 -11  27   1   34.00    2.40
 -16 -11   1   35.80    2.60
  27 -16   1   39.30    2.80
   8 -27  -1    8.90    1.60
  19   8  -1   10.20    1.40
 -27  19  -1   10.20    1.20
   8 -27  -1   11.70    1.40
 -27  19  -1   10.90    1.10
  -8  27   1   10.10    1.00
  -8  27   1   10.90    1.20
 -19  -8   1   11.20    1.10
  27 -19   1   12.70    1.40
 -28  12  -1   24.60    1.80
 -28  12  -1   25.30    2.00
  16 -28  -1   21.20    2.30
  16 -28  -1   24.40    2.00
  16 -28  -1   25.70    2.00
  12  16  -1   22.20    2.10
 -16  28   1   21.20    1.80
  28 -12   1   27.70    2.20
 -16  28   1   24.30    1.80
 -12 -16   1   25.20    1.90
  13 -28  -1   12.70    1.30
 -28  15  -1   13.80    1.20
  13 -28  -1   13.70    1.50
  15  13  -1   13.90    1.60
 -28  15  -1   13.30    1.30
 -13  28   1   12.60    1.50
 -13  28   1   12.70    1.10
  28 -15   1   15.20    1.60
 -15 -13   1   13.60    1.30
 -28  18  -1   11.80    1.10
 -28  18  -1   11.40    1.20
  18  10  -1   11.60    1.40
  10 -28  -1   11.30    1.40
 -18 -10   1   14.00    1.20
 -10  28   1   12.50    1.20
 -10  28   1   12.20    1.00
   1   0  -2  193.08   11.60
  -1   1  -2  183.68   11.70
  -1   1  -2  188.78   11.90
   1   0  -2  181.28   11.80
   1   0  -2  185.08   12.80
   0  -1  -2  198.18   11.60
  -1   1  -2  186.48   13.00
   0  -1  -2  195.68   11.60
  -1   1  -2  200.78   11.40
   0   1   2  173.68   11.90
   1  -1   2  190.88   11.60
   1  -1   2  192.88   11.70
   1  -1   2  195.38   14.80
   1  -1   2  196.48   11.50
  -1   0   2  179.28   11.40
   1  -1   2  188.48   11.80
  -1   0   2  190.28   13.10
  -1   0   2  161.38   12.90
   1  -1   2  178.58   11.60
   0   1   2  167.38   13.40
   1  -1   2  175.68   11.60
  -1   0   2  171.38   11.70
   0   1   2  169.28   11.50
   0   1   2  175.98   11.80
   0   1   2  202.28   13.80
   1  -1   2  192.48   15.40
  -1   0   2  171.78   11.50
   0  -2   2 4198.38  236.88
   0  -2   2 3627.74  234.08
   2   0   2 4026.70  237.08
   2   0   2 3525.05  234.18
   0  -2   2 3776.02  236.38
   2   0   2 3882.01  234.18
   0  -2   2 3932.71  234.08
   2   0   2 3660.23  237.78
  -1  -2  -2  549.65   34.30
  -1  -2  -2  560.24   34.10
  -2   3  -2  515.25   34.30
   2  -3   2  518.45   34.20
   1   2   2  569.34   34.20
   2  -3   2  550.94   39.70
   2  -3   2  569.64   38.10
   1   2   2  539.05   34.20
   1   2   2  565.74   37.20
   1   2   2  572.44   34.20
   2  -3   2  562.64   34.40
   2  -3   2  543.55   34.30
   1   2   2  554.84   34.20
   1   2   2  571.74   37.00
   1   2   2  562.04   34.90
   1   2   2  551.04   34.20
   3   1   2  773.42   49.99
   1  -4   2  796.92   52.89
   1  -4   2  761.42   46.10
   3   1   2  678.03   46.90
   3   1   2  724.23   46.10
   1  -4   2  781.02   46.10
   1  -4   2  799.82   50.19
   3   1   2  671.83   51.99
   3   1   2  726.63   45.90
  -3   2  -2  110.29    7.60
   2   1  -2  123.19    7.30
   2   1  -2  105.79    8.10
   1  -3  -2  109.99    7.30
  -3   2  -2  105.49    7.10
  -3   2  -2  110.19    7.10
   1  -3  -2  111.39    7.30
   1  -3  -2  113.49    7.40
   2   1  -2  102.09    7.20
   3  -2   2  124.79    7.60
  -2  -1   2  113.39    9.40
  -2  -1   2  141.59   11.20
   3  -2   2  113.09    7.30
  -1   3   2  112.29    7.50
   3  -2   2  104.19    7.50
  -2  -1   2  114.39    7.20
  -2  -1   2  105.79    7.40
   3  -2   2  133.69   12.10
  -1   3   2  112.29    7.20
  -1   3   2  131.69   10.20
   3  -2   2  127.89    7.60
  -1   3   2  113.39    9.40
  -3   5  -2  131.89    9.20
  -2  -3  -2  139.09    9.00
   5  -2  -2  153.78    8.80
  -3   5  -2  128.19    9.00
  -3   5  -2  128.99   10.40
  -3   5  -2  120.99    9.30
  -2  -3  -2  131.89    9.20
  -2  -3  -2  141.49    9.00
  -2  -3  -2  138.79    9.00
   2   3   2  130.89    9.20
   2   3   2  148.69    9.20
   2   3   2  145.99    9.00
  -5   2   2  137.79    9.00
   3  -5   2  148.69    9.40
   2   3   2  139.19    9.10
   3  -5   2  126.99    9.30
   2   3   2  136.49    9.20
   2   3   2  154.88   14.30
   2   3   2  149.99    9.20
   3  -5   2  144.59    9.20
  -5   2   2  148.29    9.20
   3  -5   2  140.99    9.00
  -5   2   2  125.49    9.50
   2   3   2  147.89   10.10
   3  -5   2  156.08   16.10
   2   3   2  118.09   15.40
   2  -6   2 2477.35  156.98
   4   2   2 2458.65  152.08
   4   2   2 2502.65  157.08
   2  -6   2 2471.45  152.08
   1   3  -2   62.39    4.10
   3  -4  -2   70.59    4.50
  -4   1  -2   62.09    4.50
  -4   1  -2   57.79    4.60
  -4   1  -2   63.29    4.80
   1   3  -2   60.79    4.60
   1   3  -2   63.59    5.30
  -4   1  -2   60.09    4.30
  -1  -3   2   87.79    8.80
   4  -1   2   78.09    4.60
   4  -1   2   61.79    4.50
   4  -1   2   62.59    4.80
  -3   4   2   63.79    4.60
  -1  -3   2   62.59    5.10
   4  -1   2   86.39   11.00
   4  -1   2   74.19    4.50
   4  -1   2   60.59    5.70
  -1  -3   2   90.39   12.10
   0   4   2  561.94   38.50
   0   4   2  540.75   34.80
   0   4   2  544.65   34.80
   4  -4   2  546.15   34.90
  -4   0   2  519.15   34.60
   0   4   2  585.34   37.90
   4  -4   2  589.94   39.80
   0   4   2  524.65   34.60
   0   4   2  557.44   34.70
   0   4   2  564.24   34.70
  -4   0   2  578.04   34.80
  -4   0   2  617.54   34.40
  -4   7  -2 3239.38  212.98
  -4   7  -2 3002.80  205.68
   4  -7   2 3389.76  205.68
  -7   3   2 3717.03  206.68
   4  -7   2 3543.55  211.78
  -7   3   2 3578.94  204.98
  -7   3   2 3090.09  206.08
   3   4   2 3598.04  205.68
  -7   3   2 3022.90  204.88
  -3   8  -2  607.04   37.90
  -5  -3  -2  596.94   37.90
  -3   8  -2  565.04   52.09
  -5  -3  -2  585.24   37.40
  -5  -3  -2  639.34   50.49
  -5  -3  -2  580.14   37.90
  -3   8  -2  568.44   37.90
  -3   8  -2  562.74   37.30
  -5  -3  -2  606.84   37.20
   3  -8   2  649.93   45.50
  -8   5   2  610.04   37.10
  -8   5   2  601.74   38.20
  -8   5   2  647.64   37.00
  -8   5   2  588.94   36.90
  -8   5   2  614.74   37.40
   5   3   2  523.05   37.80
   5   3   2  638.44   44.80
   5   3   2  603.54   37.80
   3  -8   2  563.04   37.90
  -8   5   2  626.64   39.20
   5   3   2  602.24   37.50
   3  -8   2  644.24   37.00
  -8   5   2  599.34   38.80
   3  -8   2  632.94   37.80
  -5   0  -2 1862.21  124.49
  -5   0  -2 1829.62  117.99
   5   0   2 2050.89  123.29
   5   0   2 1952.20  117.99
   0  -5   2 1936.61  122.09
   0  -5   2 1894.01  117.89
  -5   3  -2  271.87   16.80
  -5   3  -2  233.18   28.70
  -5   3  -2  240.58   16.20
   3   2  -2  248.28   16.20
   2  -5  -2  275.87   16.60
  -5   3  -2  239.98   16.90
  -5   3  -2  264.37   16.60
   3   2  -2  286.57   17.40
  -5   3  -2  272.57   16.90
   3   2  -2  232.98   16.30
   3   2  -2  264.87   17.40
   2  -5  -2  273.57   16.60
   5  -3   2  255.47   16.80
  -2   5   2  279.57   16.70
  -2   5   2  247.78   16.40
   5  -3   2  250.77   22.70
  -3  -2   2  247.28   19.00
   5  -3   2  233.48   17.60
  -3  -2   2  253.17   16.20
  -2   5   2  263.67   19.90
  -3  -2   2  227.38   16.40
  -3  -2   2  307.87   22.70
   5  -3   2  258.87   16.40
  -2   5   2  287.87   16.60
  -2   5   2  289.17   16.90
   5  -3   2  290.77   16.60
  -3  -2   2  273.67   16.70
  -5   6  -2   41.30   15.00
  -5   6  -2   35.50    4.00
  -1  -5  -2   36.90    3.00
  -5   6  -2   36.50    3.20
   6  -1  -2   42.10    2.90
   6  -1  -2   31.90    2.70
  -1  -5  -2   34.70    2.90
  -1  -5  -2   30.80    3.10
  -1  -5  -2   36.80    3.00
  -5   6  -2   36.60    3.10
   6  -1  -2   35.50    3.40
  -6   1   2   32.50    5.00
  -6   1   2   41.40    3.10
   1   5   2   42.00    3.30
   1   5   2   47.50    9.00
  -6   1   2   35.70    2.60
   1   5   2   39.90    3.50
   5  -6   2   39.10   10.20
  -6   1   2   43.00    2.90
   5  -6   2   37.50    2.90
   1   5   2   36.40    3.70
   1   5   2   44.30    3.90
  -6   1   2   41.00    3.10
   1   5   2   43.00    3.30
   1   5   2   31.50   13.50
   1   5   2   44.10    3.20
   5  -6   2   42.40    3.30
   5  -6   2   30.10    3.30
   5  -6   2   37.60    3.50
  -6   1   2   32.50    3.80
  -4  -5  -2   80.69    6.20
  -5   9  -2   75.19    7.20
  -5   9  -2   86.29    6.50
  -5   9  -2   77.89    6.50
  -4  -5  -2   82.29    7.70
  -4  -5  -2   33.00   29.10
  -4  -5  -2   78.39    6.10
  -5   9  -2   81.39    6.00
  -5   9  -2   88.79    8.00
  -5   9  -2   83.99    6.10
  -5   9  -2   89.69    6.10
  -4  -5  -2   83.49    6.10
  -4  -5  -2   81.99    5.90
  -5   9  -2  132.29   23.20
  -5   9  -2   90.29    5.80
   5  -9   2   96.39   17.10
   4   5   2  105.69   11.30
   5  -9   2   91.49    6.80
   4   5   2  107.39   16.10
  -9   4   2   87.89   10.90
  -9   4   2   83.49    5.90
   5  -9   2  101.39    5.80
   5  -9   2   96.09    6.30
   5  -9   2  101.39    6.90
  -4  10  -2 1130.59   93.39
  -6  -4  -2 1230.18   80.29
  -6  -4  -2 1301.57   80.89
  -6  -4  -2 1447.16   96.59
  -4  10  -2 1170.28   80.69
 -10   6   2 1370.16   80.39
 -10   6   2 1273.57   82.49
   4 -10   2 1324.67   89.49
   6   4   2 1228.88   83.29
   4 -10   2 1276.67   80.69
 -10   6   2 1370.86   83.49
   6   4   2 1421.66   80.99
   6   4   2 1475.55   90.59
 -10   6   2 1226.58   79.79
 -10   6   2 1329.17   79.79
  -1   7  -2   27.40    3.80
  -1   7  -2   29.80    2.40
  -1   7  -2   32.10    2.90
  -6  -1  -2   32.80    2.60
  -6  -1  -2   30.40    4.30
  -6  -1  -2   32.10    2.40
  -6  -1  -2   31.20    3.10
  -1   7  -2   25.50    3.30
  -1   7  -2   30.00    2.70
  -1   7  -2   29.60    2.90
  -6  -1  -2   29.70    2.70
  -6  -1  -2   30.00    2.50
  -1   7  -2   36.20    4.00
  -6  -1  -2   13.80   19.00
  -1   7  -2   18.80   23.50
  -7   6   2   23.60    4.70
   6   1   2   27.60    3.10
   6   1   2   32.00    3.30
   6   1   2   28.50    2.60
   6   1   2   22.80    9.70
  -7   6   2   33.50    2.30
   1  -7   2   27.80    2.70
  -7   6   2   32.00    5.30
  -7   6   2   29.50    2.50
  -7   6   2   34.00    3.10
   6   1   2   30.90    5.00
  -7   6   2   33.50    2.40
   1  -7   2   32.90    2.20
   1  -7   2   30.20    3.10
   6   1   2   31.90    2.60
   1  -7   2   49.99   10.10
  -7   6   2   32.20    2.20
  -7   6   2   31.30    3.30
  -2  -4   2 4167.58  254.57
  -4   6   2 3908.21  256.17
  -4   6   2 3840.72  254.27
   6  -2   2 4503.95  260.67
   6  -2   2 4211.98  254.87
  -2  -4   2 4369.06  258.37
  -6   5  -2  543.55   45.30
   1  -6  -2  526.45   34.90
  -6   5  -2  528.35   35.20
   1  -6  -2  537.85   35.00
  -6   5  -2  529.85   35.10
   5   1  -2  533.25   34.60
   6  -5   2  594.04   35.30
   6  -5   2  588.74   41.60
  -1   6   2  568.24   34.90
  -1   6   2  591.74   34.90
  -1   6   2  577.64   39.10
  -1   6   2  588.64   40.30
  -1   6   2  549.25   35.60
   6  -5   2  550.14   34.80
  -5  -1   2  622.74   35.10
   8  -2  -2 1649.23  107.69
  -6   8  -2 1863.21  117.39
  -6   8  -2 1753.52  108.19
   2   6   2 1942.71  114.69
  -8   2   2 1875.51  107.59
   6  -8   2 1707.83  115.19
   6  -8   2 1636.74  108.19
   2   6   2 1855.11  108.19
  -8   2   2 1549.74  109.69
  -6  11  -2 1161.58   88.09
  -5  -6  -2 1250.37   74.49
  -5  -6  -2 1163.88   95.49
  11  -5  -2 1069.49   74.49
  -6  11  -2 1194.18   74.89
  -5  -6  -2 1214.08   75.19
   6 -11   2 1264.77   85.69
 -11   5   2 1154.58   74.59
   5   6   2 1302.77   75.09
   6 -11   2 1170.88   75.49
   6 -11   2 1140.79   74.89
 -11   5   2 1310.37   74.09
 -11   5   2 1313.57   79.49
 -11   5   2 1161.88   77.39
 -11   5   2 1158.48   73.89
  -5  12  -2    3.20    1.40
  -7  -5  -2    3.20    0.90
  -5  12  -2    2.70    0.80
  -7  -5  -2    2.90    0.80
  12  -7  -2    5.30    2.20
  -5  12  -2    3.00    2.10
  -7  -5  -2    3.40    1.50
  -7  -5  -2    3.70    1.30
  -7  -5  -2  -58.39   34.60
  -5  12  -2    2.80    1.10
  -5  12  -2    1.20    3.30
  12  -7  -2    2.90    1.10
  -5  12  -2    3.30    1.60
  -5  12  -2    2.40    1.20
  -7  -5  -2    2.30    1.10
  -7  -5  -2    7.50    4.50
  -5  12  -2  -15.10   24.30
  12  -7  -2    2.60    1.20
  -5  12  -2    3.10    1.00
  -7  -5  -2    2.70    1.50
  -7  -5  -2    1.50    0.90
  -5  12  -2    2.90    1.30
   7   5   2   -6.00   15.80
   7   5   2    6.00    2.40
 -12   7   2    7.00    2.20
   5 -12   2    5.90    1.50
 -12   7   2   10.60    6.70
   5 -12   2    6.20    1.80
   5 -12   2   -4.50   14.60
 -12   7   2    1.60   11.40
   7   5   2    8.10    2.20
   7   5   2    6.90    4.40
   5 -12   2    5.80    2.10
   7   5   2    5.50    1.40
 -12   7   2    6.20    1.60
   7   5   2    5.00    2.80
   5 -12   2    4.20    2.20
 -12   7   2    4.40    1.20
  -7  -2  -2 1051.49   64.49
  -7  -2  -2 1095.99   79.09
  -2   9  -2 1009.90   64.49
  -7  -2  -2  904.51   64.39
  -2   9  -2 1141.29   79.49
  -9   7   2  983.20   63.49
   7   2   2 1050.59   64.49
  -9   7   2  997.30   66.09
   2  -9   2 1100.09   64.39
   7   2   2 1052.79   73.19
   2  -9   2 1097.89   72.49
  -9   7   2 1054.09   66.49
   7   2   2 1020.50   66.79
  -7   1  -2 2483.85  159.78
  -7   1  -2 2344.37  152.28
  -6   7   2 2383.86  151.58
  -6   7   2 2446.36  153.88
  -1  -6   2 2587.84  152.18
   7  -1   2 2372.26  152.38
   7  -1   2 2523.65  158.78
  -6   7   2 2375.76  151.58
  -1  -6   2 2788.72  157.78
  -6   7   2 2527.65  153.98
  -7   4  -2  472.55   29.70
   4   3  -2  499.45   29.50
  -7   4  -2  416.96   29.00
   3  -7  -2  472.35   29.20
   3  -7  -2  442.66   29.40
   4   3  -2  443.96   29.00
  -7   4  -2  461.25   38.90
   4   3  -2  481.15   29.30
  -7   4  -2  482.35   30.50
  -7   4  -2  442.16   29.70
  -4  -3   2  564.34   38.80
  -3   7   2  467.65   29.20
   7  -4   2  519.75   29.40
  -3   7   2  429.16   29.60
   7  -4   2  448.26   29.20
  -3   7   2  471.85   34.70
   7  -4   2  469.55   29.80
   7  -4   2  478.45   30.80
  -3   7   2  476.65   33.10
  -4  -3   2  423.46   30.10
   7  -4   2  491.85   36.60
  -4  -3   2  469.55   29.30
  -3   7   2  474.45   29.30
  -4  -3   2  507.05   33.20
  -4  -3   2  528.95   29.60
   0  -7  -2  123.49    9.50
  -7   7  -2  132.09    9.80
   7   0  -2  156.58    9.80
   0  -7  -2  132.49    9.60
  -7   7  -2  106.29   19.50
  -7   7  -2  123.89    9.80
   0   7   2  156.68    9.60
   7  -7   2  148.09    9.50
  -7   0   2  146.59   10.40
   7  -7   2  154.28   19.40
   0   7   2  150.28   16.50
  -7   0   2  180.88   18.90
  -7   0   2  115.89   12.60
   0   7   2  158.48   10.10
   7  -7   2  159.58    9.50
   0   7   2  142.69   26.40
   7  -7   2  138.69   10.10
   0   7   2  159.68    9.80
   0   7   2  164.18   11.10
  -7  10  -2  513.95   33.40
  -7  10  -2  543.75   31.00
  -7  10  -2  451.75   31.30
  -7  10  -2  496.85   31.30
  10  -3  -2  458.75   31.10
  -7  10  -2  491.65   31.00
  -3  -7  -2  471.45   30.60
  -3  -7  -2  455.65   30.90
  -3  -7  -2  422.66   33.10
  -3  -7  -2  481.15   61.29
  -3  -7  -2  495.05   31.10
  -3  -7  -2  493.15   31.30
  -7  10  -2  466.55   45.80
  -7  10  -2  428.86   30.70
  -3  -7  -2  475.15   30.90
  -3  -7  -2  498.35   31.50
   3   7   2  487.85   30.70
 -10   3   2  529.65   30.70
   3   7   2  530.75   40.70
   7 -10   2  499.35   30.50
   7 -10   2  507.55   30.90
 -10   3   2  451.45   34.00
   7 -10   2  544.05   30.70
 -10   3   2  486.15   31.00
   3   7   2  540.55   31.60
   7 -10   2  479.65   42.60
   3   7   2  499.95   33.00
   7 -10   2  440.46   31.50
   7 -10   2  487.85   31.50
   7 -10   2  468.75   30.70
   3   7   2  541.15   31.30
   7 -10   2  519.75   31.50
  -7  13  -2  142.19   10.50
  -7  13  -2  170.08   11.70
  13  -6  -2  139.59   11.50
  -6  -7  -2  160.08   10.90
  -7  13  -2  183.98   11.50
  -7  13  -2  143.39   11.10
  -6  -7  -2  158.98   10.80
  -7  13  -2  192.98   32.20
  -6  -7  -2  223.38   63.09
  13  -6  -2  180.38   13.10
  -6  -7  -2  161.18   11.30
  -7  13  -2  155.68   12.30
  -6  -7  -2  155.68   11.20
  -7  13  -2  169.58   11.90
  -6  -7  -2  168.98   12.10
  -6  -7  -2  168.28   12.00
  -7  13  -2  166.88   11.00
   6   7   2  169.78   12.20
   7 -13   2  175.68   11.30
   7 -13   2  143.69   26.90
   6   7   2  163.88   11.00
   7 -13   2  166.98   10.90
   7 -13   2  162.08   10.70
   6   7   2  180.18   11.50
   7 -13   2  159.78   12.10
 -13   6   2  165.98   11.20
   6   7   2  208.08   27.80
   7 -13   2  174.38   11.50
 -13   6   2  146.19   17.10
 -13   6   2  148.39   11.30
   7 -13   2  143.89   12.00
   7 -13   2  171.88   11.20
 -13   6   2  159.68   10.80
 -13   6   2  179.48   10.90
 -13   6   2  188.18   22.40
   6   7   2  166.48   10.60
   6   7   2  169.08   12.30
  -8  -6  -2  425.26   27.00
  -8  -6  -2  480.75   59.29
  -8  -6  -2  445.96   27.70
  -8  -6  -2  412.16   27.10
  -6  14  -2  429.86   28.50
  -8  -6  -2  449.76   28.40
  -6  14  -2  416.76   55.89
  -8  -6  -2  448.76   28.40
  -8  -6  -2  435.66   27.70
  14  -8  -2  395.66   28.60
  -8  -6  -2  418.26   29.20
 -14   8   2  447.56   27.70
 -14   8   2  403.06   27.60
   6 -14   2  409.66   26.80
   6 -14   2  457.45   27.50
   8   6   2  418.26   27.40
   6 -14   2  422.86   28.60
   8   6   2  418.86   27.10
   6 -14   2  425.16   27.00
   8   6   2  431.76   44.00
   6 -14   2  449.95   27.40
 -14   8   2  406.36   27.30
   8   6   2  433.56   28.50
   6 -14   2  412.86   27.50
   6 -14   2  427.96   26.90
 -14   8   2  492.05   33.30
   6 -14   2  425.76   28.30
   6 -14   2  435.96   27.10
   6 -14   2  434.66   47.00
 -14   8   2  445.66   26.90
   8   6   2  378.86   30.50
  -3  11  -2   91.39    6.70
  -8  -3  -2   82.29    5.80
  -8  -3  -2   86.39    6.90
  -8  -3  -2   85.09    6.20
  -8  -3  -2   84.39    6.00
  -8  -3  -2   76.99    6.70
  -3  11  -2   93.39    8.50
  -8  -3  -2   85.39    6.30
  -8  -3  -2   74.39    6.20
  11  -8  -2   80.59    6.80
  -3  11  -2  151.08   32.30
  -3  11  -2   94.19    6.40
 -11   8   2   85.69    6.00
   8   3   2   88.89   10.70
 -11   8   2   78.29    6.40
   8   3   2  107.79   19.40
   8   3   2   82.99    7.10
   3 -11   2   91.99   19.30
 -11   8   2   87.69    7.40
   8   3   2   81.59    6.10
   3 -11   2   96.29    7.10
   3 -11   2   78.19    6.20
 -11   8   2   87.79   11.50
 -11   8   2   85.89    5.80
   3 -11   2   90.69    5.70
   3 -11   2   87.19    5.80
   8   3   2   77.89    5.90
   0   8  -2  922.81   73.19
   0   8  -2  939.01   56.69
  -8   0  -2 1026.10   68.49
   8  -8  -2  901.51   56.19
   0  -8   2  918.41   56.39
   8   0   2  847.32   58.29
  -8   8   2  937.31   59.29
   8   0   2  943.81   64.99
   0  -8   2  942.41   63.49
   8   0   2  796.12   55.79
   8   0   2  879.71   56.59
  -8   8   2  912.21   55.69
   5  -8  -2  808.52   49.70
  -8   3  -2  824.02   59.29
  -8   3  -2  830.12   49.99
  -3  -5   2  843.72   49.60
   8  -3   2  727.43   50.99
   8  -3   2  828.52   57.39
  -3  -5   2  916.91   64.19
  -5   8   2  725.23   49.30
  -5   8   2  739.83   52.79
  -5   8   2  762.52   49.60
  -3  -5   2  888.01   54.79
  -3  -5   2  838.32   49.99
   8  -3   2  770.52   49.99
   8  -3   2  796.92   49.30
  -8   6  -2  556.14   35.30
   2  -8  -2  554.24   34.90
  -8   6  -2  508.35   35.20
   6   2  -2  520.55   34.60
   2  -8  -2  502.45   35.10
  -8   6  -2  515.55   36.80
  -8   6  -2  502.05   45.90
   2  -8  -2  515.55   35.00
   2  -8  -2  561.64   35.00
  -2   8   2  624.94   43.90
  -2   8   2  629.34   35.00
   8  -6   2  571.94   34.80
   8  -6   2  554.84   44.00
  -2   8   2  611.94   35.40
   8  -6   2  565.44   35.50
  -2   8   2  646.14   41.00
  -2   8   2  610.64   35.20
  -8   9  -2  514.75   34.50
  -1  -8  -2  509.55   34.50
  -8   9  -2  533.55   45.90
  -8   9  -2  533.05   39.20
  -1  -8  -2  523.95   34.90
   9  -1  -2  621.14   35.20
  -8   9  -2  586.64   35.10
  -1  -8  -2  543.75   34.80
  -8   9  -2  489.35   35.10
  -8   9  -2  540.35   35.10
   8  -9   2  555.84   35.40
   8  -9   2  564.24   34.70
   1   8   2  608.54   35.80
  -9   1   2  612.54   35.00
   8  -9   2  578.24   45.10
  -9   1   2  504.25   34.40
   1   8   2  604.94   35.30
  -9   1   2  523.85   38.20
   1   8   2  648.94   44.00
  -8  12  -2   27.10    2.70
  -8  12  -2   25.10    3.00
  -8  12  -2   22.30    2.90
  -4  -8  -2   29.70    3.40
  -4  -8  -2   22.40    3.10
  -4  -8  -2   23.00    2.60
  12  -4  -2   19.90    2.90
  -8  12  -2   27.70    4.10
  -8  12  -2   22.30    2.70
  -4  -8  -2   19.50    2.60
  -8  12  -2   24.20    2.60
  -8  12  -2  -10.20   22.10
  -4  -8  -2   23.80    2.30
  -8  12  -2   23.90    2.40
  -8  12  -2   25.00    3.40
  -4  -8  -2   23.20    2.30
  -4  -8  -2   26.10    2.20
  -4  -8  -2   23.70    2.70
   4   8   2   53.29   17.30
   8 -12   2   88.49   28.80
 -12   4   2   51.19   16.40
 -12   4   2   46.70    9.10
  -7  -8  -2  725.43   51.69
  -8  15  -2  804.32   52.49
  -7  -8  -2  768.62   51.29
  -7  -8  -2  826.22   52.09
  -7  -8  -2  846.32   51.59
  -8  15  -2  776.82   51.99
  15  -7  -2  790.42   53.89
  -7  -8  -2  801.82   52.99
  -8  15  -2  804.82   75.49
  -7  -8  -2  802.22   51.39
  -7  -8  -2  858.31   53.09
  -8  15  -2  770.52   51.29
  -8  15  -2  760.52   52.69
  -7  -8  -2  826.02   52.29
 -15   7   2  889.41   65.59
   8 -15   2  870.01   53.09
   8 -15   2  896.41   52.39
 -15   7   2  865.61   51.99
   8 -15   2  871.51   53.39
   8 -15   2  864.71   51.59
   8 -15   2  892.91   51.59
   7   8   2  819.62   51.39
   7   8   2  875.11   52.29
 -15   7   2  921.21   51.59
   7   8   2  781.52   56.29
   8 -15   2  829.82   73.09
 -15   7   2  898.61   52.59
 -15   7   2  795.02   50.99
  -9  -7  -2   98.89    8.00
  -9  -7  -2  104.79    7.10
  -9  -7  -2  108.89    7.90
  -9  -7  -2  116.99    8.60
  -7  16  -2  108.79   10.60
  -9  -7  -2  107.59    8.90
  -7  16  -2   96.79    8.00
  -9  -7  -2  115.79    7.20
  -7  16  -2  106.99    8.30
  16  -9  -2   84.29    8.30
  -7  16  -2  146.69   40.20
  -9  -7  -2  108.29    7.20
  -9  -7  -2   97.39    7.30
  -7  16  -2  107.99    6.90
  -9  -7  -2  101.69    8.60
  -9  -7  -2  114.89    7.50
  16  -9  -2   90.89    9.50
  -7  16  -2  102.99    7.00
  -9  -7  -2  112.39    7.40
   7 -16   2   98.19    6.90
 -16   9   2  135.99   17.90
 -16   9   2  112.19    8.30
   7 -16   2   97.99    7.20
 -16   9   2   88.59    6.90
   7 -16   2  105.79    7.90
 -16   9   2  130.29   25.80
   9   7   2   98.59    9.60
   9   7   2   90.89   12.70
   7 -16   2  104.09    9.00
 -16   9   2  109.39    7.20
 -16   9   2  109.99    7.30
   9   7   2   96.59    7.40
 -16   9   2   89.09    7.80
   9   7   2  106.29    7.10
   9   7   2   92.19    8.90
   7 -16   2   96.09    7.00
   9   7   2  133.59   29.60
   7 -16   2   96.89    9.50
   9   7   2   89.49    8.90
   7 -16   2   98.49    6.90
   7 -16   2  111.79    8.00
   7 -16   2  118.49   32.70
 -16   9   2  109.49    7.30
 -16   9   2   99.99    6.70
  -9  -4  -2  652.93   74.79
  -9  -4  -2  752.72   46.30
  -4  13  -2  793.32   47.00
  -9  -4  -2  753.42   46.50
  -4  13  -2  707.63   47.30
  -9  -4  -2  678.23   46.00
  -9  -4  -2  726.13   47.20
  -9  -4  -2  749.92   47.50
  -4  13  -2  686.93   45.60
  -9  -4  -2  747.93   45.90
  -4  13  -2  791.42   73.39
  -9  -4  -2  729.43   47.20
  -9  -4  -2  700.13   45.80
  -9  -4  -2  755.72   46.60
  -9  -4  -2  698.23   45.70
 -13   9   2  796.72   45.80
 -13   9   2  747.53   54.09
   9   4   2  709.53   46.20
 -13   9   2  801.12   51.19
   4 -13   2  813.92   61.49
 -13   9   2  675.53   46.80
   9   4   2  783.92   47.40
   9   4   2  841.82   61.69
   9   4   2  676.43   47.30
 -13   9   2  822.52   46.30
 -13   9   2  712.23   46.00
   9   4   2  734.73   45.70
   4 -13   2  723.83   45.60
 -13   9   2  784.32   45.90
   4 -13   2  804.52   47.20
   9   4   2  676.93   50.89
  -9  -1  -2  919.11   57.89
  -9  -1  -2  848.42   58.49
  -1  10  -2  836.32   78.89
  -9  -1  -2  930.71   58.59
  -1  10  -2  840.92   58.59
  -9  -1  -2  966.20   74.69
   9   1   2  990.80   61.59
   1 -10   2 1055.79   68.39
   1 -10   2  990.90   58.49
 -10   9   2 1035.60   62.79
   9   1   2  974.20   58.79
 -10   9   2  943.31   57.59
   9   1   2  845.92   57.59
   9   1   2  975.70   69.29
   9   1   2  827.52   58.69
 -10   9   2  895.91   57.99
 -10   9   2  998.20   57.59
 -10   9   2 1006.40   61.79
  -9   2  -2  266.57   18.40
  -9   2  -2  274.47   20.00
  -9   2  -2  315.77   17.70
  -9   2  -2  292.17   17.50
   7  -9  -2  313.97   18.10
  -9   2  -2  300.17   18.00
  -9   2  -2  304.07   17.70
  -9   2  -2  284.87   35.50
  -7   9   2  251.57   17.60
  -7   9   2  286.87   18.20
  -2  -7   2  286.27   17.50
   9  -2   2  277.67   17.70
  -2  -7   2  264.37   18.00
  -7   9   2  253.67   17.70
   9  -2   2  257.37   18.40
   9  -2   2  263.27   17.60
  -2  -7   2  281.67   18.40
   9  -2   2  260.17   29.90
   9  -2   2  260.77   19.90
  -7   9   2  279.07   24.50
  -7   9   2  268.57   17.90
  -7   9   2  236.48   22.00
  -7   9   2  285.77   17.70
   5   4  -2  343.07   22.00
  -9   5  -2  336.37   22.80
  -9   5  -2  349.17   22.80
  -9   5  -2  365.36   22.40
  -9   5  -2  361.26   22.10
  -9   5  -2  378.86   22.80
   4  -9  -2  334.87   22.40
  -9   5  -2  358.96   36.00
  -9   5  -2  339.77   21.90
  -9   5  -2  344.67   24.40
   4  -9  -2  384.46   22.30
  -4   9   2  334.17   22.50
  -4   9   2  308.77   28.50
  -4   9   2  319.67   32.00
   9  -5   2  329.87   23.90
   9  -5   2  310.47   31.50
   9  -5   2  314.57   22.10
  -4   9   2  346.77   22.60
  -4   9   2  335.87   22.40
  -5  -4   2  370.76   22.10
  -5  -4   2  350.46   22.20
  -5  -4   2  365.46   22.70
   9  -5   2  334.87   22.60
  -4   9   2  392.76   22.80
  -5  -4   2  411.86   41.80
  -5  -4   2  375.06   22.90
  -4   9   2  380.36   22.30
   1  -9  -2  678.13   40.20
  -9   8  -2  627.64   40.50
   1  -9  -2  638.74   40.50
  -9   8  -2  576.94   40.50
   1  -9  -2  679.33   40.30
  -9   8  -2  652.73   52.39
   9  -8   2  629.14   39.90
  -1   9   2  746.53   48.20
   9  -8   2  562.54   50.69
  -8  -1   2  718.73   40.30
  -8  -1   2  550.94   43.70
  -8  -1   2  762.42   51.29
   9  -8   2  579.44   40.60
  -9  11  -2 1370.36   87.19
  11  -2  -2 1533.25   87.39
  -2  -9  -2 1322.97   87.09
  -9  11  -2 1416.86   99.09
  -2  -9  -2 1453.65   86.99
 -11   2   2 1346.37   90.99
   9 -11   2 1249.97   87.49
 -11   2   2 1303.67   86.39
   2   9   2 1505.35   88.39
   9 -11   2 1381.76   87.49
 -11   2   2 1549.24   86.79
   9 -11   2 1413.56   99.49
  -9  14  -2  167.18   45.80
  -5  -9  -2  117.99    8.70
  -9  14  -2  129.89    9.30
  -5  -9  -2  118.39    8.00
  14  -5  -2  130.89   10.90
  -9  14  -2  108.39   12.30
  -5  -9  -2  114.79    9.30
  14  -5  -2  106.29    8.60
  -9  14  -2  107.79    8.80
  -9  14  -2  106.79    8.30
  -5  -9  -2  112.39    8.50
  -9  14  -2  125.69    8.00
  -5  -9  -2  115.09    9.40
  14  -5  -2  105.99    9.00
  -9  14  -2  112.29    8.60
  -9  14  -2  113.39    8.20
  -5  -9  -2  100.19    8.50
  -5  -9  -2  112.39    8.10
  -9  14  -2  102.69    7.70
   9 -14   2  116.69    8.00
   9 -14   2  146.49   30.20
 -14   5   2  127.39    8.90
   9 -14   2  118.89    8.10
   9 -14   2  114.19    9.40
   5   9   2  126.79    7.80
   9 -14   2  119.09    7.70
   9 -14   2  108.59    7.70
   9 -14   2  116.09    8.00
   9 -14   2  113.89    8.20
 -14   5   2  107.89   24.40
 -14   5   2  113.89    8.10
   5   9   2  135.89    9.80
   5   9   2  115.49   11.90
 -14   5   2   98.49   14.70
   9 -14   2  117.89    9.80
   5   9   2  127.79    8.90
   5   9   2  161.28   26.10
 -14   5   2  115.69    8.60
 -14   5   2  130.09    9.10
 -14   5   2  126.89    8.10
   5   9   2  125.49    8.20
   5   9   2  128.79    8.00
 -14   5   2  102.09    7.70
   9 -14   2  121.29    8.70
  -9  17  -2  156.08   41.00
  -8  -9  -2  126.59   10.50
  -9  17  -2  146.79    9.90
  -8  -9  -2  126.19    8.80
  -8  -9  -2  134.09    9.70
  -8  -9  -2  119.99    9.10
  -8  -9  -2  121.89    9.10
  -8  -9  -2  128.89    8.90
  -9  17  -2  121.09    8.70
  -9  17  -2  116.59   11.90
  -8  -9  -2  132.19   10.70
  -9  17  -2  131.49   10.10
  -8  -9  -2  143.89   10.00
  -9  17  -2  131.09    9.70
  -9  17  -2  119.29    8.60
  -8  -9  -2  134.99    8.90
   9 -17   2  134.59   12.20
   8   9   2  130.19    9.70
   8   9   2  146.09    8.90
   9 -17   2  130.69    8.80
 -17   8   2  164.08   20.50
   8   9   2  122.49   36.10
   8   9   2  127.89   14.00
 -17   8   2  130.49    9.80
   8   9   2  143.99   11.90
   9 -17   2  191.68   43.40
 -17   8   2  144.19    9.20
   9 -17   2  144.99   11.10
   9 -17   2  120.69    8.60
   8   9   2  132.49   11.00
 -17   8   2  138.39    8.90
   8   9   2  117.59    8.80
   9 -17   2  134.69    9.50
 -17   8   2  124.89    8.40
   9 -17   2  135.69    9.10
   8   9   2  138.79    9.30
 -17   8   2  146.89   10.00
   9 -17   2  141.19    8.70
 -17   8   2  136.99    9.10
   8   9   2  112.99    8.60
  -8  18  -2  153.58   11.80
 -10  -8  -2  163.58   10.90
 -10  -8  -2  174.78   11.60
 -10  -8  -2  160.28   11.20
  -8  18  -2  180.98   12.40
  -8  18  -2  184.68   11.50
  -8  18  -2  160.58   10.60
  -8  18  -2  148.89   10.70
 -10  -8  -2  162.58   11.10
 -10  -8  -2  152.98   11.10
 -10  -8  -2  164.28   11.80
 -10  -8  -2  145.99   10.70
 -10  -8  -2  167.88   13.00
 -10  -8  -2  165.08   11.90
 -10  -8  -2  151.18   12.50
   8 -18   2  166.28   46.30
 -18  10   2  177.48   11.00
  10   8   2  163.88   11.20
 -18  10   2  174.88   10.70
  10   8   2  180.28   14.40
  10   8   2  149.39   10.90
  10   8   2  164.88   44.30
   8 -18   2  164.78   10.80
 -18  10   2  177.68   11.70
  10   8   2  157.98   13.20
  10   8   2  171.48   10.90
 -18  10   2  200.68   23.20
  10   8   2  174.98   17.00
   8 -18   2  179.48   14.50
 -18  10   2  159.28   11.90
   8 -18   2  172.48   11.60
   8 -18   2  163.08   10.70
  10   8   2  155.68   11.60
   8 -18   2  172.08   10.90
 -18  10   2  148.59   11.00
 -10  -5  -2  284.77   17.50
 -10  -5  -2  243.58   16.40
 -10  -5  -2  257.07   18.10
 -10  -5  -2  259.57   17.20
 -10  -5  -2  263.27   17.40
 -10  -5  -2  275.37   54.59
 -10  -5  -2  255.77   19.90
  -5  15  -2  224.98   16.50
 -10  -5  -2  251.27   16.70
  -5  15  -2  212.58   52.69
 -10  -5  -2  259.57   16.50
  -5  15  -2  246.68   20.60
 -10  -5  -2  273.77   18.30
  -5  15  -2  253.57   16.30
  -5  15  -2  269.27   17.80
 -15  10   2  283.97   16.60
  10   5   2  272.47   18.80
   5 -15   2  246.88   16.30
  10   5   2  236.38   18.40
  10   5   2  274.57   16.50
   5 -15   2  247.28   16.40
  10   5   2  227.38   39.10
   5 -15   2  254.97   18.00
  10   5   2  254.17   22.80
   5 -15   2  221.28   33.40
   5 -15   2  236.88   16.60
 -15  10   2  264.87   29.80
 -15  10   2  262.87   16.30
 -15  10   2  242.18   17.30
 -15  10   2  239.08   17.00
  10   5   2  267.37   16.90
   5 -15   2  272.27   17.30
 -15  10   2  270.77   16.60
 -15  10   2  276.87   16.50
  10   5   2  229.88   16.50
 -15  10   2  280.87   16.70
   5 -15   2  263.27   16.40
  10   5   2  259.37   17.10
 -15  10   2  312.47   24.60
   5 -15   2  263.67   18.30
  -2  12  -2  249.78   44.30
 -10  -2  -2  306.47   20.50
 -10  -2  -2  310.97   20.60
 -10  -2  -2  313.07   20.30
 -10  -2  -2  303.87   20.00
  -2  12  -2  291.27   21.80
  -2  12  -2  353.66   21.20
 -10  -2  -2  303.37   21.10
 -10  -2  -2  393.46   51.19
  -2  12  -2  353.16   20.60
 -10  -2  -2  293.07   20.00
 -10  -2  -2  314.67   21.60
 -10  -2  -2  316.47   21.20
  10   2   2  341.27   25.30
   2 -12   2  332.17   20.60
 -12  10   2  315.07   20.20
 -12  10   2  332.97   29.80
 -12  10   2  332.07   20.00
  10   2   2  306.17   20.10
   2 -12   2  324.27   19.80
  10   2   2  361.56   40.00
  10   2   2  308.97   21.40
  10   2   2  289.47   20.00
 -12  10   2  333.67   25.80
 -12  10   2  277.37   19.90
   2 -12   2  293.67   20.90
 -12  10   2  297.37   20.60
   2 -12   2  314.07   33.30
 -12  10   2  323.57   20.50
   2 -12   2  343.07   20.40
   2 -12   2  322.37   21.10
 -10   1  -2   77.89    6.70
   9 -10  -2   80.39    6.40
 -10   1  -2   79.69    6.20
 -10   1  -2   82.79    5.80
   9 -10  -2   83.79    6.40
   1   9  -2   72.99    9.30
   1   9  -2  101.69   37.60
 -10   1  -2   82.99    5.90
   1   9  -2   91.19    5.90
 -10   1  -2   83.19    6.00
 -10   1  -2   93.89    6.90
 -10   1  -2   77.09    8.00
 -10   1  -2   85.99    7.70
   1   9  -2   95.09    6.80
 -10   1  -2   55.39   22.30
   1   9  -2   93.39    6.30
  -1  -9   2   81.89    6.60
  -9  10   2   82.99    6.00
  -1  -9   2   94.79    6.00
  -9  10   2   86.89    6.50
  -9  10   2   90.99    6.00
  10  -1   2   84.59    9.30
  -1  -9   2  104.19   16.30
  -9  10   2   80.99    6.10
  10  -1   2   70.99    6.90
  -1  -9   2   88.69    6.60
  10  -1   2   81.19    7.20
  -9  10   2   64.99   10.90
  10  -1   2   90.69    5.90
  -9  10   2   78.59   14.60
  -1  -9   2   95.09    5.70
  -9  10   2   73.99    6.20
  -1  -9   2   86.99    6.40
  10  -1   2   91.49   19.80
  10  -1   2   97.59    6.80
 -10   4  -2  608.94   42.10
   6 -10  -2  692.53   42.80
 -10   4  -2  623.54   44.60
 -10   4  -2  675.63   42.30
   4   6  -2  655.03   42.30
 -10   4  -2  663.83   43.00
 -10   4  -2  710.63   43.10
   4   6  -2  634.84   42.10
   4   6  -2  741.43   42.60
 -10   4  -2  767.12   54.89
  -6  10   2  678.43   47.80
  -4  -6   2  712.63   42.70
  -6  10   2  738.63   42.80
  10  -4   2  651.73   43.20
  10  -4   2  662.33   42.30
  -6  10   2  645.24   42.40
  -4  -6   2  751.92   42.30
  -4  -6   2  733.63   49.10
  10  -4   2  714.73   53.49
  10  -4   2  678.43   44.60
 -10   7  -2   79.69    6.20
   7   3  -2   69.09    5.40
 -10   7  -2   74.89    5.60
   3 -10  -2   80.99    5.80
 -10   7  -2   68.39    5.50
   3 -10  -2   85.79    6.00
 -10   7  -2   74.69    6.10
 -10   7  -2   76.89   19.70
 -10   7  -2   78.99    6.70
   7   3  -2   79.59    6.00
   3 -10  -2   70.99    6.00
 -10   7  -2   84.19    7.90
 -10   7  -2   74.19    6.10
  -7  -3   2   76.99    5.80
  -7  -3   2   84.09    5.60
  -3  10   2   71.29   13.00
  -7  -3   2   78.69    6.60
  10  -7   2   87.39    6.20
  -3  10   2   73.19    6.90
  10  -7   2   67.39   17.40
  -7  -3   2   82.79    7.20
  -3  10   2   83.39    6.00
  10  -7   2   75.39    6.70
  10  -7   2   68.89    5.40
  -3  10   2   90.29    6.40
  10  -7   2   85.99    7.50
  -3  10   2   77.09   23.20
  -7  -3   2   84.99    5.90
  -7  -3   2   84.39   23.80
  -7  -3   2   82.89    5.30
  -3  10   2   72.59    6.30
  -7  -3   2   81.49    5.90
 -10  10  -2 2378.66  154.98
 -10  10  -2 2340.67  144.39
  10 -10   2 2319.07  155.78
 -10   0   2 2640.34  167.68
  10 -10   2 2300.47  144.69
 -10   0   2 2237.98  143.69
 -10   0   2 2295.87  148.59
  -3 -10  -2 1407.06   81.79
  -3 -10  -2 1296.27   80.89
 -10  13  -2 1290.87   94.69
 -10  13  -2 1256.77   81.99
  -3 -10  -2 1258.67   81.49
  13  -3  -2 1329.27   82.29
   3  10   2 1324.97   83.39
   3  10   2 1499.15   95.49
  10 -13   2 1236.68   82.39
  10 -13   2 1277.17   96.19
 -13   3   2 1264.37   80.99
  10 -13   2 1324.27   81.09
 -13   3   2 1436.16   81.49
  10 -13   2 1270.97   82.29
 -13   3   2 1274.77   86.69
  -6 -10  -2  209.08   16.60
  -6 -10  -2  220.28   15.10
 -10  16  -2  231.48   16.30
  -6 -10  -2  238.38   17.00
 -10  16  -2  259.57   15.70
 -10  16  -2  223.78   15.80
 -10  16  -2  219.08   15.90
  -6 -10  -2  227.68   15.20
  16  -6  -2  242.98   15.60
  -6 -10  -2  224.28   16.10
  -6 -10  -2  219.18   15.90
 -10  16  -2  201.18   17.20
 -10  16  -2  168.78   35.50
  -6 -10  -2  228.98   15.40
 -10  16  -2  217.28   15.00
  -6 -10  -2  213.48   15.10
  16  -6  -2  208.38   16.80
 -10  16  -2  212.78   14.90
  16  -6  -2  222.58   18.30
  -6 -10  -2  206.38   15.30
  -6 -10  -2  220.68   16.10
   6  10   2  358.46   43.40
  10 -16   2  251.37   16.20
   6  10   2  270.37   17.50
   6  10   2  242.58   16.20
   6  10   2  262.77   15.60
  10 -16   2  260.17   17.80
  10 -16   2  261.37   15.50
 -16   6   2  260.07   15.20
  10 -16   2  238.48   15.00
  10 -16   2  239.28   15.10
   6  10   2  254.67   15.20
 -16   6   2  230.58   14.80
 -16   6   2  250.37   24.90
  10 -16   2  238.98   41.90
  10 -16   2  257.57   15.10
  10 -16   2  243.78   15.70
  10 -16   2  216.78   15.70
  10 -16   2  257.27   17.40
 -16   6   2  239.28   16.10
  10 -16   2  232.08   15.40
 -16   6   2  261.97   15.50
  -9 -10  -2  722.93   46.20
 -10  19  -2  657.03   43.30
  -9 -10  -2  741.23   43.70
 -10  19  -2  658.23   44.50
  19  -9  -2  623.94   43.40
  -9 -10  -2  702.43   45.70
  -9 -10  -2  734.73   44.80
  -9 -10  -2  664.63   43.90
  -9 -10  -2  731.03   45.00
  -9 -10  -2  628.04   43.40
  19  -9  -2  637.94   47.00
  -9 -10  -2  681.83   43.90
  -9 -10  -2  697.03   43.60
 -10  19  -2  666.63   43.40
  10 -19   2  721.73   44.40
  10 -19   2  927.91   92.29
 -19   9   2  737.83   44.80
   9  10   2  690.03   43.90
 -19   9   2  636.24   43.60
   9  10   2  741.03   46.60
 -19   9   2  722.53   43.60
   9  10   2  716.13   48.60
   9  10   2  640.74   43.50
  10 -19   2  688.93   43.50
 -19   9   2  739.53   43.20
 -19   9   2  786.82   70.69
  10 -19   2  702.63   43.40
   9  10   2  637.24   43.50
 -19   9   2  742.33   44.30
  10 -19   2  779.62   43.40
   9  10   2  803.72   76.89
 -19   9   2  830.22   53.19
   9  10   2  759.22   47.80
   9  10   2  720.03   44.70
 -11  -9  -2   72.29    5.70
  20 -11  -2   65.59    5.20
  -9  20  -2   68.79    5.20
 -11  -9  -2   72.29    5.40
 -11  -9  -2   71.49    6.30
  -9  20  -2   71.29    6.40
  -9  20  -2   84.89    7.00
  -9  20  -2   79.99    7.20
  -9  20  -2  -76.19   79.79
 -11  -9  -2   74.99    6.40
 -11  -9  -2   68.89    5.70
  -9  20  -2   74.19    5.10
  -9  20  -2   79.99    6.00
 -11  -9  -2   69.59    5.40
 -11  -9  -2   80.09    7.60
 -11  -9  -2   74.19    5.30
 -11  -9  -2   69.09    6.90
 -11  -9  -2   73.59    5.50
  11   9   2   89.69   12.00
 -20  11   2   77.09    4.90
   9 -20   2  121.39   61.89
  11   9   2   68.19   10.10
 -20  11   2   81.39    5.60
 -20  11   2   64.99   28.90
  11   9   2   77.59    5.40
   9 -20   2   71.59    7.20
  11   9   2   63.99    7.60
 -20  11   2   76.59    7.10
   9 -20   2   73.29    6.00
 -20  11   2   78.79    6.60
  11   9   2   67.79    5.60
   9 -20   2   71.89    5.20
  11   9   2   69.29    5.50
  11   9   2   66.89   47.60
 -20  11   2   86.49   16.40
   9 -20   2   73.59    5.40
 -20  11   2   81.59    5.80
   9 -20   2   62.49   10.20
 -11  -6  -2  519.45   34.50
 -11  -6  -2  543.85   33.30
 -11  -6  -2  533.45   33.00
 -11  -6  -2  557.04   33.30
 -11  -6  -2  551.14   34.90
  -6  17  -2  489.15   67.89
 -11  -6  -2  541.85   32.80
  -6  17  -2  515.85   32.60
 -11  -6  -2  514.35   33.60
  -6  17  -2  528.15   34.20
  -6  17  -2  467.95   33.70
 -11  -6  -2  544.95   33.80
  -6  17  -2  508.35   35.40
 -11  -6  -2  494.75   32.90
   6 -17   2  520.95   32.50
 -17  11   2  521.55   33.30
  11   6   2  515.15   39.10
  11   6   2  528.75   35.30
  11   6   2  530.95   32.80
   6 -17   2  517.95   32.60
 -17  11   2  607.04   41.40
 -17  11   2  479.15   32.80
 -17  11   2  528.65   32.60
  11   6   2  511.05   33.10
   6 -17   2  525.75   34.60
 -17  11   2  523.75   32.30
   6 -17   2  497.75   38.40
  11   6   2  629.04   72.89
  11   6   2  501.45   33.30
   6 -17   2  511.65   32.70
 -17  11   2  558.64   32.90
 -17  11   2  589.74   53.59
  11   6   2  474.25   32.70
   6 -17   2  549.45   33.60
   6 -17   2  690.23   84.89
 -17  11   2  529.15   33.90
 -11  -3  -2  237.08   47.80
 -11  -3  -2  268.27   18.10
 -11  -3  -2  284.77   19.70
  -3  14  -2  291.17   19.40
 -11  -3  -2  262.97   18.00
 -11  -3  -2  274.07   18.60
 -11  -3  -2  262.77   18.20
  -3  14  -2  255.87   18.00
 -11  -3  -2  293.37   18.90
 -11  -3  -2  270.67   18.80
  -3  14  -2  257.17   20.80
 -11  -3  -2  283.37   20.40
 -11  -3  -2  261.37   18.00
 -11  -3  -2  267.67   19.50
  -3  14  -2  275.57   17.90
  -3  14  -2  305.57   46.10
 -11  -3  -2  275.37   18.20
   3 -14   2  321.57   18.40
  11   3   2  293.37   20.30
   3 -14   2  306.87   18.90
  11   3   2  289.07   18.40
   3 -14   2  282.87   18.00
 -14  11   2  345.77   26.30
   3 -14   2  296.87   17.90
   3 -14   2  298.47   19.60
   3 -14   2  310.87   19.70
 -14  11   2  278.47   19.00
 -14  11   2  324.57   18.30
  11   3   2  315.07   24.70
  11   3   2  296.77   18.10
 -14  11   2  311.97   18.10
   3 -14   2  310.47   36.30
  11   3   2  268.07   18.30
  11   3   2  277.47   20.00
  11   3   2  257.57   18.00
  11   3   2  362.26   43.60
 -14  11   2  281.37   17.70
 -11   0  -2  715.43   46.80
 -11   0  -2  718.93   46.90
 -11   0  -2  782.62   67.09
   0  11  -2  779.72   46.80
 -11   0  -2  680.83   46.70
 -11   0  -2  714.53   45.90
  11 -11  -2  676.93   46.40
 -11  11   2  692.33   45.80
   0 -11   2  833.42   58.59
  11   0   2  779.82   50.09
 -11  11   2  757.02   45.70
  11   0   2  708.63   47.00
 -11  11   2  699.53   45.80
   0 -11   2  763.82   46.70
  11   0   2  774.42   45.60
   0 -11   2  768.12   46.60
 -11  11   2  751.42   54.29
 -11  11   2  779.32   51.19
  11   0   2  758.92   60.49
 -11  11   2  713.93   46.30
 -11   3  -2  568.14   39.60
 -11   3  -2  658.03   53.69
 -11   3  -2  654.83   38.90
 -11   3  -2  634.84   39.70
 -11   3  -2  593.44   41.70
 -11   3  -2  624.44   38.60
   8 -11  -2  640.64   39.50
 -11   3  -2  651.93   39.80
  -3  -8   2  606.64   39.30
  -8  11   2  625.24   38.90
  11  -3   2  622.24   51.59
  -3  -8   2  735.93   48.40
  11  -3   2  567.44   39.70
  -8  11   2  633.14   39.20
  -8  11   2  581.34   39.00
  11  -3   2  601.94   41.60
  -8  11   2  634.94   48.10
  -8  11   2  612.34   44.60
  -3  -8   2  690.13   38.90
  -3  -8   2  616.04   39.20
  -3  -8   2  624.34   39.30
 -11   6  -2  113.19    7.50
 -11   6  -2  111.99    8.10
   5 -11  -2  113.59    7.70
   6   5  -2  111.59    6.90
   5 -11  -2  119.19    7.80
   6   5  -2  110.09    7.30
 -11   6  -2  116.89    8.10
 -11   6  -2  106.39    7.90
 -11   6  -2  153.38   25.10
 -11   6  -2  100.09    7.20
  11  -6   2  102.79    9.40
  -6  -5   2  109.99   15.30
  -6  -5   2   93.69    8.30
  -6  -5   2  105.39    7.30
  -6  -5   2  100.99    7.50
  -5  11   2   72.19   24.10
  -5  11   2  110.49    7.40
  11  -6   2  114.59   23.10
  -5  11   2   77.99   13.40
  11  -6   2   91.79    8.40
  -5  11   2  116.09    8.00
  -5  11   2  103.49    7.50
  -6  -5   2   99.89    7.60
  -5  11   2  110.49    8.10
  -5  11   2   96.19    8.30
  -6  -5   2  108.79    7.60
  -5  11   2  107.49    7.50
 -11   9  -2 1034.60   64.89
   2 -11  -2 1092.79   65.09
 -11   9  -2 1009.00   76.79
   9   2  -2 1108.29   65.79
   2 -11  -2 1111.29   64.79
  11  -9   2  949.71   77.79
  11  -9   2  903.41   65.09
  -9  -2   2 1128.49   64.99
  -9  -2   2  995.40   69.79
  -2  11   2 1105.49   73.29
  -9  -2   2 1091.09   81.99
  -9  -2   2  940.61   64.19
  -2  11   2  934.21   65.19
  -2  11   2 1111.69   64.69
  12  -1  -2  591.94   35.10
 -11  12  -2  510.25   35.00
  -1 -11  -2  565.04   35.10
  -1 -11  -2  559.44   34.50
  12  -1  -2  608.94   35.30
 -11  12  -2  533.25   49.10
 -11  12  -2  520.65   33.50
  -1 -11  -2  502.65   34.20
 -11  12  -2  493.45   34.50
 -11  12  -2  612.34   33.40
  -1 -11  -2  496.65   34.30
 -11  12  -2  486.65   34.50
 -11  12  -2  577.94   35.00
 -11  12  -2  582.14   34.70
  -1 -11  -2  520.45   33.90
   1  11   2  554.44   34.00
   1  11   2  548.05   47.20
   1  11   2  567.24   33.50
  11 -12   2  522.85   33.50
   1  11   2  537.85   34.80
  11 -12   2  501.55   33.80
  11 -12   2  485.15   35.10
  11 -12   2  512.95   35.10
   1  11   2  537.95   35.10
   1  11   2  545.25   34.60
  11 -12   2  592.14   34.00
  11 -12   2  602.34   34.70
   1  11   2  514.85   34.70
 -12   1   2  483.75   34.50
 -12   1   2  465.45   39.60
  11 -12   2  565.54   52.59
  -4 -11  -2  241.38   16.20
 -11  15  -2  224.38   15.90
 -11  15  -2  229.48   17.70
  -4 -11  -2  260.17   17.00
 -11  15  -2  263.27   39.80
 -11  15  -2  270.07   17.20
  -4 -11  -2  251.17   16.20
 -11  15  -2  269.67   16.80
  15  -4  -2  235.08   18.60
  15  -4  -2  248.98   18.00
  -4 -11  -2  241.98   17.20
  -4 -11  -2  259.97   18.00
 -11  15  -2  239.58   16.00
  -4 -11  -2  263.27   18.00
  -4 -11  -2  232.48   16.40
  -4 -11  -2  256.57   17.30
  -4 -11  -2  238.78   16.50
 -11  15  -2  266.07   17.40
  11 -15   2  245.58   16.10
  11 -15   2  232.78   16.50
   4  11   2  288.27   16.40
   4  11   2  239.58   19.00
 -15   4   2  229.08   15.80
 -15   4   2  253.87   17.00
   4  11   2  276.17   17.60
  11 -15   2  228.78   18.30
   4  11   2  271.87   18.10
  11 -15   2  245.18   18.10
  11 -15   2  279.47   16.10
  11 -15   2  236.98   16.00
   4  11   2  313.77   38.00
   4  11   2  275.17   16.10
   4  11   2  240.48   16.00
  11 -15   2  238.38   16.50
   4  11   2  279.07   18.20
  11 -15   2  270.27   44.50
  11 -15   2  251.67   17.60
  11 -15   2  274.87   16.50
 -15   4   2  277.57   16.20
  -7 -11  -2   65.49    5.70
  -7 -11  -2   61.49    4.80
 -11  18  -2   63.69    5.60
  -7 -11  -2   66.19    4.90
  -7 -11  -2   65.49    5.10
  -7 -11  -2   64.69    6.50
  -7 -11  -2   68.29    5.90
  -7 -11  -2   64.39    5.10
  18  -7  -2   61.29    4.80
 -11  18  -2   63.69    9.20
 -11  18  -2   63.19    5.70
  -7 -11  -2   64.29    4.90
  18  -7  -2   59.59    8.50
 -11  18  -2  -42.90   39.40
  -7 -11  -2   70.09    6.80
 -11  18  -2   71.79    6.20
 -11  18  -2   55.49    4.60
 -11  18  -2   62.59    4.50
  -7 -11  -2   64.39    5.10
 -18   7   2   54.39    4.70
 -18   7   2   62.59    5.00
  11 -18   2   72.89    4.80
  11 -18   2   63.69    4.80
   7  11   2   56.69    5.00
 -18   7   2   68.29   15.50
  11 -18   2   63.69    5.30
 -18   7   2   72.99    6.00
   7  11   2   73.49   32.30
   7  11   2   64.89    4.80
   7  11   2   58.89    8.40
 -18   7   2   71.39    5.40
  11 -18   2   64.69    5.00
  11 -18   2   68.39    7.00
 -18   7   2   66.69    5.80
   7  11   2   57.09    8.60
  11 -18   2   58.29    8.80
   7  11   2   65.79    5.20
  11 -18   2  -27.80   51.69
  11 -18   2   63.09    4.70
   7  11   2   66.59    5.90
 -18   7   2   69.39    5.20
   7  11   2   65.69    5.00
   7  11   2   73.29    7.10
 -11  21  -2   50.99    3.80
  21 -10  -2   47.00    3.90
 -10 -11  -2   46.00    5.40
 -10 -11  -2   50.09    4.80
 -11  21  -2   55.19    3.80
 -11  21  -2   55.49    5.40
 -11  21  -2   55.89    5.10
 -10 -11  -2   55.29    3.90
 -11  21  -2   49.40    4.80
 -10 -11  -2   48.50    4.30
 -10 -11  -2   46.70    5.80
 -10 -11  -2   53.49    4.30
 -10 -11  -2   49.80    4.00
 -10 -11  -2   53.89    4.20
 -10 -11  -2   51.99    5.00
 -11  21  -2   46.30    9.30
 -11  21  -2   56.39    5.80
 -10 -11  -2   47.80    4.00
 -11  21  -2   57.29    4.60
 -11  21  -2   76.29   61.09
  10  11   2   37.40    8.20
  10  11   2   44.80    4.00
 -21  10   2   47.80    5.60
  10  11   2   41.70    5.90
  10  11   2   47.30    4.10
  10  11   2   54.39    7.60
  11 -21   2   52.19    3.80
  10  11   2   64.79   52.69
  10  11   2   52.09    4.00
  11 -21   2   48.70    5.70
 -21  10   2   48.70    3.50
  11 -21   2   49.99    3.70
 -21  10   2   47.10    4.60
  11 -21   2   44.90    3.90
 -21  10   2   45.70   26.70
  11 -21   2   50.29    4.80
 -21  10   2   58.39   14.80
 -21  10   2   50.89    4.10
 -21  10   2   46.20    4.80
 -10  22  -2    7.70    2.20
 -10  22  -2    4.90    1.90
 -12 -10  -2    8.50    1.70
 -12 -10  -2    8.50    1.80
 -10  22  -2    8.20    2.10
 -12 -10  -2    8.70    3.30
  22 -12  -2    8.30    1.40
  22 -12  -2    5.90    1.90
 -12 -10  -2    6.00    2.40
 -12 -10  -2    8.00    1.50
 -10  22  -2    9.30    2.40
  22 -12  -2    5.50    1.90
 -12 -10  -2    6.50    1.20
 -10  22  -2   10.50    2.10
 -12 -10  -2   12.70    2.80
 -12 -10  -2    8.70    1.50
  22 -12  -2    6.70    2.60
 -10  22  -2    9.60    1.30
 -10  22  -2    8.00    1.30
  12  10   2   11.30    1.80
  10 -22   2    9.00    1.80
  12  10   2    1.80    8.80
  12  10   2   13.50    4.00
  10 -22   2    9.30    1.30
  12  10   2   10.50    3.40
  12  10   2   11.20    1.60
  12  10   2    8.90    1.60
 -22  12   2    9.70    1.00
  10 -22   2   10.50    1.70
 -22  12   2    7.40    1.90
  10 -22   2   10.40    2.90
 -22  12   2   11.40    1.80
  12  10   2   59.09   71.29
 -12  -7  -2  204.38   14.50
  -7  19  -2  226.48   14.20
  -7  19  -2  189.98   13.30
 -12  -7  -2  204.68   13.60
  -7  19  -2  212.28   15.10
 -12  -7  -2  204.38   13.40
 -12  -7  -2  196.88   14.40
 -12  -7  -2  219.28   14.60
 -12  -7  -2  208.28   15.80
  -7  19  -2  192.88   13.40
 -12  -7  -2  192.28   14.00
  -7  19  -2  187.38   14.60
 -12  -7  -2  189.38   13.80
 -12  -7  -2  198.08   13.60
  -7  19  -2  236.08   15.60
  12   7   2  218.48   13.60
 -19  12   2  205.18   13.30
   7 -19   2  197.48   17.20
 -19  12   2  216.88   14.40
 -19  12   2  220.08   13.80
   7 -19   2  213.88   52.29
  12   7   2  253.37   58.29
  12   7   2  238.68   22.30
   7 -19   2  222.58   15.70
 -19  12   2  279.77   34.70
 -19  12   2  275.77   26.30
   7 -19   2  217.58   14.40
  12   7   2  193.08   13.60
  12   7   2  200.48   16.20
  12   7   2  206.58   13.90
 -19  12   2  218.48   13.70
  12   7   2  231.68   18.20
   7 -19   2  203.08   13.50
   7 -19   2  211.08   13.20
 -19  12   2  212.18   13.10
 -12  -4  -2  229.48   17.70
 -12  -4  -2  235.48   14.20
 -12  -4  -2  219.48   13.90
 -12  -4  -2  220.38   13.90
 -12  -4  -2  202.28   13.80
  -4  16  -2  222.38   13.70
 -12  -4  -2  221.48   15.30
 -12  -4  -2  204.18   14.10
  -4  16  -2  209.38   13.80
  -4  16  -2  227.28   15.40
 -12  -4  -2  222.78   15.60
 -12  -4  -2  279.27   54.99
 -12  -4  -2  215.78   15.80
 -12  -4  -2  216.68   14.70
 -16  12   2  231.98   13.90
   4 -16   2  214.18   13.70
  12   4   2  201.08   14.20
   4 -16   2  207.98   13.60
   4 -16   2  226.88   14.80
 -16  12   2  230.78   14.10
   4 -16   2  221.18   16.00
 -16  12   2  190.88   13.90
  12   4   2  219.28   13.90
 -16  12   2  250.57   31.20
  12   4   2  218.48   16.80
 -16  12   2  219.58   14.00
 -16  12   2  206.58   13.50
  12   4   2  307.67   46.60
  12   4   2  213.18   20.30
 -16  12   2  206.88   14.70
   4 -16   2  210.08   13.80
 -16  12   2  202.68   14.90
  12   4   2  197.28   16.10
  12   4   2  191.88   13.90
 -16  12   2  264.17   24.00
   4 -16   2  166.18   33.70
   4 -16   2  201.58   15.40
 -16  12   2  240.58   14.20
  12   4   2  194.78   14.70
 -12  -1  -2   84.89    5.70
 -12  -1  -2   84.09    7.10
  13 -12  -2   77.59    6.70
 -12  -1  -2   88.79    6.60
  -1  13  -2   84.89    8.30
 -12  -1  -2   74.59    8.30
 -12  -1  -2   85.49    5.70
  -1  13  -2   82.99    5.50
 -12  -1  -2   88.39    5.90
 -12  -1  -2   81.19    5.60
 -12  -1  -2   91.89    7.30
 -12  -1  -2   90.99    6.50
   1 -13   2   87.19    6.00
   1 -13   2   85.89    7.30
  12   1   2   79.09   28.80
   1 -13   2   75.29    5.90
 -13  12   2   84.29    5.80
 -13  12   2   81.39   13.10
  12   1   2   80.59    7.60
   1 -13   2   80.69    6.40
  12   1   2   80.39    5.80
  12   1   2   97.49   12.00
   1 -13   2   80.39    6.90
 -13  12   2   80.89    5.30
   1 -13   2  112.69   23.10
 -13  12   2   73.89    6.50
   1 -13   2   80.59    5.50
 -13  12   2   80.69    5.80
  12   1   2   71.59    5.90
  12   1   2   76.89    5.70
 -13  12   2   71.19    5.60
  12   1   2   80.49    8.30
 -13  12   2   70.69    5.70
  12   1   2   80.19    5.70
 -13  12   2   86.69    6.00
 -12   2  -2  398.26   25.40
   2  10  -2  432.96   26.30
  10 -12  -2  391.36   26.10
 -12   2  -2  407.06   26.50
 -12   2  -2  360.46   27.70
 -12   2  -2  387.86   26.20
 -12   2  -2  370.36   48.30
 -12   2  -2  402.86   25.10
 -12   2  -2  407.56   25.20
 -12   2  -2  415.26   25.70
  10 -12  -2  414.66   25.90
   2  10  -2  409.36   25.20
 -12   2  -2  386.06   26.20
   2  10  -2  434.86   25.60
  -2 -10   2  390.66   25.60
 -10  12   2  355.36   25.50
  12  -2   2  397.36   28.90
 -10  12   2  385.16   25.90
 -10  12   2  398.36   25.30
 -10  12   2  379.56   37.40
  12  -2   2  366.26   45.30
 -10  12   2  405.36   32.00
 -10  12   2  374.66   25.40
  12  -2   2  368.56   26.50
  -2 -10   2  384.86   36.60
 -10  12   2  392.96   25.30
  12  -2   2  440.46   25.50
  -2 -10   2  429.26   25.30
  -2 -10   2  401.16   25.10
  -2 -10   2  392.06   25.90
  -2 -10   2  419.26   26.10
   5   7  -2  462.05   32.90
   7 -12  -2  554.14   33.60
 -12   5  -2  538.15   50.69
   5   7  -2  485.75   32.90
 -12   5  -2  488.85   32.70
 -12   5  -2  486.85   33.70
 -12   5  -2  529.05   33.90
 -12   5  -2  467.25   33.70
   7 -12  -2  571.14   34.10
   5   7  -2  517.25   32.70
 -12   5  -2  505.45   35.60
   5   7  -2  539.85   33.20
   7 -12  -2  537.35   33.30
  -5  -7   2  534.45   33.40
  12  -5   2  516.05   34.20
  -7  12   2  563.24   41.00
  -5  -7   2  561.34   33.50
  -5  -7   2  488.45   34.30
  -5  -7   2  591.84   33.60
  -7  12   2  537.05   33.20
  12  -5   2  553.34   51.19
  -7  12   2  500.45   33.50
  12  -5   2  577.24   36.00
  -5  -7   2  608.94   42.30
  -7  12   2  533.45   48.90
  -7  12   2  574.54   33.70
   4 -12  -2  840.82   55.09
 -12   8  -2  866.11   55.09
 -12   8  -2  880.81   55.09
   4 -12  -2  827.62   54.59
 -12   8  -2  886.71   67.19
 -12   8  -2  804.62   54.99
   4 -12  -2  920.21   54.89
  -4  12   2  836.52   54.89
  -4  12   2  891.91   54.69
  -8  -4   2  942.01   54.09
  -4  12   2  883.21   55.39
  12  -8   2  801.12   55.29
  -8  -4   2  878.71   54.49
  12  -8   2  892.61   56.59
  -8  -4   2  875.41   61.29
  -4  12   2  908.61   63.39
  -8  -4   2  952.80   54.39
  12  -8   2  891.51   68.99
 -12  11  -2  966.80   85.59
 -12  11  -2  977.00   63.89
 -12  11  -2  995.80   62.99
   1 -12  -2 1029.60   63.39
   1 -12  -2  967.70   62.59
   1 -12  -2 1062.09   62.89
  11   1  -2 1104.09   63.49
 -11  -1   2  929.31   62.29
  12 -11   2  974.50   63.69
  12 -11   2  992.10   62.19
  -1  12   2 1118.39   63.09
  12 -11   2  880.41   63.39
  -1  12   2 1079.19   74.39
 -11  -1   2  918.71   68.49
  12 -11   2 1106.09   83.19
 -11  -1   2 1020.50   61.99
  -2 -12  -2  305.77   22.30
 -12  14  -2  309.97   22.20
  14  -2  -2  325.57   22.60
 -12  14  -2  356.36   22.00
 -12  14  -2  302.07   20.60
  14  -2  -2  320.67   21.10
  -2 -12  -2  360.36   22.20
  -2 -12  -2  328.67   21.10
 -12  14  -2  307.87   21.80
  -2 -12  -2  306.37   20.70
  -2 -12  -2  305.77   21.40
  -2 -12  -2  308.97   20.70
 -12  14  -2  334.67   21.90
 -12  14  -2  273.57   37.80
  -2 -12  -2  326.67   23.90
 -12  14  -2  303.57   21.00
 -12  14  -2  366.26   21.20
 -12  14  -2  367.46   22.60
  12 -14   2  307.67   20.60
  12 -14   2  352.56   45.60
   2  12   2  344.77   21.20
   2  12   2  346.47   20.60
   2  12   2  352.96   22.40
 -14   2   2  340.27   20.70
  12 -14   2  303.97   21.10
   2  12   2  345.57   20.70
  12 -14   2  288.77   20.90
   2  12   2  361.06   22.60
  12 -14   2  299.87   22.50
 -14   2   2  307.17   21.00
   2  12   2  301.77   21.90
  12 -14   2  335.27   22.90
  12 -14   2  351.96   21.90
 -14   2   2  299.17   28.70
 -14   2   2  373.76   22.10
  12 -14   2  351.76   20.70
 -14   2   2  314.17   21.50
  12 -14   2  321.97   20.60
  -5 -12  -2  690.53   46.80
  -5 -12  -2  733.83   47.50
  -5 -12  -2  693.23   48.40
  17  -5  -2  685.93   47.80
  17  -5  -2  747.93   50.69
 -12  17  -2  657.83   48.60
  -5 -12  -2  788.62   47.90
 -12  17  -2  733.33   81.49
  17  -5  -2  709.03   46.50
 -12  17  -2  739.73   47.30
 -12  17  -2  800.92   48.10
  17  -5  -2  699.63   48.80
  -5 -12  -2  763.22   48.80
 -17   5   2  702.03   46.20
   5  12   2  780.02   48.70
   5  12   2  757.12   47.90
  12 -17   2  687.93   46.90
 -17   5   2  811.22   47.00
 -17   5   2  755.22   47.60
   5  12   2  783.62   47.00
  12 -17   2  792.02   49.50
  12 -17   2  701.63   46.40
  12 -17   2  815.62   46.50
 -17   5   2  785.52   46.50
 -17   5   2  857.91   56.29
   5  12   2  848.52   70.99
   5  12   2  696.53   47.90
  12 -17   2  703.33   90.69
  12 -17   2  775.52   49.00
   5  12   2  793.12   46.50
   5  12   2  715.63   49.50
  12 -17   2  785.92   46.90
  12 -17   2  771.52   48.60
   5  12   2  788.12   48.80
  -8 -12  -2  111.09    7.80
 -12  20  -2  102.99   12.40
 -12  20  -2  104.09    8.50
  -8 -12  -2  108.09    8.70
  20  -8  -2  101.29    7.70
  -8 -12  -2  115.89    8.10
  -8 -12  -2  110.29    8.80
  -8 -12  -2  106.09    7.80
 -12  20  -2  128.79    8.50
  -8 -12  -2  106.29    9.80
  -8 -12  -2  109.59    8.10
  -8 -12  -2  100.69    9.40
 -12  20  -2   73.69   51.59
 -12  20  -2  108.59    7.50
 -12  20  -2  117.29    9.20
 -12  20  -2  101.69    7.50
   8  12   2  167.78   47.00
 -20   8   2  119.49    8.90
   8  12   2  102.69    7.70
 -20   8   2  118.59    7.80
   8  12   2  111.89   11.80
   8  12   2  110.29    8.00
  12 -20   2  121.19    7.70
 -20   8   2  110.99   11.70
 -20   8   2  121.69    7.40
  12 -20   2  126.19    7.60
  12 -20   2  114.29    7.70
  12 -20   2  111.19    8.20
   8  12   2  107.09    9.20
 -20   8   2  164.18   26.10
   8  12   2  114.99   10.70
 -20   8   2  128.39    8.90
   8  12   2  113.79   11.80
   8  12   2  109.59    8.90
   8  12   2  108.39    7.50
  12 -20   2  137.49   10.70
 -11 -12  -2   63.79    4.60
  23 -11  -2   45.30    4.70
 -11 -12  -2   60.89    3.90
  23 -11  -2   46.00    5.80
  23 -11  -2   55.89    4.70
 -12  23  -2   54.19    4.60
 -12  23  -2   53.29    5.00
 -11 -12  -2   53.29    4.20
 -12  23  -2   61.49    4.00
 -12  23  -2   58.09    5.10
  11  12   2   49.10    4.10
  11  12   2   73.29   89.99
  11  12   2   44.10    5.10
  12 -23   2   47.80    4.40
 -23  11   2   53.39    3.50
  12 -23   2   56.19    4.00
 -23  11   2   57.29    4.30
  11  12   2   39.20   12.10
  12 -23   2   49.80    4.10
  11  12   2   54.39    4.10
 -23  11   2   52.99    4.20
 -11  24  -2    1.00    0.90
  24 -13  -2    2.00    1.40
 -11  24  -2    2.30    0.70
 -11  24  -2    2.20    0.70
  24 -13  -2    1.70    0.90
 -13 -11  -2    1.60    0.80
 -13 -11  -2    1.70    1.00
 -11  24  -2    1.00    1.50
  24 -13  -2    2.80    2.00
  24 -13  -2    2.60    1.50
 -11  24  -2    1.50    1.10
 -13 -11  -2    1.90    0.80
  11 -24   2    2.80    1.10
  11 -24   2    1.90    0.80
 -24  13   2    2.60    0.90
  13  11   2    2.10    0.90
  13  11   2    2.10    0.90
 -24  13   2    1.10    0.80
  11 -24   2    1.80    0.90
 -24  13   2    2.30    1.30
 -13  -8  -2   89.69    7.00
  -8  21  -2   95.99    6.80
 -13  -8  -2   89.59    7.40
 -13  -8  -2  104.69    7.10
 -13  -8  -2  100.79    7.00
 -13  -8  -2   98.59    7.40
 -13  -8  -2  101.69    6.80
  -8  21  -2   87.79    8.00
  -8  21  -2  107.59    8.70
 -13  -8  -2   91.79    8.60
  -8  21  -2  101.49    6.90
  -8  21  -2   98.19    8.80
 -13  -8  -2   98.99    8.00
  -8  21  -2   93.59    7.50
  -8  21  -2  112.29   10.50
  -8  21  -2   98.59    8.00
 -13  -8  -2   94.59    9.10
 -21  13   2  109.39    8.30
  13   8   2  108.59    7.40
  13   8   2  118.39    7.30
   8 -21   2  -69.39   84.19
   8 -21   2  106.19    9.10
  13   8   2  116.09   15.60
   8 -21   2  112.49    7.90
  13   8   2  108.59    9.90
  13   8   2  115.89   12.50
 -21  13   2  117.59    7.30
  13   8   2    5.50   67.89
   8 -21   2  107.39   15.50
 -13  -5  -2  120.09    9.10
  -5  18  -2  146.89    9.70
 -13  -5  -2  125.99   11.00
 -13  -5  -2  125.69   10.70
 -13  -5  -2  129.49    9.20
  -5  18  -2  132.09    9.00
  -5  18  -2  131.99    8.90
  -5  18  -2  117.29   10.20
  -5  18  -2  141.49   10.70
 -13  -5  -2  127.69    9.90
 -13  -5  -2  137.49    9.70
  -5  18  -2  143.29   10.90
 -13  -5  -2  124.49    8.90
 -13  -5  -2  120.19    9.30
 -13  -5  -2  133.99    9.20
 -13  -5  -2  139.09   10.00
  -5  18  -2  145.49   10.20
  13   5   2  196.98   56.09
 -18  13   2  139.49    9.30
 -18  13   2  143.49    8.70
  13   5   2  123.89   11.50
  13   5   2  131.49    9.40
   5 -18   2  122.69   10.70
 -18  13   2  129.69   10.20
 -18  13   2  151.48   29.70
   5 -18   2  142.89    9.10
   5 -18   2  156.28   10.20
 -18  13   2  167.98   19.60
  13   5   2  149.88   16.10
   5 -18   2  152.88   12.80
   5 -18   2  133.89    8.90
 -18  13   2  143.59    9.30
 -18  13   2  147.29    9.10
  13   5   2  147.49    9.20
 -18  13   2  143.39   10.30
  13   5   2  130.29    9.20
   5 -18   2  230.88   46.50
   5 -18   2  138.99   10.00
 -13  -2  -2  516.15   33.20
 -13  -2  -2  507.85   34.70
 -13  -2  -2  524.55   33.70
 -13  -2  -2  502.85   33.00
  15 -13  -2  460.45   34.40
 -13  -2  -2  516.55   33.10
  -2  15  -2  481.35   32.90
  -2  15  -2  521.55   32.80
  -2  15  -2  576.44   33.50
 -13  -2  -2  497.65   32.80
 -13  -2  -2  559.04   33.90
 -13  -2  -2  530.15   35.30
 -13  -2  -2  520.75   33.00
  -2  15  -2  586.14   34.70
 -13  -2  -2  571.64   74.49
 -13  -2  -2  523.05   34.70
  -2  15  -2  578.24   33.90
  13   2   2  596.24   39.80
   2 -15   2  495.35   32.90
   2 -15   2  542.25   33.80
 -15  13   2  577.04   33.30
 -15  13   2  602.14   41.60
   2 -15   2  567.74   54.89
  13   2   2  520.65   62.59
  13   2   2  498.25   35.20
  13   2   2  502.65   33.00
 -15  13   2  547.15   33.10
 -15  13   2  495.35   34.00
 -15  13   2  527.95   33.00
  13   2   2  495.85   33.30
   2 -15   2  534.25   32.80
  13   2   2  575.74   35.90
   2 -15   2  515.55   34.60
   2 -15   2  556.74   34.70
  13   2   2  496.65   33.00
 -15  13   2  524.35   32.60
   1  12  -2  119.29    8.60
   1  12  -2  145.29    9.50
 -13   1  -2  121.39   11.50
  12 -13  -2  146.79    9.90
 -13   1  -2  124.89    9.80
 -13   1  -2  148.69   35.50
 -13   1  -2  145.19   10.30
 -13   1  -2  150.98   11.40
 -13   1  -2  134.09   10.20
 -13   1  -2  137.29    8.80
 -13   1  -2  145.39    8.90
 -13   1  -2  133.19    8.80
 -13   1  -2  137.59    8.70
 -13   1  -2  116.39    9.60
  12 -13  -2  141.99   10.10
 -12  13   2  114.99    9.00
 -12  13   2  134.89    8.80
  -1 -12   2  140.09    9.10
  13  -1   2  123.79   11.10
  13  -1   2  123.29   10.60
 -12  13   2  127.19    8.80
  13  -1   2  131.89    8.90
 -12  13   2  123.59    9.70
  13  -1   2  139.49   33.80
  -1 -12   2  123.09    8.60
  -1 -12   2  117.89   10.70
 -12  13   2  118.69   10.30
  -1 -12   2  128.29    9.40
  -1 -12   2  143.79   10.20
 -12  13   2  123.19   28.70
  -1 -12   2  127.79    8.60
  13  -1   2  140.69    9.00
 -12  13   2  138.59    9.10
 -12  13   2  142.29    9.20
 -12  13   2  116.79   16.40
  -1 -12   2  164.68   24.40
  13  -1   2  146.99   14.10
  -1 -12   2  134.79   10.00
 -12  13   2  134.79    8.50
   9 -13  -2  413.96   24.90
 -13   4  -2  437.96   48.40
   4   9  -2  376.96   24.30
   9 -13  -2  384.66   24.40
 -13   4  -2  362.16   25.40
 -13   4  -2  388.16   24.30
   9 -13  -2  390.86   25.10
 -13   4  -2  363.06   27.10
   4   9  -2  356.96   24.50
 -13   4  -2  362.16   24.20
   9 -13  -2  401.86   25.60
 -13   4  -2  380.76   25.50
 -13   4  -2  372.26   24.10
 -13   4  -2  386.86   25.70
 -13   4  -2  400.26   24.40
   4   9  -2  376.56   24.90
  13  -4   2  394.76   28.00
  -4  -9   2  405.76   25.20
  -9  13   2  387.26   44.10
  13  -4   2  420.36   24.70
  -9  13   2  402.86   24.70
  -4  -9   2  414.56   25.30
  -4  -9   2  364.26   26.10
  13  -4   2  383.46   26.10
  -9  13   2  345.37   25.10
  -9  13   2  414.36   25.00
  13  -4   2  381.46   46.80
  13  -4   2  373.36   24.20
  -4  -9   2  380.46   24.10
  13  -4   2  342.07   25.80
  -9  13   2  428.26   26.10
  -9  13   2  368.96   24.20
  -4  -9   2  407.16   35.90
  -4  -9   2  431.96   24.70
  -9  13   2  401.56   33.00
  -4  -9   2  393.06   25.00
 -13   7  -2  723.83   57.79
   6 -13  -2  690.93   42.50
 -13   7  -2  608.14   41.60
 -13   7  -2  659.33   42.70
 -13   7  -2  619.74   42.70
 -13   7  -2  679.23   42.00
   6 -13  -2  696.83   41.90
   6 -13  -2  599.54   42.20
 -13   7  -2  715.43   45.00
   6 -13  -2  651.33   42.70
 -13   7  -2  703.53   42.90
 -13   7  -2  641.64   42.60
  -7  -6   2  663.33   43.40
  -7  -6   2  747.13   50.89
  13  -7   2  722.03   44.80
  -6  13   2  704.53   42.30
  13  -7   2  632.84   42.70
  -7  -6   2  688.73   42.40
  13  -7   2  621.04   41.80
  -6  13   2  683.13   50.89
  -7  -6   2  759.32   42.10
  13  -7   2  624.44   42.00
  -7  -6   2  699.63   42.30
 -13  10  -2  132.89   27.50
 -13  10  -2  122.89   10.10
   3 -13  -2  131.99    9.90
 -13  10  -2  145.99    9.00
   3 -13  -2  131.49    9.40
 -13  10  -2  140.59   10.90
 -13  10  -2  139.99   10.30
 -13  10  -2  149.99   10.40
   3 -13  -2  140.39   10.10
 -13  10  -2  145.19    9.50
   3 -13  -2  146.09   10.00
 -13  10  -2  128.39    9.10
  10   3  -2  149.79   10.60
 -13  10  -2  161.08   12.80
 -13  10  -2  121.89    9.10
   3 -13  -2  140.09   10.50
 -10  -3   2  139.89   10.00
  -3  13   2  137.29   10.20
  13 -10   2  128.69   11.40
  -3  13   2  150.48   10.70
 -10  -3   2  169.68   20.10
  13 -10   2  117.69   33.40
 -10  -3   2  152.58    9.30
  13 -10   2  136.49    9.20
 -10  -3   2  148.29    9.70
  13 -10   2  120.89    9.30
  -3  13   2  131.59    9.50
 -10  -3   2  131.09    9.50
  -3  13   2  153.88   10.60
 -10  -3   2  146.09   11.00
  -3  13   2  115.89   19.80
  -3  13   2  148.79    9.10
  -3  13   2  147.59   10.00
 -10  -3   2  127.19    9.70
 -10  -3   2  145.89   10.00
  13 -10   2  158.28   10.40
  -3  13   2  122.29   10.70
   0 -13  -2   75.39    5.50
 -13  13  -2   71.49    6.20
  13   0  -2   80.99    5.60
  13   0  -2   86.69    7.40
 -13  13  -2   80.19   25.70
   0 -13  -2   78.39    7.00
 -13  13  -2   86.99    6.80
  13   0  -2   95.59    7.60
   0 -13  -2   78.19    6.30
 -13  13  -2   79.89    5.40
   0 -13  -2   79.89    6.50
   0 -13  -2   78.99    5.90
 -13  13  -2   73.29    5.40
 -13  13  -2   76.29    7.60
   0 -13  -2   73.39    5.50
 -13  13  -2   73.89    5.70
 -13  13  -2   76.99    6.60
 -13  13  -2   84.59    6.90
   0 -13  -2   67.39    6.70
  13 -13   2   25.80   31.70
  13 -13   2   71.99    5.70
 -13   0   2   91.09    7.50
   0  13   2   84.69   20.10
  13 -13   2   65.99    7.00
   0  13   2   80.29    7.00
 -13   0   2   72.59    6.20
 -13   0   2   87.99    6.80
  13 -13   2   70.89    5.40
 -13   0   2   65.59    6.00
  13 -13   2   62.59    8.60
  13 -13   2   87.39    6.70
   0  13   2   85.29    7.20
   0  13   2   79.09    5.90
   0  13   2   75.29    7.20
   0  13   2   95.19    8.00
 -13   0   2   74.49   14.40
   0  13   2   82.89    5.40
 -13   0   2   68.69    5.20
 -13   0   2   79.69    5.40
  13 -13   2   84.19    5.50
  13 -13   2   86.39    6.30
 -13  16  -2  127.69   34.60
 -13  16  -2   72.19    8.10
 -13  16  -2   66.29    4.80
  16  -3  -2   59.29    5.30
  -3 -13  -2   66.29    4.90
  16  -3  -2   57.59    5.40
  -3 -13  -2   69.39    5.00
  -3 -13  -2   70.49    6.00
  -3 -13  -2   70.19    6.80
 -13  16  -2   63.89    4.70
  -3 -13  -2   70.69    5.10
  -3 -13  -2   75.59    6.00
  16  -3  -2   70.49    6.40
  16  -3  -2   84.29    9.50
  -3 -13  -2   71.99    6.70
  -3 -13  -2   64.99    5.30
 -13  16  -2   69.09    6.20
 -13  16  -2   71.89    5.50
  -3 -13  -2   63.99    5.20
   3  13   2   65.59    5.30
 -16   3   2   60.69    4.50
 -16   3   2   50.79   14.10
  13 -16   2   70.79    4.90
   3  13   2   70.89    5.00
 -16   3   2   62.99    5.70
  13 -16   2   65.49    6.90
   3  13   2   72.49    6.80
 -16   3   2   70.49    5.00
   3  13   2   69.29    6.50
 -16   3   2   75.79    5.20
  13 -16   2   61.29    5.40
   3  13   2   77.09   25.90
  13 -16   2   64.69    4.90
  13 -16   2   13.00   47.60
   3  13   2   65.89    4.80
   3  13   2   66.89    6.40
  13 -16   2   56.19    5.50
 -16   3   2   78.59    7.40
  13 -16   2   70.09    5.30
   3  13   2   63.79    7.50
  13 -16   2   66.19   10.10
 -16   3   2   71.89    6.10
   3  13   2   59.39    4.70
 -16   3   2   61.99    5.50
  13 -16   2   68.19    6.00
  13 -16   2   59.99    4.80
  -6 -13  -2  343.27   21.80
  -6 -13  -2  326.47   20.80
  -6 -13  -2  310.17   20.40
  -6 -13  -2  350.26   21.60
  -6 -13  -2  340.97   20.50
  -6 -13  -2  334.77   22.90
 -13  19  -2  239.08   50.19
  19  -6  -2  309.87   27.90
 -13  19  -2  307.87   20.20
 -13  19  -2  312.17   21.10
  -6 -13  -2  338.17   20.80
  -6 -13  -2  315.97   22.70
  -6 -13  -2  322.77   20.40
  19  -6  -2  324.17   20.40
 -13  19  -2  308.07   20.10
   6  13   2  305.07   21.90
 -19   6   2  317.27   20.50
  13 -19   2  350.16   23.30
   6  13   2  314.07   20.70
 -19   6   2  289.07   22.00
   6  13   2  310.47   20.20
  13 -19   2  295.47   20.20
   6  13   2  339.87   22.80
   6  13   2  284.17   20.20
  13 -19   2  293.97   20.70
 -19   6   2  364.96   33.30
   6  13   2  283.37   47.20
   6  13   2  318.77   23.20
 -19   6   2  316.67   20.30
  13 -19   2  346.47   20.30
   6  13   2  352.16   20.40
 -19   6   2  360.96   21.80
  13 -19   2  294.87   20.30
   6  13   2  319.77   21.80
 -19   6   2  309.67   20.00
 -13  22  -2   15.60    9.70
  -9 -13  -2   11.20    2.30
  22  -9  -2    7.40    2.90
  -9 -13  -2   15.10    3.50
  22  -9  -2   10.10    1.70
 -13  22  -2  112.69   65.39
 -13  22  -2   10.30    2.30
 -13  22  -2   10.60    2.00
  22  -9  -2    6.80    2.20
 -13  22  -2    9.20    1.40
  -9 -13  -2   10.60    1.90
 -13  22  -2   14.70    2.90
  -9 -13  -2    9.90    1.50
  22  -9  -2    7.90    2.30
  -9 -13  -2   10.00    2.40
 -13  22  -2    9.40    1.40
 -13  22  -2   11.80    2.60
  -9 -13  -2   10.10    1.60
 -13  22  -2   12.10    3.00
  13 -22   2   11.80    1.40
   9  13   2    4.60    7.40
   9  13   2  -37.50   58.19
   9  13   2    6.60    2.80
   9  13   2    8.80    2.60
  13 -22   2   11.60    1.50
   9  13   2   11.00    1.70
  13 -22   2   12.20    1.90
 -22   9   2   12.40    1.90
 -22   9   2   12.40    2.20
 -22   9   2   13.10    1.80
 -22   9   2   11.40    2.30
 -22   9   2   11.70    1.10
   9  13   2   11.30    1.60
   9  13   2   12.50    1.90
  13 -22   2   11.70    1.70
   9  13   2   10.50    1.50
 -12 -13  -2   39.50    3.00
 -13  25  -2   34.60    2.60
 -13  25  -2   32.20    3.50
  25 -12  -2   25.40    4.20
 -12 -13  -2   34.30    2.80
  25 -12  -2   35.80    2.80
  25 -12  -2   27.60    3.30
 -13  25  -2   39.40    3.10
 -12 -13  -2   33.30    3.00
 -25  12   2   35.80    2.80
  13 -25   2   33.40    2.70
 -25  12   2   32.20    3.70
  12  13   2   30.70    2.60
  12  13   2   34.20    2.80
  13 -25   2   33.40    2.80
  26 -14  -2   18.50    2.40
 -12  26  -2   16.00    1.50
  26 -14  -2   18.70    1.70
 -14 -12  -2   16.50    1.60
 -14 -12  -2   15.80    1.70
 -12  26  -2   14.40    1.30
  26 -14  -2   17.30    2.20
 -14 -12  -2   15.70    1.80
 -12  26  -2   17.00    1.40
  26 -14  -2   19.10    3.20
  14  12   2   12.60    1.60
  12 -26   2   13.40    1.60
 -26  14   2   14.70    1.60
  14  12   2   12.70    1.50
  12 -26   2   15.20    1.50
  23 -14  -2   61.69    4.20
  -9  23  -2   62.49    4.20
 -14  -9  -2   60.39    4.30
  23 -14  -2   49.60    5.80
  -9  23  -2   50.79    4.60
  23 -14  -2   51.59    4.70
  23 -14  -2   48.50    5.00
 -14  -9  -2   62.89    4.60
  -9  23  -2   57.29    5.30
 -14  -9  -2   58.79    5.80
 -14  -9  -2   62.99    4.40
  -9  23  -2   52.79    5.00
  14   9   2   60.49    4.30
 -23  14   2   55.79    4.30
   9 -23   2   50.09    4.70
 -23  14   2   52.59    5.40
  14   9   2   55.09    4.30
   9 -23   2   58.79    4.30
 -23  14   2   58.69    4.40
   9 -23   2   57.89    4.10
  -6  20  -2   46.50    4.90
  -6  20  -2   40.70    3.80
 -14  -6  -2   36.80    3.40
  -6  20  -2   43.60    4.80
 -14  -6  -2   39.60    3.40
 -14  -6  -2   39.50    3.90
 -14  -6  -2   40.10    3.10
 -14  -6  -2   39.60    4.80
  -6  20  -2   41.10    3.20
  -6  20  -2   32.80    4.40
  -6  20  -2   40.00    4.70
  -6  20  -2   47.60    6.50
 -14  -6  -2   39.80    4.20
  -6  20  -2   43.00    3.10
 -14  -6  -2   40.90    5.20
 -14  -6  -2   39.30    4.70
  20 -14  -2   34.60    3.10
 -14  -6  -2   42.40    3.30
  14   6   2   42.50    3.50
  14   6   2   36.40    5.60
   6 -20   2   40.80    3.20
 -20  14   2   41.80    3.60
   6 -20   2   30.70    5.30
   6 -20   2   33.30    8.60
  14   6   2   21.40   10.00
 -20  14   2   38.40    3.10
  14   6   2   39.60    8.10
  14   6   2   37.30    3.60
   6 -20   2  124.69   72.39
   6 -20   2   40.50    4.10
   6 -20   2   38.70    3.30
  14   6   2   39.60    4.30
 -20  14   2   48.10   15.50
 -20  14   2   40.70    2.80
 -20  14   2   35.30    4.20
 -20  14   2   35.60    3.40
   6 -20   2   37.90    4.90
  14   6   2  115.89   82.59
  -3  17  -2  112.99    8.90
  -3  17  -2  111.09    8.10
 -14  -3  -2  102.09    7.00
 -14  -3  -2  101.29    7.20
 -14  -3  -2  101.59    7.20
 -14  -3  -2  107.29    7.30
 -14  -3  -2  102.79    7.50
 -14  -3  -2  109.99    8.10
  -3  17  -2  114.89    8.90
 -14  -3  -2  105.19    8.00
 -14  -3  -2  111.59    9.20
 -14  -3  -2  200.68   76.69
  17 -14  -2   94.39    7.00
  -3  17  -2  114.99    7.10
 -14  -3  -2  104.89    8.80
  -3  17  -2  109.59    7.70
  -3  17  -2   97.39    7.40
  14   3   2   94.49    7.30
   3 -17   2  103.69    8.90
  14   3   2   93.59    7.50
 -17  14   2  120.19   40.60
 -17  14   2   89.69    8.10
 -17  14   2  129.89   17.40
 -17  14   2  118.39    7.70
  14   3   2  102.29    9.70
   3 -17   2  100.19    7.00
 -17  14   2  110.59    7.40
   3 -17   2  107.49   10.00
 -17  14   2  101.49    7.40
 -17  14   2   95.89   11.10
  14   3   2  115.29   12.50
  14   3   2   94.99    7.20
  14   3   2  123.09   14.10
   3 -17   2  108.49    8.10
   3 -17   2  104.49    7.20
  14   3   2   52.79   47.80
   3 -17   2   81.29   33.50
 -14   0  -2  166.28   14.70
 -14   0  -2  188.68   12.40
   0  14  -2  201.58   14.70
 -14   0  -2  200.18   13.50
  14 -14  -2  152.18   12.40
  14 -14  -2  184.68   12.90
  14 -14  -2  190.08   11.80
  14 -14  -2  186.38   13.40
 -14   0  -2  193.48   11.90
 -14   0  -2  198.38   12.60
   0  14  -2  177.08   11.70
 -14   0  -2  188.78   13.40
 -14   0  -2  175.58   11.50
 -14   0  -2  226.88   44.30
 -14   0  -2  193.78   11.90
   0  14  -2  187.88   11.50
 -14   0  -2  183.78   11.70
   0  14  -2  194.78   13.10
 -14   0  -2  183.88   14.70
   0  14  -2  194.88   12.10
 -14   0  -2  191.68   11.70
  14   0   2  155.68   13.70
  14   0   2  173.98   14.90
   0 -14   2  167.18   11.60
 -14  14   2  188.28   22.50
 -14  14   2  185.28   12.10
   0 -14   2  171.68   12.40
  14   0   2  187.58   17.50
   0 -14   2  250.07   34.20
 -14  14   2  156.18   12.60
   0 -14   2  177.38   11.50
   0 -14   2  169.48   13.00
  14   0   2  162.18   12.00
  14   0   2  160.98   11.60
 -14  14   2  171.28   11.70
   0 -14   2  167.88   13.30
 -14  14   2  174.48   11.30
 -14  14   2  162.28   11.70
  14   0   2  165.08   11.70
  14   0   2  237.88   45.60
   0 -14   2  183.18   12.10
  11 -14  -2  353.96   23.30
 -14   3  -2  327.27   23.50
   3  11  -2  324.77   22.60
 -14   3  -2  352.56   22.00
  11 -14  -2  362.36   23.70
   3  11  -2  321.67   22.30
 -14   3  -2  321.07   25.10
 -14   3  -2  355.46   22.30
 -14   3  -2  362.86   23.70
 -14   3  -2  497.45   52.79
   3  11  -2  359.26   22.10
  11 -14  -2  385.56   23.10
  11 -14  -2  348.07   22.50
   3  11  -2  335.27   23.10
 -14   3  -2  333.77   22.20
 -14   3  -2  366.96   22.50
 -14   3  -2  371.86   24.10
 -14   3  -2  355.76   23.70
  14  -3   2  360.76   22.30
  14  -3   2  382.46   22.80
 -11  14   2  391.86   22.70
 -11  14   2  342.27   23.30
  -3 -11   2  392.16   35.80
  -3 -11   2  320.07   24.20
 -11  14   2  354.26   22.70
  -3 -11   2  353.86   23.40
  -3 -11   2  334.07   22.10
  -3 -11   2  388.26   22.70
 -11  14   2  343.87   22.20
  14  -3   2  374.26   26.90
  14  -3   2  377.76   24.70
  14  -3   2  393.16   50.39
  14  -3   2  333.87   22.20
  -3 -11   2  371.96   23.50
 -11  14   2  327.27   22.10
  14  -3   2  315.67   24.10
 -11  14   2  338.27   22.80
 -11  14   2  376.46   31.60
  -3 -11   2  371.46   22.10
  -3 -11   2  356.06   23.00
 -14   6  -2  197.08   13.80
 -14   6  -2  185.78   14.90
 -14   6  -2  165.08   12.00
 -14   6  -2  178.28   11.90
 -14   6  -2  182.48   13.40
 -14   6  -2  173.98   13.60
 -14   6  -2  173.58   12.80
   8 -14  -2  184.88   12.80
   8 -14  -2  197.78   12.20
   6   8  -2  197.78   11.80
 -14   6  -2  189.98   12.30
 -14   6  -2  208.98   33.70
   8 -14  -2  208.08   13.30
 -14   6  -2  191.48   11.90
 -14   6  -2  184.68   11.90
  -8  14   2  202.78   12.30
  -6  -8   2  193.88   12.40
  -8  14   2  192.38   23.10
  14  -6   2  170.58   12.10
  14  -6   2  161.18   11.80
  -6  -8   2  181.48   23.40
  -8  14   2  183.98   12.90
  14  -6   2  152.78   14.00
  -6  -8   2  170.68   12.60
  14  -6   2  199.68   39.30
  -8  14   2  184.48   12.50
  -6  -8   2  162.78   13.50
  -6  -8   2  200.08   12.90
  -8  14   2  194.98   11.70
  -6  -8   2  182.68   12.70
  -6  -8   2  198.48   11.90
  -8  14   2  177.18   13.00
 -14   9  -2  277.87   20.00
 -14   9  -2  337.37   43.20
 -14   9  -2  293.47   20.30
 -14   9  -2  304.97   20.10
   5 -14  -2  276.87   19.60
   5 -14  -2  280.87   19.40
 -14   9  -2  326.47   19.00
 -14   9  -2  327.67   19.40
   5 -14  -2  287.47   19.80
   9   5  -2  311.87   20.20
 -14   9  -2  332.67   22.60
   5 -14  -2  310.77   19.70
   5 -14  -2  294.47   20.20
 -14   9  -2  292.77   19.10
 -14   9  -2  283.17   20.10
 -14   9  -2  265.37   18.70
  14  -9   2  295.67   21.10
  -5  14   2  324.77   21.30
  14  -9   2  275.67   19.00
  -9  -5   2  293.27   19.50
  -9  -5   2  297.77   20.70
  -9  -5   2  294.47   29.60
  -5  14   2  305.97   18.90
  -5  14   2  269.67   19.40
  14  -9   2  265.07   18.80
  -9  -5   2  274.27   19.60
  -5  14   2  330.67   20.30
  -5  14   2  314.57   31.90
  14  -9   2  261.67   19.00
  -9  -5   2  294.57   19.40
  -5  14   2  313.97   19.80
  -5  14   2  307.47   19.00
  -5  14   2  323.97   20.00
  14  -9   2  328.57   19.40
  -5  14   2  286.97   19.20
  14  -9   2  310.87   46.10
  -9  -5   2  326.17   19.40
  14  -9   2  298.47   21.80
   2 -14  -2  150.78    9.60
   2 -14  -2  148.79    9.60
 -14  12  -2  153.48    9.40
   2 -14  -2  155.48   11.20
   2 -14  -2  159.78   10.00
   2 -14  -2  149.69   10.40
 -14  12  -2  157.58    9.50
 -14  12  -2  144.69   10.70
 -14  12  -2  142.29   14.60
 -14  12  -2  146.09   45.20
 -14  12  -2  137.79   10.60
 -14  12  -2  167.78   11.00
  14 -12   2  123.49   12.30
  -2  14   2  137.59   10.80
 -12  -2   2  132.59    9.40
  14 -12   2  156.18   10.00
  -2  14   2  137.39   10.30
  -2  14   2  126.79   11.10
 -12  -2   2  129.69    9.60
  -2  14   2  154.18   24.60
  -2  14   2  143.39    9.30
  14 -12   2  151.08   10.70
  -2  14   2  139.29   10.70
 -12  -2   2  112.89   18.00
 -12  -2   2  135.69   11.40
  14 -12   2  138.39    9.50
 -12  -2   2  152.98   11.40
 -12  -2   2  123.19   10.00
 -12  -2   2  124.09   10.10
  -2  14   2  147.79   11.00
  14 -12   2  119.19   36.90
  15  -1  -2  714.03   44.20
  15  -1  -2  617.64   42.90
 -14  15  -2  719.03   44.60
 -14  15  -2  633.44   42.60
  -1 -14  -2  705.43   42.80
  -1 -14  -2  651.13   43.00
  -1 -14  -2  685.53   43.20
  15  -1  -2  663.73   42.70
 -14  15  -2  771.12   68.99
  15  -1  -2  704.33   48.90
  -1 -14  -2  647.74   43.90
  -1 -14  -2  677.33   42.80
  -1 -14  -2  670.83   44.70
  -1 -14  -2  721.93   43.80
 -14  15  -2  707.93   44.20
  14 -15   2  719.93   44.10
   1  14   2  725.73   44.60
 -15   1   2  657.53   52.49
 -15   1   2  653.73   43.20
   1  14   2  716.53   43.30
   1  14   2  782.12   44.90
  14 -15   2  675.53   42.70
  14 -15   2  618.24   44.80
 -15   1   2  645.34   42.50
   1  14   2  627.34   42.60
 -15   1   2  703.53   43.70
  14 -15   2  714.13   81.39
 -15   1   2  775.02   44.20
   1  14   2  702.83   44.30
  14 -15   2  751.32   42.80
  14 -15   2  656.33   43.50
  14 -15   2  655.53   43.00
  14 -15   2  662.33   42.70
 -15   1   2  759.22   42.80
 -14  18  -2  275.57   19.20
 -14  18  -2  334.77   20.60
  -4 -14  -2  268.87   21.20
  -4 -14  -2  282.57   19.70
  -4 -14  -2  279.27   21.80
 -14  18  -2  272.87   47.70
 -14  18  -2  336.37   23.00
  18  -4  -2  288.07   23.90
  18  -4  -2  287.07   19.40
 -14  18  -2  266.07   19.10
  -4 -14  -2  287.87   19.40
  -4 -14  -2  265.27   19.80
  -4 -14  -2  290.07   19.40
 -14  18  -2  264.97   21.60
  18  -4  -2  271.67   22.00
  -4 -14  -2  288.37   20.60
  14 -18   2  331.37   19.30
  14 -18   2  311.87   20.70
 -18   4   2  340.27   20.90
  14 -18   2  329.27   19.80
   4  14   2  336.57   22.10
   4  14   2  308.77   19.30
  14 -18   2  297.17   19.30
 -18   4   2  323.57   20.00
 -18   4   2  328.97   33.30
 -18   4   2  316.77   19.30
   4  14   2  314.97   19.80
   4  14   2  338.07   22.40
   4  14   2  304.87   21.00
  14 -18   2  295.97   19.30
 -18   4   2  319.87   20.50
   4  14   2  325.47   21.80
  14 -18   2  280.77   19.60
   4  14   2  334.87   19.40
 -18   4   2  302.27   19.00
   4  14   2  386.96   48.80
 -18   4   2  329.37   19.60
  -7 -14  -2   68.19    5.70
  -7 -14  -2   79.29    6.80
 -14  21  -2   56.39    9.40
  -7 -14  -2   69.59    7.70
  -7 -14  -2   75.89    5.70
 -14  21  -2   72.39    5.50
  21  -7  -2   69.49   12.90
 -14  21  -2   88.69    7.70
  -7 -14  -2   79.99    6.10
 -14  21  -2   88.39    6.90
  -7 -14  -2   78.99    6.00
 -14  21  -2   15.20   53.59
 -14  21  -2   85.99    6.30
 -14  21  -2   78.79    7.10
  -7 -14  -2   80.09    6.10
  -7 -14  -2   70.79    7.50
  -7 -14  -2   75.89    6.70
 -14  21  -2   79.39    5.40
   7  14   2   76.49    7.10
 -21   7   2  109.39   19.50
 -21   7   2   80.39    6.70
 -21   7   2   93.99    6.60
  14 -21   2   90.59    8.30
 -21   7   2   88.49    5.60
   7  14   2   72.79    7.70
  14 -21   2   73.59    5.70
   7  14   2   78.89    6.90
 -21   7   2   87.69    6.80
 -21   7   2   80.99    5.80
   7  14   2   54.79   47.60
   7  14   2   83.99    5.70
   7  14   2   77.99   11.00
  14 -21   2   78.19    6.00
  14 -21   2   84.99    5.60
   7  14   2   75.19    5.90
  24 -10  -2   18.90    3.20
 -10 -14  -2   27.40    2.20
  24 -10  -2   19.80    4.00
 -14  24  -2   22.80    2.60
 -14  24  -2   24.70    2.10
 -10 -14  -2   22.80    2.30
 -14  24  -2   25.70    2.00
  24 -10  -2   21.80    3.20
 -14  24  -2   22.60    3.00
 -10 -14  -2   26.80    2.30
  24 -10  -2   27.80    2.40
 -10 -14  -2   27.70    2.60
  14 -24   2   21.70    2.20
  14 -24   2   22.00    2.10
 -24  10   2   19.40    2.90
 -24  10   2   20.20    2.20
 -24  10   2   23.00    2.20
  10  14   2   21.60    2.20
  10  14   2   21.10    2.30
 -14  27  -2   17.90    1.50
 -13 -14  -2   18.10    1.60
 -13 -14  -2   18.30    1.60
  27 -13  -2   21.00    2.30
  27 -13  -2   17.60    3.40
  27 -13  -2   20.10    2.10
 -14  27  -2   16.70    1.40
  13  14   2   16.70    1.60
  14 -27   2   16.60    1.60
  13  14   2   16.80    1.70
  14 -27   2   16.90    1.50
 -27  13   2   16.10    1.60
 -15 -10  -2   13.50    2.10
  25 -15  -2   17.90    3.20
  25 -15  -2   18.60    1.80
 -15 -10  -2   15.10    1.90
 -15 -10  -2   16.10    1.80
  25 -15  -2   15.40    2.50
  25 -15  -2   18.60    2.30
 -10  25  -2   13.70    1.40
 -10  25  -2   14.40    1.50
 -25  15   2   13.20    2.40
  15  10   2   15.30    1.70
  10 -25   2   18.90    1.80
  15  10   2   15.70    1.90
  10 -25   2   17.40    1.80
  10 -25   2   16.20    2.00
 -25  15   2   17.00    1.80
  22 -15  -2   16.50    2.60
  -7  22  -2   18.20    3.10
  -7  22  -2   16.90    2.30
 -15  -7  -2   20.80    1.70
 -15  -7  -2   17.40    3.70
  -7  22  -2   15.20    3.00
  22 -15  -2   16.10    3.50
 -15  -7  -2   19.10    2.10
  -7  22  -2   14.00    3.30
  -7  22  -2   15.80    2.70
  -7  22  -2   18.50    1.80
 -15  -7  -2   15.60    2.30
 -15  -7  -2   20.90    2.40
  22 -15  -2   14.10    2.70
 -15  -7  -2   16.90    2.10
  22 -15  -2   17.10    1.90
 -15  -7  -2   16.10    2.80
  -7  22  -2   17.30    1.90
 -22  15   2   20.70    3.00
   7 -22   2   22.00    2.00
 -22  15   2   19.20    2.20
 -22  15   2   18.40    2.30
  15   7   2   22.00    2.40
  15   7   2   20.30    2.20
   7 -22   2   19.50    3.70
   7 -22   2   24.10    4.50
  15   7   2   22.90    2.20
   7 -22   2   21.10    2.70
  15   7   2   18.20    4.40
 -22  15   2   19.30    1.70
 -22  15   2   21.80    1.50
  19 -15  -2  278.47   18.30
 -15  -4  -2  294.57   19.50
 -15  -4  -2  276.67   18.50
 -15  -4  -2  275.07   18.70
  -4  19  -2  272.37   18.90
  -4  19  -2  278.47   18.20
 -15  -4  -2  308.87   20.90
 -15  -4  -2  261.07   18.40
  -4  19  -2  290.87   20.30
  -4  19  -2  273.27   19.30
 -15  -4  -2  273.77   20.30
  -4  19  -2  281.77   20.20
 -15  -4  -2  297.67   18.20
 -15  -4  -2  300.07   19.20
  -4  19  -2  254.97   19.70
  -4  19  -2  269.17   18.40
 -15  -4  -2  288.97   18.50
 -19  15   2  369.86   45.20
 -19  15   2  299.57   18.90
  15   4   2  392.96   75.89
   4 -19   2  310.17   18.40
  15   4   2  301.07   24.50
   4 -19   2  306.67   19.50
 -19  15   2  308.27   18.10
 -19  15   2  360.56   30.10
   4 -19   2  319.67   19.50
  15   4   2  285.07   21.50
 -19  15   2  278.87   19.70
   4 -19   2  276.67   20.40
   4 -19   2  297.67   18.40
 -19  15   2  310.57   18.50
  15   4   2  306.57   18.60
 -19  15   2  296.17   18.60
  15   4   2  260.67   18.80
  15   4   2  295.67   18.60
  15   4   2  313.47   25.20
   4 -19   2  217.08   51.59
 -15  -1  -2   10.50    2.10
  16 -15  -2    7.90    2.20
 -15  -1  -2   11.00    2.30
 -15  -1  -2    8.90    1.60
 -15  -1  -2    8.80    1.60
 -15  -1  -2    9.80    1.50
  -1  16  -2   10.70    1.50
 -15  -1  -2   11.60    2.80
  -1  16  -2   10.50    1.50
  -1  16  -2   11.80    2.70
  -1  16  -2   10.20    2.30
  -1  16  -2    8.60    2.30
  -1  16  -2   12.90    2.80
  16 -15  -2    8.50    1.50
 -15  -1  -2   10.40    2.90
 -15  -1  -2   10.20    1.70
  16 -15  -2    6.50    1.70
  15   1   2   22.70    7.00
   1 -16   2   10.70    3.70
  15   1   2    6.30    2.20
  15   1   2   13.70    6.50
  15   1   2 -107.69   46.20
   1 -16   2   12.60    1.50
   1 -16   2   11.90    2.80
 -16  15   2   14.30    2.80
   1 -16   2   12.00    3.20
   1 -16   2    2.00   24.80
   1 -16   2   14.40    2.60
 -16  15   2   12.70    2.30
  15   1   2   14.30    1.80
 -16  15   2   13.60    1.80
 -16  15   2   16.00   12.50
  15   1   2   14.80    2.20
  15   1   2    6.90    2.60
  15   1   2   13.00    1.90
   2  13  -2  120.89    9.80
 -15   2  -2  133.69    9.10
 -15   2  -2  123.79    8.40
 -15   2  -2  116.69    9.70
 -15   2  -2  119.89    8.30
   2  13  -2  116.99    8.20
   2  13  -2  108.69    8.40
 -15   2  -2  129.09    8.40
   2  13  -2  109.69    9.20
 -15   2  -2  149.69   36.40
 -15   2  -2  113.29    8.20
 -15   2  -2  109.19   10.90
 -15   2  -2  128.89    9.90
 -15   2  -2  113.89   11.40
 -15   2  -2  119.09    8.00
  13 -15  -2  134.39    9.30
 -15   2  -2  120.69    8.80
  13 -15  -2  117.79    9.90
   2  13  -2  123.49    8.10
  13 -15  -2  105.79    8.50
  -2 -13   2  140.99    8.90
  -2 -13   2  132.49    8.20
  -2 -13   2  132.69    9.10
  15  -2   2  183.48   44.30
 -13  15   2  107.59    8.40
  15  -2   2  118.09   10.50
  15  -2   2  132.09    8.30
  15  -2   2  132.79    8.40
 -13  15   2  134.39   18.50
  -2 -13   2  173.18   32.20
 -13  15   2  121.29    8.70
  -2 -13   2  140.09   10.60
 -13  15   2   35.30   30.70
  15  -2   2  143.59   13.90
 -13  15   2  114.79    8.30
 -13  15   2  129.79    9.50
  -2 -13   2  116.99   10.40
  15  -2   2  136.79   12.40
 -13  15   2  132.09    8.30
 -15   5  -2  736.03   46.10
 -15   5  -2  711.43   64.69
 -15   5  -2  673.23   45.90
 -15   5  -2  680.83   44.40
 -15   5  -2  728.63   44.30
 -15   5  -2  723.43   48.00
  10 -15  -2  717.93   44.80
 -15   5  -2  650.93   45.50
 -15   5  -2  702.43   45.00
 -15   5  -2  692.73   46.00
 -15   5  -2  715.53   44.50
   5  10  -2  774.42   44.40
  15  -5   2  743.83   46.90
 -10  15   2  654.23   44.50
  -5 -10   2  662.43   44.30
  15  -5   2  680.03   44.50
  15  -5   2  779.12   49.10
 -10  15   2  773.12   44.30
  15  -5   2  618.64   46.40
  15  -5   2  695.43   44.50
  -5 -10   2  645.84   46.50
  -5 -10   2  797.22   45.10
 -10  15   2  708.43   45.70
  15  -5   2  808.82   72.69
 -10  15   2  774.42   45.20
 -10  15   2  815.22   48.00
 -10  15   2  806.02   55.09
  -5 -10   2  829.32   58.69
  -5 -10   2  801.22   45.80
  15  -5   2  651.23   44.90
  -5 -10   2  723.33   45.70
   7 -15  -2  117.29    8.40
 -15   8  -2  131.69    9.60
   7 -15  -2  126.39    9.20
 -15   8  -2  126.29    8.70
 -15   8  -2  127.39    8.40
 -15   8  -2  138.09    8.20
   8   7  -2  141.69    9.90
 -15   8  -2  132.99   10.70
   7 -15  -2  139.09    9.40
   7 -15  -2  140.39   10.10
 -15   8  -2  138.49   11.70
   7 -15  -2  128.99    9.50
 -15   8  -2  171.48   34.30
 -15   8  -2  123.09    8.40
 -15   8  -2  135.19    8.90
   7 -15  -2  118.79    8.40
 -15   8  -2  116.69    9.60
 -15   8  -2  121.19    9.70
   7 -15  -2  116.99    8.90
  -7  15   2  143.79   20.80
  -7  15   2  131.29    8.20
  -8  -7   2  122.79   20.10
  -7  15   2  137.19    8.50
  -7  15   2  109.39    9.50
  -8  -7   2  122.39    8.20
  15  -8   2  136.39   11.90
  15  -8   2  124.79    9.00
  15  -8   2  103.49   10.10
  -8  -7   2  126.89    9.40
  15  -8   2  114.09    9.70
  -7  15   2  133.39    9.00
  15  -8   2  117.09    8.40
  15  -8   2  160.68   41.60
  -8  -7   2  110.79    8.50
  -8  -7   2  139.89    8.50
  15  -8   2  114.59    8.40
  -8  -7   2  133.39    9.00
  -8  -7   2  125.89   10.40
  15  -8   2  129.69   11.80
  -7  15   2  124.79    9.30
  -7  15   2  127.79    9.70
  -7  15   2  138.29    9.90
  -8  -7   2  130.69    9.40
 -15  11  -2  405.36   23.70
   4 -15  -2  366.66   24.10
   4 -15  -2  370.26   23.60
   4 -15  -2  374.16   25.00
 -15  11  -2  366.56   24.60
   4 -15  -2  356.76   23.20
 -15  11  -2  394.26   24.80
   4 -15  -2  370.66   23.30
 -15  11  -2  380.06   25.00
   4 -15  -2  401.06   24.60
 -15  11  -2  383.06   23.20
   4 -15  -2  354.26   24.20
 -15  11  -2  405.26   48.00
 -15  11  -2  364.96   23.20
  11   4  -2  404.76   25.10
  15 -11   2  360.36   23.30
  15 -11   2  320.67   25.70
 -11  -4   2  330.57   23.00
  -4  15   2  333.67   23.10
 -11  -4   2  330.27   23.60
  -4  15   2  367.06   24.70
 -11  -4   2  365.46   25.20
  -4  15   2  454.65   48.70
  -4  15   2  373.16   23.10
  15 -11   2  394.46   24.60
 -11  -4   2  375.26   23.40
  -4  15   2  401.06   25.20
 -11  -4   2  379.76   42.70
  -4  15   2  342.67   23.60
 -11  -4   2  350.56   25.60
  15 -11   2  327.47   55.49
  -4  15   2  403.86   24.70
  -4  15   2  370.56   25.10
  14   1  -2   93.09    8.60
 -15  14  -2   93.99    7.90
  14   1  -2   92.39    7.20
 -15  14  -2   82.79    9.20
  14   1  -2   83.79    8.70
 -15  14  -2   99.49   32.40
 -15  14  -2  106.59    7.10
   1 -15  -2   84.79    6.50
 -15  14  -2   85.09    6.40
   1 -15  -2   83.19    7.30
  14   1  -2  103.69    7.00
   1 -15  -2   86.49    6.90
   1 -15  -2   83.89    8.10
  14   1  -2   95.99    6.50
 -15  14  -2  104.39    8.10
  14   1  -2  105.99    8.10
 -15  14  -2   82.19    7.60
 -14  -1   2   83.59    7.30
  15 -14   2  111.69   12.00
  15 -14   2   92.99    6.50
  15 -14   2  108.89    8.00
  -1  15   2  110.89    8.40
 -14  -1   2  101.29    7.70
  -1  15   2   97.29    6.40
  -1  15   2   87.09    6.30
 -14  -1   2   87.89    6.30
  15 -14   2   75.69   52.79
  15 -14   2   94.59    6.70
  -1  15   2  103.69    7.10
  -1  15   2   90.59   23.10
  -1  15   2  103.49    8.20
  -1  15   2   83.39    6.40
  15 -14   2   84.79    8.40
 -14  -1   2  100.69    7.50
  15 -14   2   93.99    6.60
 -14  -1   2   72.89   17.50
 -14  -1   2   99.39    6.50
  -1  15   2  106.79    8.50
  -1  15   2  112.39    8.70
  17  -2  -2   81.39    6.40
 -15  17  -2   81.59    6.10
  -2 -15  -2   89.89    6.70
  17  -2  -2   92.29   10.90
  -2 -15  -2   92.79    7.40
  -2 -15  -2   89.29    6.40
  -2 -15  -2   92.29    6.40
  17  -2  -2   91.39    9.10
  -2 -15  -2   83.89    8.10
  -2 -15  -2   79.19    7.00
 -15  17  -2  100.89    7.90
  17  -2  -2   75.39    7.70
  -2 -15  -2   84.29    6.30
  -2 -15  -2   90.19    7.50
 -15  17  -2   78.49    6.00
  -2 -15  -2   85.59    8.20
 -15  17  -2   95.29    7.30
 -15  17  -2   92.09    9.90
 -15  17  -2  118.09   37.50
  15 -17   2   87.19    6.50
   2  15   2   89.69    8.90
   2  15   2   92.69    8.00
   2  15   2   91.19    6.70
   2  15   2   97.89    8.20
 -17   2   2   88.39    7.10
 -17   2   2   97.39    7.60
  15 -17   2   97.39    6.30
 -17   2   2   83.09    6.00
   2  15   2  134.79   31.10
 -17   2   2  114.29   19.30
  15 -17   2   87.09    6.30
 -17   2   2   99.69    6.30
 -17   2   2   94.19    7.30
 -17   2   2   93.09    6.60
  15 -17   2   94.79    7.60
  15 -17   2   87.89    8.60
 -17   2   2   97.09    8.80
   2  15   2   89.59    6.20
  15 -17   2   93.49    6.70
  15 -17   2   79.99    6.20
   2  15   2   96.89    8.00
 -15  20  -2   73.99    6.30
  -5 -15  -2   72.69    5.30
  -5 -15  -2   72.99    6.30
  20  -5  -2   60.59    9.40
 -15  20  -2   42.40   46.00
  20  -5  -2   72.09    5.00
  -5 -15  -2   66.89    6.70
  -5 -15  -2   65.39    7.00
  -5 -15  -2   65.29    4.80
  -5 -15  -2   73.89    5.00
  -5 -15  -2   77.49    6.10
 -15  20  -2   55.39    8.00
  15 -20   2   64.99    4.70
 -20   5   2   80.39   18.70
 -20   5   2   64.09    4.40
   5  15   2   60.09    6.20
   5  15   2   62.39    4.70
   5  15   2   69.99    9.00
 -20   5   2   67.39    6.00
  15 -20   2   66.99    7.20
 -20   5   2   61.99    5.70
 -20   5   2   76.29    5.80
 -20   5   2   60.69    4.70
   5  15   2   54.59    4.60
  15 -20   2   62.79    5.00
  15 -20   2   61.19    4.70
 -20   5   2   55.59    4.90
 -20   5   2   70.89    4.90
   5  15   2   54.59    5.00
  15 -20   2   57.49    4.70
   5  15   2  -14.40   40.20
   5  15   2   55.09    5.90
   5  15   2   53.19    6.40
  -8 -15  -2   39.30    3.50
  23  -8  -2   31.90    5.10
 -15  23  -2   44.10    4.20
  -8 -15  -2   43.70    3.10
  -8 -15  -2   38.50    3.30
 -15  23  -2   44.80    3.00
 -15  23  -2   41.70    3.10
  -8 -15  -2   42.90    3.30
  23  -8  -2   41.40    3.30
 -15  23  -2   39.20    3.70
  23  -8  -2   35.30    4.20
  -8 -15  -2   40.00    3.30
 -23   8   2   39.10    4.10
   8  15   2   33.40    2.90
   8  15   2   38.80    3.20
  15 -23   2   40.30    3.30
   8  15   2   34.90    3.10
 -23   8   2   41.20    3.30
  15 -23   2   41.60    3.10
   8  15   2   36.90    3.40
 -23   8   2   40.00    3.30
 -23   8   2   39.50    2.70
 -23   8   2   44.00    4.70
  26 -11  -2    3.70    1.30
  26 -11  -2    3.30    0.90
 -11 -15  -2    3.10    0.80
 -11 -15  -2    5.70    1.60
 -15  26  -2    3.50    0.70
  26 -11  -2    1.30    1.70
  26 -11  -2    2.50    1.30
 -11 -15  -2    3.70    0.90
  11  15   2    2.70    0.80
  15 -26   2    2.30    0.60
  15 -26   2    2.40    0.80
 -26  11   2    2.80    0.80
 -16 -11  -2   19.80    1.70
 -11  27  -2   19.30    1.70
 -11  27  -2   18.80    1.60
 -16 -11  -2   19.90    1.60
  27 -16  -2   20.60    1.70
  16  11   2   17.20    1.70
  11 -27   2   18.70    1.60
  16  11   2   15.90    1.70
 -27  16   2   17.40    1.70
  11 -27   2   18.50    1.60
 -16  -8  -2    2.80    0.90
  24 -16  -2    4.00    1.40
 -16  -8  -2    3.30    1.20
 -16  -8  -2    1.90    1.30
  -8  24  -2    2.60    1.60
  24 -16  -2    4.10    1.50
  -8  24  -2    3.80    0.70
  -8  24  -2    3.60    0.80
 -16  -8  -2    3.30    1.00
  -8  24  -2    3.50    0.80
  24 -16  -2    3.00    2.20
   8 -24   2    5.60    1.00
   8 -24   2    4.30    1.00
  16   8   2    5.00    1.00
 -24  16   2    2.70    1.40
   8 -24   2    5.00    1.40
  16   8   2    4.80    1.10
 -24  16   2    4.70    1.10
  21 -16  -2   43.80    3.10
  21 -16  -2   45.40    5.00
 -16  -5  -2   42.20    5.80
  -5  21  -2   32.10    3.50
  21 -16  -2   38.60    3.50
 -16  -5  -2   48.90    5.60
 -16  -5  -2   37.00    4.70
  -5  21  -2   40.60    5.80
  -5  21  -2   39.60    3.10
  -5  21  -2   40.50    3.10
  -5  21  -2   39.50    6.10
 -16  -5  -2   37.10    3.70
 -16  -5  -2   45.80    3.60
  -5  21  -2   34.60    3.90
  21 -16  -2   41.70    4.00
  -5  21  -2   32.80    4.40
 -16  -5  -2   43.80    3.30
  16   5   2   38.90    3.50
  16   5   2   39.30    7.10
  16   5   2   35.30    3.20
  16   5   2   32.50    3.30
 -21  16   2   35.60    3.00
   5 -21   2   36.20    3.90
  16   5   2   50.59   10.20
   5 -21   2   33.20    8.60
   5 -21   2   34.90    3.00
 -21  16   2   31.50    4.00
   5 -21   2   32.60    5.80
   5 -21   2   41.00   65.09
 -21  16   2   37.40    2.60
   5 -21   2   28.90    5.20
   5 -21   2   37.10    3.20
 -21  16   2   34.00    3.30
  18 -16  -2   15.10    2.40
  -2  18  -2   19.70    4.90
 -16  -2  -2   12.80    3.30
 -16  -2  -2   17.50    2.90
  -2  18  -2   14.00    1.70
  -2  18  -2   13.00    1.70
  -2  18  -2   10.40    2.50
 -16  -2  -2   13.10    1.90
  18 -16  -2   15.70    3.10
  18 -16  -2   12.70    1.70
  -2  18  -2    9.90    1.90
  -2  18  -2   14.90    3.30
  18 -16  -2   10.90    2.00
 -16  -2  -2   13.90    3.10
 -16  -2  -2   14.80    8.20
 -16  -2  -2   12.50    1.50
 -16  -2  -2   24.80   60.19
 -16  -2  -2   13.00    2.10
  -2  18  -2   10.70    2.40
 -16  -2  -2   12.30    1.80
  16   2   2   15.10    3.90
   2 -18   2   17.90    2.80
  16   2   2   14.40    2.10
   2 -18   2    6.70   37.60
   2 -18   2   13.20    3.60
  16   2   2   17.90    6.10
 -18  16   2   16.60   13.80
 -18  16   2   -7.00   28.40
  16   2   2   66.09   71.49
   2 -18   2   27.90    5.80
   2 -18   2   22.10    4.00
   2 -18   2   17.40    1.80
   2 -18   2   16.80    2.00
 -18  16   2   16.50    2.00
  16   2   2   25.20    8.70
  16   2   2   16.50    2.40
  16   2   2   17.10    2.00
 -18  16   2   19.30    2.60
 -18  16   2   12.80    2.50
 -18  16   2   22.00    4.00
 -18  16   2   13.50    2.00
  15 -16  -2   78.69    5.80
 -16   1  -2   73.79    5.90
 -16   1  -2   96.49   62.39
 -16   1  -2   84.59    6.00
   1  15  -2   73.19    6.10
 -16   1  -2   83.39   12.80
  15 -16  -2   83.19    6.40
   1  15  -2   79.39    5.90
   1  15  -2   71.89    7.00
 -16   1  -2   86.59    7.70
 -16   1  -2   91.89    6.00
  15 -16  -2   76.29    6.00
 -16   1  -2   88.69    7.60
 -16   1  -2   86.19    6.70
  15 -16  -2   95.29   10.30
   1  15  -2   88.79    7.70
   1  15  -2   84.69    5.80
 -16   1  -2   86.29    6.20
 -15  16   2   89.69    7.20
  -1 -15   2   77.59    8.20
 -15  16   2   85.29    6.00
 -15  16   2   98.39    6.70
  16  -1   2  113.19   16.60
  16  -1   2   80.19    6.10
  -1 -15   2   88.99    7.60
  -1 -15   2   87.59    5.80
  16  -1   2   81.19    6.30
 -15  16   2   77.29   16.30
  16  -1   2   88.49    6.10
  -1 -15   2   84.49    6.70
  -1 -15   2   89.09   25.30
  16  -1   2   80.69    8.40
  -1 -15   2   77.39    8.10
  16  -1   2  102.29   12.20
   4  12  -2   87.29    5.80
   4  12  -2   90.89    5.90
   4  12  -2   95.89    7.70
 -16   4  -2   83.79    5.90
 -16   4  -2   85.09    7.40
 -16   4  -2   92.19   36.20
 -16   4  -2  104.59    9.90
  12 -16  -2   78.29    5.80
 -16   4  -2   91.59    5.70
 -16   4  -2   86.89    8.70
 -16   4  -2   76.89    7.70
  12 -16  -2   89.29    6.00
 -16   4  -2   86.49    6.30
 -16   4  -2   88.89    6.10
 -16   4  -2   77.19    6.00
 -16   4  -2   90.59    7.50
  12 -16  -2   96.59    7.90
 -16   4  -2   84.89    5.90
  12 -16  -2   86.29    6.30
 -12  16   2   80.39   16.50
 -12  16   2   84.49    6.30
  -4 -12   2   90.29    7.80
  16  -4   2   76.29   10.90
  16  -4   2   75.09    5.90
  -4 -12   2   69.39    7.60
  16  -4   2   96.39   11.00
 -12  16   2   74.99    6.50
  -4 -12   2   55.99   20.50
  -4 -12   2   91.49    7.30
  16  -4   2   89.09   46.40
 -12  16   2   75.19    6.90
  16  -4   2   74.39    5.90
  -4 -12   2   79.49    5.80
 -12  16   2   91.89    6.80
  16  -4   2   76.79    8.00
  -4 -12   2   76.59    6.60
  -4 -12   2   82.49    5.70
 -16   7  -2  177.88   12.40
   9 -16  -2  169.68   11.80
 -16   7  -2  172.58   13.30
 -16   7  -2  186.68   14.50
 -16   7  -2  179.48   11.40
 -16   7  -2  177.98   10.60
   9 -16  -2  153.38   10.80
 -16   7  -2  179.78   12.60
 -16   7  -2  244.38   38.70
   9 -16  -2  164.48   12.00
   9 -16  -2  163.38   11.20
 -16   7  -2  174.68   13.40
   9 -16  -2  174.68   10.90
   7   9  -2  181.78   12.60
   9 -16  -2  185.18   12.00
 -16   7  -2  167.78   11.10
 -16   7  -2  165.48   10.90
 -16   7  -2  162.48   10.80
  -9  16   2  177.88   10.70
  16  -7   2  182.88   15.10
  -9  16   2  152.18   12.10
  -7  -9   2  159.38   10.70
  16  -7   2  149.29   11.40
  -9  16   2  142.89   10.80
  16  -7   2  226.48   49.70
  16  -7   2  178.88   14.80
  -9  16   2  168.28   11.70
  -7  -9   2  153.08   12.80
  -7  -9   2  151.98   11.70
  -7  -9   2  156.48   10.70
  -9  16   2  184.48   11.00
  -9  16   2  155.58   11.20
  16  -7   2  153.98   10.90
  -9  16   2  170.18   12.00
  -7  -9   2  158.78   11.90
  16  -7   2  149.49   10.90
  -9  16   2  161.38   22.70
 -16  10  -2  213.58   15.70
  10   6  -2  248.18   17.70
  10   6  -2  219.78   14.10
 -16  10  -2  220.48   14.60
   6 -16  -2  200.18   14.20
   6 -16  -2  204.58   14.60
   6 -16  -2  209.88   17.90
 -16  10  -2  219.78   15.50
 -16  10  -2  218.18   16.40
 -16  10  -2  214.38   15.60
   6 -16  -2  198.68   15.00
   6 -16  -2  201.68   15.30
   6 -16  -2  207.28   15.20
 -16  10  -2  231.08   14.00
  10   6  -2  210.68   15.80
 -16  10  -2  254.27   40.10
 -16  10  -2  243.38   18.20
   6 -16  -2  200.38   14.20
 -10  -6   2  220.68   14.20
 -10  -6   2  231.78   16.40
  16 -10   2  213.58   14.30
  -6  16   2  237.08   14.10
  -6  16   2  215.08   29.40
 -10  -6   2  213.08   15.20
 -10  -6   2  241.48   15.20
  -6  16   2  226.48   14.70
 -10  -6   2  255.37   14.50
  16 -10   2  286.57   55.29
  -6  16   2  198.48   14.10
  16 -10   2  215.88   18.00
  16 -10   2  192.78   16.20
 -10  -6   2  255.07   15.10
  -6  16   2  233.78   14.30
 -10  -6   2  199.38   26.90
  16 -10   2  240.78   14.40
 -10  -6   2  240.08   15.30
  16 -10   2  239.38   17.90
  -6  16   2  238.38   15.50
  16 -10   2  219.28   14.30
  16 -10   2  204.78   14.40
  -6  16   2  232.78   15.80
  13   3  -2  219.18   16.00
   3 -16  -2  196.58   14.70
   3 -16  -2  192.48   12.80
   3 -16  -2  207.98   13.90
 -16  13  -2  168.28   34.80
  13   3  -2  219.18   15.20
   3 -16  -2  189.98   12.80
 -16  13  -2  205.68   14.30
 -16  13  -2  222.78   14.60
 -16  13  -2  206.38   15.20
 -16  13  -2  193.38   12.70
   3 -16  -2  187.58   13.90
   3 -16  -2  206.48   13.30
 -16  13  -2  215.18   12.80
  -3  16   2  190.68   12.60
 -13  -3   2  187.78   12.70
  16 -13   2  222.88   14.50
  16 -13   2  160.28   56.09
  -3  16   2  172.08   12.60
  16 -13   2  188.28   12.90
  -3  16   2  212.88   14.80
  16 -13   2  218.18   13.40
 -13  -3   2  182.88   13.60
  -3  16   2  184.78   14.20
  -3  16   2  168.38   28.00
  16 -13   2  200.48   12.90
  16 -13   2  173.18   12.80
 -13  -3   2  176.98   14.30
  -3  16   2  200.08   14.20
 -13  -3   2  206.78   15.00
  16 -13   2  201.38   18.00
 -13  -3   2  171.68   24.90
  -3  16   2  193.98   13.30
  -3  16   2  184.88   14.20
  16   0  -2  135.79   13.10
  16   0  -2  116.99   10.60
  16   0  -2  105.19    8.60
   0 -16  -2  119.19    8.00
   0 -16  -2  105.39    8.40
   0 -16  -2  124.69    9.10
   0 -16  -2  124.59    9.30
  16   0  -2  100.59    9.30
 -16  16  -2  135.39   11.30
 -16  16  -2   97.39   36.10
  16   0  -2  107.19    7.90
 -16  16  -2  128.99    9.50
 -16  16  -2  108.39    8.70
 -16  16  -2  121.59    7.90
   0 -16  -2  120.89    8.00
   0 -16  -2  116.19   10.00
   0 -16  -2  117.89    8.30
   0 -16  -2  121.79   10.10
  16 -16   2  110.19    7.90
  16 -16   2  113.39   10.20
 -16   0   2  114.39    8.80
   0  16   2  122.39    9.70
 -16   0   2  114.19    7.60
 -16   0   2  122.69    8.10
  16 -16   2  112.89    7.90
   0  16   2  126.09    8.50
 -16   0   2  118.89    9.10
  16 -16   2  122.99    9.30
 -16   0   2  128.69   21.30
   0  16   2  100.69    8.40
  16 -16   2  126.69    8.40
   0  16   2  103.19    7.60
   0  16   2  119.19    9.60
   0  16   2  118.49    7.80
   0  16   2  122.29    9.70
  -3 -16  -2  155.18   11.30
  19  -3  -2  157.98   11.00
  -3 -16  -2  172.68   11.40
 -16  19  -2  161.88   12.30
  -3 -16  -2  141.69   12.70
  -3 -16  -2  168.68   12.40
  -3 -16  -2  155.68   12.00
  19  -3  -2  138.39   15.20
 -16  19  -2  254.07   83.79
 -16  19  -2  160.98   10.80
  -3 -16  -2  158.78   11.00
 -16  19  -2  155.78   10.60
  -3 -16  -2  150.88   13.10
  -3 -16  -2  148.19   10.90
 -19   3   2  185.78   12.20
   3  16   2  171.98   11.50
 -19   3   2  187.48   11.00
   3  16   2  151.18   10.70
   3  16   2  170.28   10.90
 -19   3   2  172.08   10.60
 -19   3   2  172.18   11.10
   3  16   2  172.18   12.50
   3  16   2  181.68   12.70
 -19   3   2  179.58   10.90
  16 -19   2  165.38   10.90
  16 -19   2  193.18   14.00
   3  16   2  277.97   74.69
  16 -19   2  164.38   10.90
   3  16   2  163.08   12.80
  -6 -16  -2    8.80    2.10
 -16  22  -2    9.20    1.30
  22  -6  -2   10.50    1.70
 -16  22  -2   11.20    2.00
  -6 -16  -2    9.80    2.00
 -16  22  -2    9.50    1.30
 -16  22  -2    5.90    8.10
  22  -6  -2    6.20    2.10
  -6 -16  -2   10.10    1.60
 -16  22  -2    9.90    2.30
 -16  22  -2  -79.59   59.89
  22  -6  -2    7.30    2.80
  -6 -16  -2    8.80    1.70
  -6 -16  -2    7.90    1.50
  -6 -16  -2    7.10    1.50
 -22   6   2   11.80    1.80
 -22   6   2    8.80    2.00
  16 -22   2   11.20    1.70
   6  16   2   11.70    1.70
   6  16   2   12.70    1.60
  16 -22   2   11.90    1.40
   6  16   2    7.50    7.20
 -22   6   2   13.40    1.60
 -22   6   2   10.70    2.20
   6  16   2   10.40    1.50
 -22   6   2   12.70    1.20
   6  16   2   46.90   54.49
   6  16   2   10.00    1.60
  16 -22   2   12.50    1.50
 -16  25  -2   59.89    3.90
  -9 -16  -2   54.79    4.40
  -9 -16  -2   55.69    4.20
 -16  25  -2   58.79    4.10
  25  -9  -2   58.59    4.30
  -9 -16  -2   53.49    4.20
   9  16   2   55.09    4.20
  16 -25   2   61.29    4.10
 -25   9   2   60.19    4.20
  16 -25   2   64.19    4.30
  -9  26  -2   12.00    1.30
 -17  -9  -2   13.40    1.40
  26 -17  -2   16.00    2.90
 -17  -9  -2   12.90    1.40
  -9  26  -2   12.50    1.20
  26 -17  -2   15.20    1.90
 -17  -9  -2   10.40    1.70
   9 -26   2   12.20    1.30
  17   9   2   11.20    1.40
  17   9   2   11.10    1.40
  17   9   2   10.70    1.30
 -26  17   2   11.20    1.40
   9 -26   2   12.90    1.40
 -17  -6  -2  102.19    7.40
  23 -17  -2  112.29    7.40
  23 -17  -2  111.19    7.00
 -17  -6  -2  112.09    7.20
  -6  23  -2  105.69    7.00
 -17  -6  -2   94.89    7.80
  -6  23  -2  110.99    6.90
 -17  -6  -2  109.09    7.10
  -6  23  -2   88.99    8.10
 -23  17   2   91.79    6.90
   6 -23   2  106.09    7.00
  17   6   2  104.09    7.20
 -23  17   2   94.79    8.00
  17   6   2  106.99    7.20
   6 -23   2  106.69    7.10
  20 -17  -2   49.00    4.80
 -17  -3  -2   58.59    7.70
  -3  20  -2   66.69   10.20
  -3  20  -2   61.39    6.10
 -17  -3  -2   52.19    4.60
 -17  -3  -2   57.39    5.00
  20 -17  -2   61.89    5.10
  20 -17  -2   63.29    5.90
 -17  -3  -2   58.59    5.40
 -17  -3  -2   60.89    4.80
  -3  20  -2   58.59    4.30
 -17  -3  -2   57.99    6.30
   3 -20   2   57.49    6.10
 -20  17   2   51.59    5.40
   3 -20   2  102.89   56.49
 -20  17   2   59.09    4.70
  17   3   2   68.79   10.40
   3 -20   2   69.19   10.50
 -20  17   2   63.79    4.00
  17   3   2   56.39    7.10
   3 -20   2   46.90    5.30
 -20  17   2   55.39    4.70
   3 -20   2   48.50    7.20
  17   3   2   54.39    4.60
   3 -20   2   61.19    4.50
   3 -20   2   54.69    5.20
   0  17  -2  130.49   10.30
 -17   0  -2  128.79   14.50
 -17   0  -2   32.10   54.89
 -17   0  -2  121.09    8.50
  17 -17  -2  114.79    8.10
 -17   0  -2  119.69   10.00
 -17   0  -2  127.89    8.40
  17 -17  -2  134.29    8.90
   0  17  -2  120.59    8.30
   0  17  -2  132.69    8.10
 -17   0  -2  119.19    8.30
 -17   0  -2  125.49    7.90
  17 -17  -2  127.89    8.40
 -17   0  -2  125.59    9.20
 -17   0  -2  121.79   10.20
 -17  17   2  118.29    8.30
  17   0   2  105.49    8.30
   0 -17   2  111.49    9.00
   0 -17   2  117.19    8.20
  17   0   2  124.89   14.30
   0 -17   2  159.98   39.20
  17   0   2  109.39    8.60
   0 -17   2  118.59   10.00
 -17  17   2  140.19   20.30
  17   0   2  120.19   16.80
  17   0   2  116.49   11.00
   0 -17   2  124.99    8.20
  17   0   2  109.49    8.30
 -17  17   2  139.19    8.90
 -17  17   2  132.09    7.90
 -17  17   2  118.69    9.50
   0 -17   2  117.89   11.00
  17   0   2  157.38   79.19
  14 -17  -2  349.17   22.40
 -17   3  -2  340.87   24.20
  14 -17  -2  369.16   23.00
 -17   3  -2  349.37   22.60
  14 -17  -2  386.56   23.80
 -17   3  -2  336.57   54.19
 -17   3  -2  357.26   24.30
 -17   3  -2  340.57   22.50
   3  14  -2  314.27   22.40
   3  14  -2  362.36   24.50
   3  14  -2  351.96   22.30
 -17   3  -2  326.77   22.40
 -17   3  -2  370.46   25.40
  14 -17  -2  357.66   24.70
  14 -17  -2  373.06   23.00
  -3 -14   2  382.96   23.20
  -3 -14   2  311.17   24.80
  17  -3   2  424.56   98.49
  -3 -14   2  370.66   22.40
  -3 -14   2  346.67   23.30
  17  -3   2  344.17   25.20
 -14  17   2  386.46   22.20
  17  -3   2  374.26   31.90
  17  -3   2  402.96   28.60
  17  -3   2  336.07   22.50
 -14  17   2  330.47   22.20
  -3 -14   2  378.96   24.40
 -14  17   2  340.97   22.40
  -3 -14   2  350.66   24.10
  17  -3   2  355.66   22.50
  -3 -14   2  476.65   48.90
 -14  17   2  354.36   23.80
 -14  17   2  390.56   35.70
  11 -17  -2   12.90    2.30
 -17   6  -2   17.00    3.00
 -17   6  -2  -37.40   32.20
 -17   6  -2   15.90    4.80
 -11  17   2   11.00    2.30
  17  -6   2   10.00    1.90
  17  -6   2    5.80    2.50
  17  -6   2    8.00    6.80
  17  -6   2   11.60    2.30
  17  -6   2    8.30    1.40
 -11  17   2    8.70    1.80
  -6 -11   2   12.70    2.50
  -6 -11   2    9.50    1.40
 -11  17   2   12.10    1.20
  17  -6   2   10.30    2.10
 -11  17   2   12.80   13.20
  -6 -11   2   -5.30   18.10
  -6 -11   2   12.40    1.60
  17  -6   2   -2.10   52.49
  -6 -11   2   17.20    3.40
 -11  17   2    9.30    2.40
  -6 -11   2   11.00    1.60
 -11  17   2    9.40    1.50
  17  -6   2    8.10    1.90
  -6 -11   2   12.30    3.00
  17  -6   2    9.80    3.30
  -6 -11   2    9.60    1.90
  -6 -11   2   11.50    2.40
  17  -6   2   13.10    4.90
 -11  17   2   12.00    2.50
   9   8  -2  414.46   27.50
   8 -17  -2  370.76   25.60
 -17   9  -2  399.56   27.20
   8 -17  -2  400.56   26.10
 -17   9  -2  453.75   25.40
   8 -17  -2  424.36   27.80
 -17   9  -2  416.36   26.00
   9   8  -2  404.96   25.60
   8 -17  -2  388.36   26.70
 -17   9  -2  377.06   50.79
 -17   9  -2  383.26   25.70
 -17   9  -2  376.56   25.60
 -17   9  -2  440.56   28.00
 -17   9  -2  425.46   27.10
 -17   9  -2  418.96   27.50
   9   8  -2  426.96   29.50
   8 -17  -2  399.46   26.70
   8 -17  -2  388.96   25.70
  -9  -8   2  446.16   27.00
  -9  -8   2  414.76   28.00
  17  -9   2  425.36   29.80
  -9  -8   2  400.76   26.70
  17  -9   2  372.86   70.99
  17  -9   2  380.06   25.80
  -9  -8   2  378.16   25.50
  -8  17   2  425.96   27.20
  -8  17   2  403.66   40.80
  17  -9   2  419.46   29.80
  -8  17   2  440.06   25.50
  -9  -8   2  455.65   26.60
  17  -9   2  359.86   28.00
  -9  -8   2  471.65   42.80
  -8  17   2  397.56   27.20
  17  -9   2  389.56   25.80
  -9  -8   2  448.46   25.90
  17  -9   2  448.06   26.40
  -8  17   2  434.66   25.80
[truncated: 602,789 more chars]
